# Supplementary material for: Study of the Differential Activity of Thrombin Inhibitors Using Docking, QSAR, Molecular Dynamics, and MM-GBSA
Source: PLoS One. 2015 Nov 24;10(11):e0142774. doi: 10.1371/journal.pone.0142774 (PMC4657979; doi:10.1371/journal.pone.0142774)
Supplement: S1 File — (ZIP) [file pone.0142774.s001.zip]

Archive with 177 entries (177 files):
- 001.mol2
- 002.mol2
- 003.mol2
- 004.mol2
- 005.mol2
- 006.mol2
- 007.mol2
- 008.mol2
- 009.mol2
- 010.mol2
- 011.mol2
- 012.mol2
- 013.mol2
- 014.mol2
- 015.mol2
- 016.mol2
- 017.mol2
- 018.mol2
- 019.mol2
- 020.mol2
- 021.mol2
- 022.mol2
- 023.mol2
- 024.mol2
- 025.mol2
- 026.mol2
- 027.mol2
- 028.mol2
- 029.mol2
- 030.mol2
- 031.mol2
- 032.mol2
- 033.mol2
- 034.mol2
- 035.mol2
- 036.mol2
- 037.mol2
- 038.mol2
- 039.mol2
- 040.mol2
- 041.mol2
- 042.mol2
- 043.mol2
- 044.mol2
- 045.mol2
- 046.mol2
- 047.mol2
- 048.mol2
- 049.mol2
- 050.mol2
- 051.mol2
- 052.mol2
- 053.mol2
- 054.mol2
- 055.mol2
- 056.mol2
- 057.mol2
- 058.mol2
- 059.mol2
- 060.mol2
- 061.mol2
- 062.mol2
- 063.mol2
- 064.mol2
- 065.mol2
- 066.mol2
- 067.mol2
- 068.mol2
- 069.mol2
- 070.mol2
- 071.mol2
- 072.mol2
- 073.mol2
- 074.mol2
- 075.mol2
- 076.mol2
- 077.mol2
- 078.mol2
- 079.mol2
- 080.mol2
- 081.mol2
- 082.mol2
- 083.mol2
- 084.mol2
- 085.mol2
- 086.mol2
- 087.mol2
- 088.mol2
- 089.mol2
- 090.mol2
- 091.mol2
- 092.mol2
- 093.mol2
- 094.mol2
- 095.mol2
- 096.mol2
- 097.mol2
- 098.mol2
- 099.mol2
- 100.mol2
- 101.mol2
- 102.mol2
- 103.mol2
- 104.mol2
- 105.mol2
- 106.mol2
- 107.mol2
- 108.mol2
- 109.mol2
- 110.mol2
- 111.mol2
- 112.mol2
- 113.mol2
- 114.mol2
- 115.mol2
- 116.mol2
- 117.mol2
- 118.mol2
- 119.mol2
- 120.mol2
- 121.mol2
- 122.mol2
- 123.mol2
- 124.mol2
- 125.mol2
- 126.mol2
- 127.mol2
- 128.mol2
- 129.mol2
- 130.mol2
- 131.mol2
- 132.mol2
- 133.mol2
- 134.mol2
- 135.mol2
- 136.mol2
- 137.mol2
- 138.mol2
- 139.mol2
- 140.mol2
- 141.mol2
- 142.mol2
- 143.mol2
- 144.mol2
- 145.mol2
- 146.mol2
- 147.mol2
- 148.mol2
- 149.mol2
- 150.mol2
- 151.mol2
- 152.mol2
- 153.mol2
- 154.mol2
- 155.mol2
- 156.mol2
- 157.mol2
- 158.mol2
- 159.mol2
- 160.mol2
- 161.mol2
- 162.mol2
- 163.mol2
- 164.mol2
- 165.mol2
- 166.mol2
- 167.mol2
- 168.mol2
- 169.mol2
- 170.mol2
- 171.mol2
- 172.mol2
- 173.mol2
- 174.mol2
- 175.mol2
- 176.mol2
- 177.mol2
