# Supplementary material for: Study of the Differential Activity of Thrombin Inhibitors Using Docking, QSAR, Molecular Dynamics, and MM-GBSA
Source: PLoS One. 2015 Nov 24;10(11):e0142774. doi: 10.1371/journal.pone.0142774 (PMC4657979; doi:10.1371/journal.pone.0142774)
Supplement: S1 File — (ZIP) [file pone.0142774.s001.zip › 001.mol2]

@<TRIPOS>MOLECULE
001
47   48    1
SMALL
USER_CHARGES


@<TRIPOS>ATOM
      1 S1         18.2005  -16.1867   24.8779 S.3       1 UNK         1.3028 
      2 C2         19.7827  -15.5714   25.4259 C.ar      1 UNK         0.0075 
      3 O3         18.4283  -16.2930   23.4497 O.3       1 UNK        -0.2563 
      4 C4         11.0669  -11.9606   24.0360 C.2       1 UNK         0.4890 
      5 C5         18.2341  -15.1906   22.6478 C.ar      1 UNK         0.1000 
      6 O6         18.0698  -17.4496   25.5577 O.2       1 UNK        -0.5770 
      7 O7         17.2601  -15.1948   25.3354 O.2       1 UNK        -0.5770 
      8 N8         10.4600  -13.0635   24.5689 N.2       1 UNK        -0.7850 
      9 C9         20.9664  -16.3214   25.2167 C.ar      1 UNK         0.1800 
     10 C10        17.0056  -14.4954   22.5738 C.ar      1 UNK        -0.1150 
     11 C11        16.8442  -13.3900   21.7171 C.ar      1 UNK         0.0850 
     12 N12        11.7342  -11.9722   22.9623 N.2       1 UNK        -0.2590 
     13 C13        19.1602  -13.6694   20.9686 C.ar      1 UNK        -0.1150 
     14 C14        19.2938  -14.7937   21.8078 C.ar      1 UNK        -0.1150 
     15 N15        10.8600  -10.8839   24.8649 N.2       1 UNK        -0.7850 
     16 C16        17.9394  -12.9651   20.9266 C.ar      1 UNK        -0.1150 
     17 Cl17       20.9496  -17.8763   24.4605 Cl        1 UNK        -0.1800 
     18 C18        19.8729  -14.2880   26.0100 C.ar      1 UNK        -0.1150 
     19 O19        15.6015  -12.8006   21.7114 O.3       1 UNK        -0.2850 
     20 O20        12.2259  -10.6806   22.6927 O.3       1 UNK        -0.3225 
     21 C21        13.8786  -11.3201   20.9919 C.3       1 UNK        -0.1200 
     22 C22        22.2094  -15.7871   25.6037 C.ar      1 UNK        -0.1150 
     23 C23        15.3426  -11.7414   20.8002 C.3       1 UNK         0.1400 
     24 C24        13.6083  -10.7636   22.4016 C.3       1 UNK         0.1025 
     25 C25        20.3268  -13.2150   20.1151 C.3       1 UNK        -0.0650 
     26 C26        21.1196  -13.7515   26.3804 C.ar      1 UNK        -0.1150 
     27 C27        22.2893  -14.5023   26.1691 C.ar      1 UNK        -0.1150 
     28 H28         9.5084  -12.9087   24.9356 H         1 UNK         0.3600 
     29 H29        10.4598  -13.8958   23.9919 H         1 UNK         0.3600 
     30 H30        16.1582  -14.8194   23.1611 H         1 UNK         0.1150 
     31 H31        20.2279  -15.3375   21.8355 H         1 UNK         0.1150 
     32 H32         9.9248  -10.8940   25.2990 H         1 UNK         0.3600 
     33 H33        10.9452  -10.0226   24.3492 H         1 UNK         0.3600 
     34 H34        17.8597  -12.1076   20.2759 H         1 UNK         0.1150 
     35 H35        18.9836  -13.6993   26.1691 H         1 UNK         0.1150 
     36 H36        13.5979  -10.5724   20.2506 H         1 UNK         0.0600 
     37 H37        13.2476  -12.1890   20.8019 H         1 UNK         0.0600 
     38 H38        23.1102  -16.3620   25.4486 H         1 UNK         0.1150 
     39 H39        16.0130  -10.8996   20.9713 H         1 UNK         0.0300 
     40 H40        15.4936  -12.0870   19.7765 H         1 UNK         0.0300 
     41 H41        14.0600  -11.3989   23.1620 H         1 UNK         0.0600 
     42 H42        14.0603   -9.7774   22.5127 H         1 UNK         0.0600 
     43 H43        21.2601  -13.6645   20.4537 H         1 UNK         0.0600 
     44 H44        20.1703  -13.4977   19.0745 H         1 UNK         0.0600 
     45 H45        20.4398  -12.1317   20.1684 H         1 UNK         0.0600 
     46 H46        21.1759  -12.7653   26.8202 H         1 UNK         0.1150 
     47 H47        23.2513  -14.0998   26.4468 H         1 UNK         0.1150 
@<TRIPOS>BOND
     1    1    2 1    
     2    1    3 1    
     3    1    6 2    
     4    1    7 2    
     5    2    9 ar   
     6    2   18 ar   
     7    3    5 1    
     8    4   12 2    
     9    4    8 1    
    10    4   15 1    
    11    5   10 ar   
    12    5   14 ar   
    13    8   28 1    
    14    8   29 1    
    15    9   17 1    
    16    9   22 ar   
    17   10   11 ar   
    18   10   30 1    
    19   11   19 1    
    20   11   16 ar   
    21   12   20 1    
    22   13   14 ar   
    23   13   16 ar   
    24   13   25 1    
    25   14   31 1    
    26   15   32 1    
    27   15   33 1    
    28   16   34 1    
    29   18   26 ar   
    30   18   35 1    
    31   19   23 1    
    32   20   24 1    
    33   21   23 1    
    34   21   24 1    
    35   21   36 1    
    36   21   37 1    
    37   22   27 ar   
    38   22   38 1    
    39   23   39 1    
    40   23   40 1    
    41   24   41 1    
    42   24   42 1    
    43   25   43 1    
    44   25   44 1    
    45   25   45 1    
    46   26   27 ar   
    47   26   46 1    
    48   27   47 1    
@<TRIPOS>SUBSTRUCTURE
     1 UNK         1 GROUP             0       ****    0 ROOT    
