# Supplementary material for: Study of the Differential Activity of Thrombin Inhibitors Using Docking, QSAR, Molecular Dynamics, and MM-GBSA
Source: PLoS One. 2015 Nov 24;10(11):e0142774. doi: 10.1371/journal.pone.0142774 (PMC4657979; doi:10.1371/journal.pone.0142774)
Supplement: S1 File — (ZIP) [file pone.0142774.s001.zip › 002.mol2]

@<TRIPOS>MOLECULE
002
48   49    1
SMALL
USER_CHARGES


@<TRIPOS>ATOM
      1 S1         19.8754  -17.2819   23.2988 S.3       1 UNK         0.6450 
      2 C2         20.3395  -16.0957   24.5641 C.3       1 UNK         0.0000 
      3 O3         18.6164  -16.7510   22.8124 O.3       1 UNK        -0.3000 
      4 C4         10.9021  -11.9947   24.1972 C.2       1 UNK         0.5750 
      5 N5         17.3712  -17.3040   26.0869 N.1       1 UNK        -0.4300 
      6 C6         18.4981  -15.5450   22.1432 C.3       1 UNK         0.0850 
      7 C7         18.3125  -16.6594   25.9181 C.1       1 UNK         0.3950 
      8 O8         20.9637  -17.3323   22.3590 O.2       1 UNK        -0.2150 
      9 O9         19.7441  -18.5099   24.0402 O.2       1 UNK        -0.2150 
     10 C10        19.5082  -15.8685   25.6925 C.3       1 UNK         0.0350 
     11 N11        10.1712  -12.9331   24.8875 N.2       1 UNK        -0.7850 
     12 C12        17.2167  -14.9567   22.1705 C.3       1 UNK        -0.1150 
     13 C13        16.9747  -13.7067   21.5680 C.3       1 UNK         0.0850 
     14 N14        11.4589  -12.2668   23.0949 N.2       1 UNK        -0.3450 
     15 C15        19.2897  -13.6244   20.8270 C.3       1 UNK        -0.1150 
     16 C16        19.5387  -14.8600   21.4626 C.3       1 UNK        -0.1150 
     17 N17        10.9705  -10.7964   24.8872 N.2       1 UNK        -0.7850 
     18 C18        18.0110  -13.0413   20.8943 C.3       1 UNK        -0.1150 
     19 O19        15.7675  -13.0910   21.7403 O.3       1 UNK        -0.2850 
     20 O20        12.2117  -11.1744   22.6300 O.3       1 UNK        -0.3000 
     21 C21        13.4366  -13.0383   21.3876 C.3       1 UNK        -0.1200 
     22 C22        21.5214  -15.3355   24.4256 C.3       1 UNK        -0.1150 
     23 C23        19.8478  -14.8772   26.6368 C.3       1 UNK        -0.1150 
     24 C24        14.7916  -13.3628   20.7497 C.3       1 UNK         0.1400 
     25 C25        13.2344  -11.5296   21.6943 C.3       1 UNK         0.0800 
     26 C26        20.3987  -12.9069   20.0876 C.3       1 UNK        -0.0650 
     27 C27        21.8653  -14.3600   25.3811 C.3       1 UNK        -0.1150 
     28 C28        21.0207  -14.1191   26.4795 C.3       1 UNK        -0.1150 
     29 H29         9.3932  -12.6174   25.4732 H         1 UNK         0.3600 
     30 H30         9.9319  -13.7694   24.3710 H         1 UNK         0.3600 
     31 H31        16.4194  -15.4491   22.7089 H         1 UNK         0.1150 
     32 H32        20.5378  -15.2579   21.3946 H         1 UNK         0.1150 
     33 H33        10.0914  -10.5503   25.3417 H         1 UNK         0.3600 
     34 H34        11.2931  -10.0352   24.3080 H         1 UNK         0.3600 
     35 H35        17.8271  -12.0746   20.4510 H         1 UNK         0.1150 
     36 H36        12.6277  -13.3891   20.7460 H         1 UNK         0.0600 
     37 H37        13.3855  -13.6302   22.3035 H         1 UNK         0.0600 
     38 H38        22.1704  -15.4944   23.5821 H         1 UNK         0.1150 
     39 H39        19.2084  -14.6914   27.4880 H         1 UNK         0.1150 
     40 H40        14.9739  -12.7712   19.8506 H         1 UNK         0.0300 
     41 H41        14.8125  -14.4185   20.4672 H         1 UNK         0.0300 
     42 H42        14.1607  -11.1105   22.0869 H         1 UNK         0.0600 
     43 H43        13.0381  -10.9979   20.7627 H         1 UNK         0.0600 
     44 H44        21.3710  -13.3173   20.3533 H         1 UNK         0.0600 
     45 H45        20.2642  -13.0085   19.0106 H         1 UNK         0.0600 
     46 H46        20.4046  -11.8472   20.3415 H         1 UNK         0.0600 
     47 H47        22.7716  -13.7835   25.2663 H         1 UNK         0.1150 
     48 H48        21.2757  -13.3598   27.2051 H         1 UNK         0.1150 
@<TRIPOS>BOND
     1    1    2 1    
     2    1    3 1    
     3    1    8 2    
     4    1    9 2    
     5    2   10 2    
     6    2   22 1    
     7    3    6 1    
     8    4   14 2    
     9    4   11 1    
    10    4   17 1    
    11    5    7 3    
    12    6   12 2    
    13    6   16 1    
    14    7   10 1    
    15   10   23 1    
    16   11   29 1    
    17   11   30 1    
    18   12   13 1    
    19   12   31 1    
    20   13   19 1    
    21   13   18 2    
    22   14   20 1    
    23   15   16 2    
    24   15   18 1    
    25   15   26 1    
    26   16   32 1    
    27   17   33 1    
    28   17   34 1    
    29   18   35 1    
    30   19   24 1    
    31   20   25 1    
    32   21   24 1    
    33   21   25 1    
    34   21   36 1    
    35   21   37 1    
    36   22   27 2    
    37   22   38 1    
    38   23   28 2    
    39   23   39 1    
    40   24   40 1    
    41   24   41 1    
    42   25   42 1    
    43   25   43 1    
    44   26   44 1    
    45   26   45 1    
    46   26   46 1    
    47   27   28 1    
    48   27   47 1    
    49   28   48 1    
@<TRIPOS>SUBSTRUCTURE
     1 UNK         1 GROUP             0       ****    0 ROOT    
