# Supplementary material for: Study of the Differential Activity of Thrombin Inhibitors Using Docking, QSAR, Molecular Dynamics, and MM-GBSA
Source: PLoS One. 2015 Nov 24;10(11):e0142774. doi: 10.1371/journal.pone.0142774 (PMC4657979; doi:10.1371/journal.pone.0142774)
Supplement: S1 File — (ZIP) [file pone.0142774.s001.zip › 003.mol2]

@<TRIPOS>MOLECULE
003
51   52    1
SMALL
USER_CHARGES


@<TRIPOS>ATOM
      1 S1         18.2258  -16.3302   25.3230 S.3       1 UNK         1.3028 
      2 C2         19.8596  -15.6197   25.5181 C.ar      1 UNK         0.0075 
      3 O3         18.2593  -16.6116   23.6600 O.3       1 UNK        -0.2563 
      4 C4         11.5559  -11.9435   23.8797 C.2       1 UNK         0.4890 
      5 C5         18.1304  -15.5116   22.8603 C.ar      1 UNK         0.1000 
      6 O6         18.1824  -17.6338   26.0048 O.2       1 UNK        -0.5770 
      7 O7         17.2038  -15.3022   25.5785 O.2       1 UNK        -0.5770 
      8 N8         11.0260  -13.1860   24.1518 N.2       1 UNK        -0.7850 
      9 C9         21.0061  -16.3965   25.2284 C.ar      1 UNK         0.0850 
     10 C10        16.8710  -14.9005   22.7063 C.ar      1 UNK        -0.1150 
     11 C11        16.7133  -13.7676   21.8825 C.ar      1 UNK         0.0850 
     12 N12        12.6049  -11.8085   23.1392 N.2       1 UNK        -0.2590 
     13 C13        19.1105  -13.8622   21.3547 C.ar      1 UNK        -0.1150 
     14 C14        19.2494  -14.9954   22.1801 C.ar      1 UNK        -0.1150 
     15 N15        10.8640  -10.9002   24.4665 N.2       1 UNK        -0.7850 
     16 C16        17.8477  -13.2518   21.2056 C.ar      1 UNK        -0.1150 
     17 C17        19.9749  -14.2852   25.9584 C.ar      1 UNK        -0.1150 
     18 O18        20.8193  -17.6941   24.7983 O.3       1 UNK        -0.2850 
     19 O19        15.4457  -13.2333   21.7920 O.3       1 UNK        -0.2850 
     20 O20        12.9510  -10.4537   23.0086 O.3       1 UNK        -0.3225 
     21 C21        13.7946  -11.6348   21.0988 C.3       1 UNK        -0.1200 
     22 C22        15.2874  -11.9809   21.1396 C.3       1 UNK         0.1400 
     23 C23        22.2824  -15.7996   25.3936 C.ar      1 UNK        -0.1150 
     24 C24        13.4909  -10.2634   21.7126 C.3       1 UNK         0.1025 
     25 C25        20.3137  -13.3031   20.6236 C.3       1 UNK        -0.0650 
     26 C26        21.9611  -18.5201   24.6272 C.3       1 UNK         0.1100 
     27 C27        21.2482  -13.7090   26.1166 C.ar      1 UNK        -0.1150 
     28 C28        22.3996  -14.4667   25.8343 C.ar      1 UNK        -0.1150 
     29 H29        10.2090  -13.3380   24.7244 H         1 UNK         0.3600 
     30 H30        11.4217  -14.0432   23.7936 H         1 UNK         0.3600 
     31 H31        16.0165  -15.3044   23.2297 H         1 UNK         0.1150 
     32 H32        20.2132  -15.4694   22.2972 H         1 UNK         0.1150 
     33 H33        10.0446  -11.0133   25.0442 H         1 UNK         0.3600 
     34 H34        11.1414   -9.9360   24.3512 H         1 UNK         0.3600 
     35 H35        17.7721  -12.3870   20.5641 H         1 UNK         0.1150 
     36 H36        19.0940  -13.7000   26.1774 H         1 UNK         0.1150 
     37 H37        13.4462  -11.6541   20.0656 H         1 UNK         0.0600 
     38 H38        13.2301  -12.4020   21.6300 H         1 UNK         0.0600 
     39 H39        15.8309  -11.2033   21.6788 H         1 UNK         0.0300 
     40 H40        15.6812  -12.0325   20.1232 H         1 UNK         0.0300 
     41 H41        23.1915  -16.3439   25.1882 H         1 UNK         0.1150 
     42 H42        14.4048   -9.6687   21.7694 H         1 UNK         0.0600 
     43 H43        12.7804   -9.7220   21.0849 H         1 UNK         0.0600 
     44 H44        21.2394  -13.5594   21.1400 H         1 UNK         0.0600 
     45 H45        20.3608  -13.7082   19.6126 H         1 UNK         0.0600 
     46 H46        20.2555  -12.2163   20.5567 H         1 UNK         0.0600 
     47 H47        21.6431  -19.5030   24.2797 H         1 UNK         0.0300 
     48 H48        22.6414  -18.1105   23.8794 H         1 UNK         0.0300 
     49 H49        22.4965  -18.6602   25.5671 H         1 UNK         0.0300 
     50 H50        21.3419  -12.6873   26.4544 H         1 UNK         0.1150 
     51 H51        23.3775  -14.0244   25.9559 H         1 UNK         0.1150 
@<TRIPOS>BOND
     1    1    2 1    
     2    1    3 1    
     3    1    6 2    
     4    1    7 2    
     5    2    9 ar   
     6    2   17 ar   
     7    3    5 1    
     8    4   12 2    
     9    4    8 1    
    10    4   15 1    
    11    5   10 ar   
    12    5   14 ar   
    13    8   29 1    
    14    8   30 1    
    15    9   18 1    
    16    9   23 ar   
    17   10   11 ar   
    18   10   31 1    
    19   11   19 1    
    20   11   16 ar   
    21   12   20 1    
    22   13   14 ar   
    23   13   16 ar   
    24   13   25 1    
    25   14   32 1    
    26   15   33 1    
    27   15   34 1    
    28   16   35 1    
    29   17   27 ar   
    30   17   36 1    
    31   18   26 1    
    32   19   22 1    
    33   20   24 1    
    34   21   22 1    
    35   21   24 1    
    36   21   37 1    
    37   21   38 1    
    38   22   39 1    
    39   22   40 1    
    40   23   28 ar   
    41   23   41 1    
    42   24   42 1    
    43   24   43 1    
    44   25   44 1    
    45   25   45 1    
    46   25   46 1    
    47   26   47 1    
    48   26   48 1    
    49   26   49 1    
    50   27   28 ar   
    51   27   50 1    
    52   28   51 1    
@<TRIPOS>SUBSTRUCTURE
     1 UNK         1 GROUP             0       ****    0 ROOT    
