# Supplementary material for: Study of the Differential Activity of Thrombin Inhibitors Using Docking, QSAR, Molecular Dynamics, and MM-GBSA
Source: PLoS One. 2015 Nov 24;10(11):e0142774. doi: 10.1371/journal.pone.0142774 (PMC4657979; doi:10.1371/journal.pone.0142774)
Supplement: S1 File — (ZIP) [file pone.0142774.s001.zip › 004.mol2]

@<TRIPOS>MOLECULE
004
49   50    1
SMALL
USER_CHARGES


@<TRIPOS>ATOM
      1 S1         18.0594  -16.3845   24.2896 S.3       1 UNK         1.3028 
      2 C2         19.5679  -15.8468   25.1128 C.ar      1 UNK         0.0075 
      3 O3         17.3145  -14.8831   24.0931 O.3       1 UNK        -0.2563 
      4 C4         11.4939  -12.1241   23.5876 C.2       1 UNK         0.4890 
      5 C5         17.5639  -14.2364   22.9154 C.ar      1 UNK         0.1000 
      6 O6         18.3583  -16.9033   22.9445 O.2       1 UNK        -0.5770 
      7 O7         17.2524  -17.1598   25.2449 O.2       1 UNK        -0.5770 
      8 N8         10.4757  -12.8500   24.1663 N.2       1 UNK        -0.7850 
      9 C9         20.7776  -16.5880   25.0660 C.ar      1 UNK         0.1800 
     10 C10        16.5541  -13.4673   22.3049 C.ar      1 UNK        -0.1150 
     11 C11        16.7916  -12.7980   21.0872 C.ar      1 UNK         0.0850 
     12 N12        11.6597  -10.8714   23.8522 N.2       1 UNK        -0.2590 
     13 C13        19.0820  -13.6850   21.0875 C.ar      1 UNK        -0.1150 
     14 C14        18.8264  -14.3493   22.3032 C.ar      1 UNK        -0.1150 
     15 N15        12.2856  -12.8607   22.7261 N.2       1 UNK        -0.7850 
     16 C16        18.0686  -12.9137   20.4816 C.ar      1 UNK        -0.1150 
     17 N17        20.8872  -17.7494   24.4013 N.2       1 UNK        -0.9000 
     18 C18        19.5049  -14.6440   25.8480 C.ar      1 UNK        -0.1150 
     19 O19        15.7472  -12.0665   20.5632 O.3       1 UNK        -0.2850 
     20 O20        12.7572  -10.3543   23.1446 O.3       1 UNK        -0.3225 
     21 C21        13.8523  -10.6704   21.0341 C.3       1 UNK        -0.1200 
     22 C22        21.9119  -16.0992   25.7479 C.ar      1 UNK        -0.1150 
     23 C23        14.5243  -12.0249   21.2857 C.3       1 UNK         0.1400 
     24 C24        12.5097  -10.5346   21.7613 C.3       1 UNK         0.1025 
     25 C25        20.4410  -13.8032   20.4286 C.3       1 UNK        -0.0650 
     26 C26        20.6432  -14.1663   26.5239 C.ar      1 UNK        -0.1150 
     27 C27        21.8470  -14.8931   26.4718 C.ar      1 UNK        -0.1150 
     28 H28        10.3093  -13.8294   23.9885 H         1 UNK         0.3600 
     29 H29         9.8156  -12.4495   24.8169 H         1 UNK         0.3600 
     30 H30        15.5862  -13.3871   22.7779 H         1 UNK         0.1150 
     31 H31        19.5975  -14.9434   22.7719 H         1 UNK         0.1150 
     32 H32        12.1500  -13.8399   22.5240 H         1 UNK         0.3600 
     33 H33        13.0684  -12.4559   22.2328 H         1 UNK         0.3600 
     34 H34        18.2933  -12.4188   19.5489 H         1 UNK         0.1150 
     35 H35        21.7937  -18.1708   24.2578 H         1 UNK         0.3600 
     36 H36        20.1605  -18.0307   23.7548 H         1 UNK         0.3600 
     37 H37        18.5824  -14.0843   25.8983 H         1 UNK         0.1150 
     38 H38        14.5198   -9.8696   21.3544 H         1 UNK         0.0600 
     39 H39        13.6988  -10.5354   19.9628 H         1 UNK         0.0600 
     40 H40        22.8414  -16.6497   25.7228 H         1 UNK         0.1150 
     41 H41        13.8646  -12.8298   20.9575 H         1 UNK         0.0300 
     42 H42        14.7125  -12.1497   22.3533 H         1 UNK         0.0300 
     43 H43        11.9540   -9.6828   21.3643 H         1 UNK         0.0600 
     44 H44        11.9055  -11.4297   21.6008 H         1 UNK         0.0600 
     45 H45        21.2144  -14.0273   21.1640 H         1 UNK         0.0600 
     46 H46        20.4306  -14.6016   19.6864 H         1 UNK         0.0600 
     47 H47        20.7113  -12.8723   19.9291 H         1 UNK         0.0600 
     48 H48        20.5923  -13.2440   27.0838 H         1 UNK         0.1150 
     49 H49        22.7208  -14.5280   26.9912 H         1 UNK         0.1150 
@<TRIPOS>BOND
     1    1    2 1    
     2    1    3 1    
     3    1    6 2    
     4    1    7 2    
     5    2    9 ar   
     6    2   18 ar   
     7    3    5 1    
     8    4   12 2    
     9    4    8 1    
    10    4   15 1    
    11    5   10 ar   
    12    5   14 ar   
    13    8   28 1    
    14    8   29 1    
    15    9   17 1    
    16    9   22 ar   
    17   10   11 ar   
    18   10   30 1    
    19   11   19 1    
    20   11   16 ar   
    21   12   20 1    
    22   13   14 ar   
    23   13   16 ar   
    24   13   25 1    
    25   14   31 1    
    26   15   32 1    
    27   15   33 1    
    28   16   34 1    
    29   17   35 1    
    30   17   36 1    
    31   18   26 ar   
    32   18   37 1    
    33   19   23 1    
    34   20   24 1    
    35   21   23 1    
    36   21   24 1    
    37   21   38 1    
    38   21   39 1    
    39   22   27 ar   
    40   22   40 1    
    41   23   41 1    
    42   23   42 1    
    43   24   43 1    
    44   24   44 1    
    45   25   45 1    
    46   25   46 1    
    47   25   47 1    
    48   26   27 ar   
    49   26   48 1    
    50   27   49 1    
@<TRIPOS>SUBSTRUCTURE
     1 UNK         1 GROUP             0       ****    0 ROOT    
