# Supplementary material for: Study of the Differential Activity of Thrombin Inhibitors Using Docking, QSAR, Molecular Dynamics, and MM-GBSA
Source: PLoS One. 2015 Nov 24;10(11):e0142774. doi: 10.1371/journal.pone.0142774 (PMC4657979; doi:10.1371/journal.pone.0142774)
Supplement: S1 File — (ZIP) [file pone.0142774.s001.zip › 005.mol2]

@<TRIPOS>MOLECULE
005
53   54    2
SMALL
USER_CHARGES


@<TRIPOS>ATOM
      1 S1         18.2646  -16.6752   23.8896 S.3       1 UNK         0.6450 
      2 C2         19.5774  -16.0413   24.9291 C.3       1 UNK         0.0000 
      3 S3         21.0726  -18.4764   24.7862 S.o2      1 UNK         1.3665 
      4 C4         20.7177  -16.8069   25.3279 C.3       1 UNK         0.0075 
      5 O5         17.4437  -15.5336   23.5400 O.3       1 UNK        -0.3000 
      6 C6         11.1199  -12.0031   23.7559 C.2       1 UNK         0.5750 
      7 O7         18.9115  -17.3176   22.7739 O.2       1 UNK        -0.2150 
      8 O8         17.5941  -17.5804   24.7867 O.2       1 UNK        -0.2150 
      9 C9         17.7476  -14.6777   22.4989 C.3       1 UNK         0.0850 
     10 O10        22.0016  -19.0471   25.7275 O.2       1 UNK        -0.6870 
     11 O11        19.8647  -19.2142   24.5313 O.2       1 UNK        -0.6870 
     12 N12        10.9714  -10.8598   24.5104 N.2       1 UNK        -0.7850 
     13 C13        16.6854  -13.8703   22.0482 C.3       1 UNK        -0.1150 
     14 C14        16.8270  -13.0082   20.9335 C.3       1 UNK         0.0850 
     15 N15        12.0269  -12.1621   22.8850 N.2       1 UNK        -0.3450 
     16 C16        14.5259  -12.2753   21.0179 C.3       1 UNK         0.1400 
     17 C17        19.1772  -13.6782   20.7807 C.3       1 UNK        -0.1150 
     18 C18        19.0109  -14.5564   21.8685 C.3       1 UNK        -0.1150 
     19 O19        15.8085  -12.2435   20.3967 O.3       1 UNK        -0.2850 
     20 N20        10.1711  -12.9330   24.1221 N.2       1 UNK        -0.7850 
     21 C21        18.0833  -12.9326   20.3068 C.3       1 UNK        -0.1150 
     22 O22        11.7688  -13.3501   22.1763 O.3       1 UNK        -0.3000 
     23 C23        21.9554  -18.2258   23.2710 C.3       1 UNK        -0.1800 
     24 C24        12.9353  -14.1024   21.9067 C.3       1 UNK         0.0800 
     25 C25        19.4232  -14.7328   25.4446 C.3       1 UNK        -0.1150 
     26 C26        21.6518  -16.2254   26.2149 C.3       1 UNK        -0.1150 
     27 C27        20.5191  -13.5547   20.0956 C.3       1 UNK        -0.0650 
     28 C28        20.3535  -14.1767   26.3366 C.3       1 UNK        -0.1150 
     29 C29        21.4652  -14.9327   26.7278 C.3       1 UNK        -0.1150 
     30 C30        13.7448  -13.5695   20.7100 C.3       2 ****       -0.1200 
     31 HN1        10.3239  -10.9348   25.2881 H         1 UNK         0.3600 
     32 HN1        11.8267  -10.4043   24.7886 H         1 UNK         0.3600 
     33 H13        15.7458  -13.9711   22.5633 H         1 UNK         0.1150 
     34 H161       14.6222  -12.1030   22.0870 H         1 UNK         0.0300 
     35 H162       13.9520  -11.4266   20.6448 H         1 UNK         0.0300 
     36 H18        19.8657  -15.1232   22.2045 H         1 UNK         0.1150 
     37 HN2         9.2294  -12.5700   24.2155 H         1 UNK         0.3600 
     38 HN2        10.1725  -13.7854   23.5707 H         1 UNK         0.3600 
     39 H21        18.2100  -12.2858   19.4545 H         1 UNK         0.1150 
     40 H231       22.8743  -17.6729   23.4623 H         1 UNK         0.0600 
     41 H232       22.2190  -19.1877   22.8324 H         1 UNK         0.0600 
     42 H233       21.3675  -17.6656   22.5471 H         1 UNK         0.0600 
     43 H241       12.6033  -15.1168   21.6832 H         1 UNK         0.0600 
     44 H242       13.5453  -14.1840   22.8071 H         1 UNK         0.0600 
     45 H25        18.5701  -14.1363   25.1749 H         1 UNK         0.1150 
     46 H26        22.5219  -16.7814   26.5326 H         1 UNK         0.1150 
     47 H271       21.3349  -13.7291   20.7990 H         1 UNK         0.0600 
     48 H272       20.5750  -14.2871   19.2904 H         1 UNK         0.0600 
     49 H273       20.6540  -12.5602   19.6687 H         1 UNK         0.0600 
     50 H28        20.2040  -13.1805   26.7299 H         1 UNK         0.1150 
     51 H29        22.1714  -14.5331   27.4342 H         1 UNK         0.1150 
     52 H301       13.0944  -13.4213   19.8473 H         2 ****        0.0600 
     53 H302       14.4438  -14.3509   20.4136 H         2 ****        0.0600 
@<TRIPOS>BOND
     1    1    2 1    
     2    1    5 1    
     3    1    7 2    
     4    1    8 2    
     5    2    4 2    
     6    2   25 1    
     7    3    4 1    
     8    3   10 2    
     9    3   11 2    
    10    3   23 1    
    11    4   26 1    
    12    5    9 1    
    13    6   15 2    
    14    6   12 1    
    15    6   20 1    
    16    9   13 2    
    17    9   18 1    
    18   12   31 1    
    19   12   32 1    
    20   13   14 1    
    21   13   33 1    
    22   14   19 1    
    23   14   21 2    
    24   15   22 1    
    25   16   19 1    
    26   16   30 1    
    27   16   34 1    
    28   16   35 1    
    29   17   18 2    
    30   17   21 1    
    31   17   27 1    
    32   18   36 1    
    33   20   37 1    
    34   20   38 1    
    35   21   39 1    
    36   22   24 1    
    37   23   40 1    
    38   23   41 1    
    39   23   42 1    
    40   24   30 1    
    41   24   43 1    
    42   24   44 1    
    43   25   28 2    
    44   25   45 1    
    45   26   29 2    
    46   26   46 1    
    47   27   47 1    
    48   27   48 1    
    49   27   49 1    
    50   28   29 1    
    51   28   50 1    
    52   29   51 1    
    53   30   52 1    
    54   30   53 1    
@<TRIPOS>SUBSTRUCTURE
     1 UNK         1 GROUP             0       ****    0 ROOT    
     2 ****       30 GROUP             0       ****    0 ROOT    
