# Supplementary material for: Study of the Differential Activity of Thrombin Inhibitors Using Docking, QSAR, Molecular Dynamics, and MM-GBSA
Source: PLoS One. 2015 Nov 24;10(11):e0142774. doi: 10.1371/journal.pone.0142774 (PMC4657979; doi:10.1371/journal.pone.0142774)
Supplement: S1 File — (ZIP) [file pone.0142774.s001.zip › 006.mol2]

@<TRIPOS>MOLECULE
006
60   62    1
SMALL
USER_CHARGES


@<TRIPOS>ATOM
      1 S1         18.2060  -16.2699   24.8950 S.3       1 UNK         1.3028 
      2 S2         21.1214  -18.0826   24.7545 S.o2      1 UNK         0.7840 
      3 C3         21.0068  -16.3888   25.3275 C.ar      1 UNK         0.1380 
      4 C4         19.7966  -15.6339   25.4082 C.ar      1 UNK         0.0075 
      5 O5         18.3770  -16.3783   23.4599 O.3       1 UNK        -0.2563 
      6 C6         11.0185  -12.2999   23.8112 C.2       1 UNK         0.4890 
      7 O7         18.0949  -17.5216   25.5953 O.2       1 UNK        -0.5770 
      8 O8         17.2601  -15.2914   25.3691 O.2       1 UNK        -0.5770 
      9 C9         18.2466  -15.2610   22.6667 C.ar      1 UNK         0.1000 
     10 O10        20.1224  -18.3695   23.7595 O.2       1 UNK        -0.5300 
     11 O11        22.4957  -18.3256   24.3975 O.2       1 UNK        -0.5300 
     12 C12        20.8097  -19.0540   26.2124 C.ar      1 UNK         0.1380 
     13 N13        10.4600  -13.2998   24.5690 N.2       1 UNK        -0.7850 
     14 C14        17.0630  -14.4911   22.6065 C.ar      1 UNK        -0.1150 
     15 C15        16.9572  -13.3837   21.7427 C.ar      1 UNK         0.0850 
     16 N16        11.6106  -12.5281   22.7184 N.2       1 UNK        -0.2590 
     17 C17        19.2430  -13.8070   20.9690 C.ar      1 UNK        -0.1150 
     18 C18        19.3195  -14.9308   21.8148 C.ar      1 UNK        -0.1150 
     19 N19        10.8600  -11.0688   24.4255 N.2       1 UNK        -0.7850 
     20 C20        18.0630  -13.0367   20.9291 C.ar      1 UNK        -0.1150 
     21 C21        22.2168  -15.7786   25.7268 C.ar      1 UNK        -0.1150 
     22 C22        19.8543  -14.2963   25.8683 C.ar      1 UNK        -0.1150 
     23 O23        15.7612  -12.7045   21.7690 O.3       1 UNK        -0.2850 
     24 O24        12.0765  -11.3349   22.1413 O.3       1 UNK        -0.3225 
     25 C25        14.3104  -10.8602   21.4115 C.3       1 UNK        -0.1200 
     26 C26        21.6600  -18.9283   27.3316 C.ar      1 UNK        -0.1150 
     27 C27        19.7392  -19.9719   26.2486 C.ar      1 UNK        -0.1150 
     28 C28        15.5720  -11.5831   20.9178 C.3       1 UNK         0.1400 
     29 C29        13.0203  -11.6389   21.1261 C.3       1 UNK         0.1025 
     30 C30        20.4331  -13.4324   20.1095 C.3       1 UNK        -0.0650 
     31 C31        22.2541  -14.4477   26.1690 C.ar      1 UNK        -0.1150 
     32 C32        21.0694  -13.7018   26.2459 C.ar      1 UNK        -0.1150 
     33 C33        19.5025  -20.7370   27.4076 C.ar      1 UNK        -0.1150 
     34 C34        21.4279  -19.7000   28.4874 C.ar      1 UNK        -0.1150 
     35 C35        20.3452  -20.5993   28.5277 C.ar      1 UNK        -0.1150 
     36 H36         9.5344  -13.0867   24.9668 H         1 UNK         0.3600 
     37 H37        10.4381  -14.2406   24.1619 H         1 UNK         0.3600 
     38 H38        16.2064  -14.7577   23.2089 H         1 UNK         0.1150 
     39 H39        20.2208  -15.5278   21.8340 H         1 UNK         0.1150 
     40 H40         9.9595  -10.9575   24.9029 H         1 UNK         0.3600 
     41 H41        10.9827  -10.3145   23.7693 H         1 UNK         0.3600 
     42 H42        18.0257  -12.1868   20.2658 H         1 UNK         0.1150 
     43 H43        23.1428  -16.3324   25.6867 H         1 UNK         0.1150 
     44 H44        18.9583  -13.7001   25.9360 H         1 UNK         0.1150 
     45 H45        14.4111  -10.6946   22.4847 H         1 UNK         0.0600 
     46 H46        14.2326   -9.8678   20.9693 H         1 UNK         0.0600 
     47 H47        22.4926  -18.2411   27.3045 H         1 UNK         0.1150 
     48 H48        19.0891  -20.0801   25.3929 H         1 UNK         0.1150 
     49 H49        16.4170  -10.9000   20.9690 H         1 UNK         0.0300 
     50 H50        15.4700  -11.9012   19.8796 H         1 UNK         0.0300 
     51 H51        12.6110  -11.3585   20.1553 H         1 UNK         0.0600 
     52 H52        13.2348  -12.7098   21.0694 H         1 UNK         0.0600 
     53 H53        21.3176  -13.3022   20.7326 H         1 UNK         0.0600 
     54 H54        20.6373  -14.2145   19.3786 H         1 UNK         0.0600 
     55 H55        20.2622  -12.5002   19.5728 H         1 UNK         0.0600 
     56 H56        23.1975  -14.0079   26.4519 H         1 UNK         0.1150 
     57 H57        21.0894  -12.6773   26.5914 H         1 UNK         0.1150 
     58 H58        18.6737  -21.4286   27.4358 H         1 UNK         0.1150 
     59 H59        22.0778  -19.5969   29.3440 H         1 UNK         0.1150 
     60 H60        20.1626  -21.1860   29.4158 H         1 UNK         0.1150 
@<TRIPOS>BOND
     1    1    4 1    
     2    1    5 1    
     3    1    7 2    
     4    1    8 2    
     5    2    3 1    
     6    2   10 2    
     7    2   11 2    
     8    2   12 1    
     9    3    4 ar   
    10    3   21 ar   
    11    4   22 ar   
    12    5    9 1    
    13    6   16 2    
    14    6   13 1    
    15    6   19 1    
    16    9   14 ar   
    17    9   18 ar   
    18   12   26 ar   
    19   12   27 ar   
    20   13   36 1    
    21   13   37 1    
    22   14   15 ar   
    23   14   38 1    
    24   15   23 1    
    25   15   20 ar   
    26   16   24 1    
    27   17   18 ar   
    28   17   20 ar   
    29   17   30 1    
    30   18   39 1    
    31   19   40 1    
    32   19   41 1    
    33   20   42 1    
    34   21   31 ar   
    35   21   43 1    
    36   22   32 ar   
    37   22   44 1    
    38   23   28 1    
    39   24   29 1    
    40   25   28 1    
    41   25   29 1    
    42   25   45 1    
    43   25   46 1    
    44   26   34 ar   
    45   26   47 1    
    46   27   33 ar   
    47   27   48 1    
    48   28   49 1    
    49   28   50 1    
    50   29   51 1    
    51   29   52 1    
    52   30   53 1    
    53   30   54 1    
    54   30   55 1    
    55   31   32 ar   
    56   31   56 1    
    57   32   57 1    
    58   33   35 ar   
    59   33   58 1    
    60   34   35 ar   
    61   34   59 1    
    62   35   60 1    
@<TRIPOS>SUBSTRUCTURE
     1 UNK         1 GROUP             0       ****    0 ROOT    
