# Supplementary material for: Study of the Differential Activity of Thrombin Inhibitors Using Docking, QSAR, Molecular Dynamics, and MM-GBSA
Source: PLoS One. 2015 Nov 24;10(11):e0142774. doi: 10.1371/journal.pone.0142774 (PMC4657979; doi:10.1371/journal.pone.0142774)
Supplement: S1 File — (ZIP) [file pone.0142774.s001.zip › 007.mol2]

@<TRIPOS>MOLECULE
007
53   54    1
SMALL
USER_CHARGES


@<TRIPOS>ATOM
      1 S1         20.0993  -15.3993   24.7772 S.3       1 UNK         0.6450 
      2 S2         16.0029  -18.9985   23.9959 S.o2      1 UNK         1.3665 
      3 C3         19.1180  -16.7546   25.3765 C.3       1 UNK         0.0000 
      4 O4         20.1397  -15.6562   23.3530 O.3       1 UNK        -0.3000 
      5 C5         17.2921  -18.3445   25.0317 C.3       1 UNK         0.0075 
      6 C6         18.1871  -17.3818   24.5242 C.3       1 UNK        -0.1150 
      7 C7         11.0605  -11.8336   24.0107 C.2       1 UNK         0.5750 
      8 C8         19.3982  -14.8945   22.4719 C.3       1 UNK         0.0850 
      9 O9         19.3288  -14.2446   25.1636 O.2       1 UNK        -0.2150 
     10 O10        21.3511  -15.5628   25.4767 O.2       1 UNK        -0.2150 
     11 O11        15.1413  -19.7959   24.8316 O.2       1 UNK        -0.6870 
     12 O12        15.4024  -17.9275   23.2371 O.2       1 UNK        -0.6870 
     13 N13        10.3793  -12.9241   24.5221 N.2       1 UNK        -0.7850 
     14 C14        18.0118  -14.6203   22.5870 C.3       1 UNK        -0.1150 
     15 C15        17.3361  -13.8155   21.6482 C.3       1 UNK         0.0850 
     16 N16        11.6888  -11.8704   22.9105 N.2       1 UNK        -0.3450 
     17 C17        19.4364  -13.5752   20.4112 C.3       1 UNK        -0.1150 
     18 C18        20.0989  -14.3514   21.3798 C.3       1 UNK        -0.1150 
     19 N19        10.9696  -10.7374   24.8505 N.2       1 UNK        -0.7850 
     20 C20        18.0558  -13.3175   20.5349 C.3       1 UNK        -0.1150 
     21 C21        16.8774  -20.0610   22.8824 C.3       1 UNK        -0.1800 
     22 O22        15.9984  -13.5731   21.8904 O.3       1 UNK        -0.2850 
     23 O23        12.3483  -10.6511   22.6629 O.3       1 UNK        -0.3000 
     24 C24        13.9019  -12.2638   21.7359 C.3       1 UNK        -0.1200 
     25 C25        19.2009  -17.1448   26.7288 C.3       1 UNK        -0.1150 
     26 C26        17.3698  -18.7231   26.3885 C.3       1 UNK        -0.1150 
     27 C27        18.3333  -18.1358   27.2319 C.3       1 UNK        -0.1150 
     28 C28        15.3737  -12.4326   21.3057 C.3       1 UNK         0.1400 
     29 C29        13.3941  -10.8127   21.7091 C.3       1 UNK         0.0800 
     30 C30        20.2183  -13.0098   19.2454 C.3       1 UNK        -0.0650 
     31 H31        18.1034  -17.0757   23.4916 H         1 UNK         0.1150 
     32 H32         9.6213  -12.7753   25.1770 H         1 UNK         0.3600 
     33 H33        10.1629  -13.6781   23.8829 H         1 UNK         0.3600 
     34 H34        17.4326  -14.9992   23.4116 H         1 UNK         0.1150 
     35 H35        21.1580  -14.5432   21.2805 H         1 UNK         0.1150 
     36 H36        10.0427  -10.5780   25.2087 H         1 UNK         0.3600 
     37 H37        11.3102   -9.8945   24.4084 H         1 UNK         0.3600 
     38 H38        17.5761  -12.7133   19.7796 H         1 UNK         0.1150 
     39 H39        17.3891  -20.8522   23.4300 H         1 UNK         0.0600 
     40 H40        16.1805  -20.5184   22.1809 H         1 UNK         0.0600 
     41 H41        17.6161  -19.4914   22.3176 H         1 UNK         0.0600 
     42 H42        13.2699  -12.8730   21.0936 H         1 UNK         0.0600 
     43 H43        13.7894  -12.6560   22.7468 H         1 UNK         0.0600 
     44 H44        19.9074  -16.6628   27.3889 H         1 UNK         0.1150 
     45 H45        16.6753  -19.4454   26.7914 H         1 UNK         0.1150 
     46 H46        18.3857  -18.4173   28.2739 H         1 UNK         0.1150 
     47 H47        15.9508  -11.5294   21.5051 H         1 UNK         0.0300 
     48 H48        15.4110  -12.5593   20.2230 H         1 UNK         0.0300 
     49 H49        14.2000  -10.1236   21.9673 H         1 UNK         0.0600 
     50 H50        13.0721  -10.5601   20.6964 H         1 UNK         0.0600 
     51 H51        21.2171  -12.7038   19.5611 H         1 UNK         0.0600 
     52 H52        20.3220  -13.7658   18.4658 H         1 UNK         0.0600 
     53 H53        19.7187  -12.1338   18.8334 H         1 UNK         0.0600 
@<TRIPOS>BOND
     1    1    3 1    
     2    1    4 1    
     3    1    9 2    
     4    1   10 2    
     5    2    5 1    
     6    2   11 2    
     7    2   12 2    
     8    2   21 1    
     9    3    6 2    
    10    3   25 1    
    11    4    8 1    
    12    5    6 1    
    13    5   26 2    
    14    6   31 1    
    15    7   16 2    
    16    7   13 1    
    17    7   19 1    
    18    8   14 2    
    19    8   18 1    
    20   13   32 1    
    21   13   33 1    
    22   14   15 1    
    23   14   34 1    
    24   15   22 1    
    25   15   20 2    
    26   16   23 1    
    27   17   18 2    
    28   17   20 1    
    29   17   30 1    
    30   18   35 1    
    31   19   36 1    
    32   19   37 1    
    33   20   38 1    
    34   21   39 1    
    35   21   40 1    
    36   21   41 1    
    37   22   28 1    
    38   23   29 1    
    39   24   28 1    
    40   24   29 1    
    41   24   42 1    
    42   24   43 1    
    43   25   27 2    
    44   25   44 1    
    45   26   27 1    
    46   26   45 1    
    47   27   46 1    
    48   28   47 1    
    49   28   48 1    
    50   29   49 1    
    51   29   50 1    
    52   30   51 1    
    53   30   52 1    
    54   30   53 1    
@<TRIPOS>SUBSTRUCTURE
     1 UNK         1 GROUP             0       ****    0 ROOT    
