# Supplementary material for: Study of the Differential Activity of Thrombin Inhibitors Using Docking, QSAR, Molecular Dynamics, and MM-GBSA
Source: PLoS One. 2015 Nov 24;10(11):e0142774. doi: 10.1371/journal.pone.0142774 (PMC4657979; doi:10.1371/journal.pone.0142774)
Supplement: S1 File — (ZIP) [file pone.0142774.s001.zip › 008.mol2]

@<TRIPOS>MOLECULE
008
59   60    1
SMALL
USER_CHARGES


@<TRIPOS>ATOM
      1 S1         18.4567  -16.2794   24.2873 S.3       1 UNK         0.6450 
      2 C2         21.0514  -17.2729   23.6866 C.3       1 UNK         0.0075 
      3 C3         19.6353  -17.3568   23.4843 C.3       1 UNK         0.0000 
      4 S4         21.8926  -16.1473   24.8109 S.o2      1 UNK         1.3665 
      5 S5         22.4752  -20.0472   21.0270 S.o2      1 UNK         1.3665 
      6 C6         21.8922  -18.1329   22.9423 C.3       1 UNK        -0.1150 
      7 C7         21.3770  -19.0360   21.9943 C.3       1 UNK         0.0075 
      8 O8         18.9112  -14.9898   23.8143 O.3       1 UNK        -0.3000 
      9 C9         11.0439  -11.8716   23.9720 C.2       1 UNK         0.5750 
     10 C10        19.1337  -18.2907   22.5447 C.3       1 UNK        -0.1150 
     11 O11        17.1692  -16.7232   23.8138 O.2       1 UNK        -0.2150 
     12 O12        18.6671  -16.5405   25.6892 O.2       1 UNK        -0.2150 
     13 C13        18.4108  -14.4733   22.6457 C.3       1 UNK         0.0850 
     14 O14        23.0827  -15.6916   24.1364 O.2       1 UNK        -0.6870 
     15 O15        21.0356  -15.1440   25.3810 O.2       1 UNK        -0.6870 
     16 O16        21.7711  -20.4728   19.8422 O.2       1 UNK        -0.6870 
     17 O17        23.7204  -19.3374   20.8844 O.2       1 UNK        -0.6870 
     18 N18        10.3542  -12.9314   24.5233 N.2       1 UNK        -0.7850 
     19 C19        17.0498  -14.1270   22.4802 C.3       1 UNK        -0.1150 
     20 C20        19.9894  -19.1236   21.8060 C.3       1 UNK        -0.1150 
     21 C21        16.6171  -13.4344   21.3280 C.3       1 UNK         0.0850 
     22 N22        11.6811  -11.9724   22.8802 N.2       1 UNK        -0.3450 
     23 C23        18.9209  -13.4485   20.4875 C.3       1 UNK        -0.1150 
     24 C24        19.3363  -14.1331   21.6431 C.3       1 UNK        -0.1150 
     25 N25        10.9705  -10.7482   24.7788 N.2       1 UNK        -0.7850 
     26 C26        17.5633  -13.1056   20.3264 C.3       1 UNK        -0.1150 
     27 C27        22.3887  -17.2305   26.1190 C.3       1 UNK        -0.1800 
     28 C28        22.7319  -21.4482   22.0754 C.3       1 UNK        -0.1800 
     29 O29        15.2864  -13.0846   21.2685 O.3       1 UNK        -0.2850 
     30 O30        12.1689  -10.7167   22.4718 O.3       1 UNK        -0.3000 
     31 C31        13.4151  -11.7686   20.5547 C.3       1 UNK        -0.1200 
     32 C32        14.8459  -12.2176   20.2261 C.3       1 UNK         0.1400 
     33 C33        13.4051  -10.8309   21.7811 C.3       1 UNK         0.0800 
     34 C34        19.9416  -13.0637   19.4362 C.3       1 UNK        -0.0650 
     35 H35        22.9645  -18.0729   23.0680 H         1 UNK         0.1150 
     36 H36        18.0741  -18.3724   22.3531 H         1 UNK         0.1150 
     37 H37         9.5383  -12.7144   25.0914 H         1 UNK         0.3600 
     38 H38        10.1712  -13.7059   23.8985 H         1 UNK         0.3600 
     39 H39        16.3385  -14.3450   23.2650 H         1 UNK         0.1150 
     40 H40        19.5780  -19.8106   21.0798 H         1 UNK         0.1150 
     41 H41        20.3802  -14.3749   21.7825 H         1 UNK         0.1150 
     42 H42        10.0795  -10.6298   25.2607 H         1 UNK         0.3600 
     43 H43        11.2217   -9.8985   24.2948 H         1 UNK         0.3600 
     44 H44        17.2682  -12.5792   19.4315 H         1 UNK         0.1150 
     45 H45        23.0324  -18.0229   25.7385 H         1 UNK         0.0600 
     46 H46        22.9378  -16.6685   26.8750 H         1 UNK         0.0600 
     47 H47        21.5118  -17.6782   26.5840 H         1 UNK         0.0600 
     48 H48        21.7834  -21.9431   22.2842 H         1 UNK         0.0600 
     49 H49        23.3975  -22.1596   21.5887 H         1 UNK         0.0600 
     50 H50        23.1823  -21.1386   23.0177 H         1 UNK         0.0600 
     51 H51        12.9718  -11.2559   19.7014 H         1 UNK         0.0600 
     52 H52        12.8099  -12.6594   20.7155 H         1 UNK         0.0600 
     53 H53        15.4894  -11.3394   20.1512 H         1 UNK         0.0300 
     54 H54        14.8733  -12.7418   19.2696 H         1 UNK         0.0300 
     55 H55        14.1564  -11.1660   22.4878 H         1 UNK         0.0600 
     56 H56        13.7199   -9.8309   21.4818 H         1 UNK         0.0600 
     57 H57        20.6774  -13.8571   19.3136 H         1 UNK         0.0600 
     58 H58        19.4652  -12.8968   18.4717 H         1 UNK         0.0600 
     59 H59        20.4600  -12.1511   19.7319 H         1 UNK         0.0600 
@<TRIPOS>BOND
     1    1    3 1    
     2    1    8 1    
     3    1   11 2    
     4    1   12 2    
     5    2    3 2    
     6    2    4 1    
     7    2    6 1    
     8    3   10 1    
     9    4   14 2    
    10    4   15 2    
    11    4   27 1    
    12    5    7 1    
    13    5   16 2    
    14    5   17 2    
    15    5   28 1    
    16    6    7 2    
    17    6   35 1    
    18    7   20 1    
    19    8   13 1    
    20    9   22 2    
    21    9   18 1    
    22    9   25 1    
    23   10   20 2    
    24   10   36 1    
    25   13   19 2    
    26   13   24 1    
    27   18   37 1    
    28   18   38 1    
    29   19   21 1    
    30   19   39 1    
    31   20   40 1    
    32   21   29 1    
    33   21   26 2    
    34   22   30 1    
    35   23   24 2    
    36   23   26 1    
    37   23   34 1    
    38   24   41 1    
    39   25   42 1    
    40   25   43 1    
    41   26   44 1    
    42   27   45 1    
    43   27   46 1    
    44   27   47 1    
    45   28   48 1    
    46   28   49 1    
    47   28   50 1    
    48   29   32 1    
    49   30   33 1    
    50   31   32 1    
    51   31   33 1    
    52   31   51 1    
    53   31   52 1    
    54   32   53 1    
    55   32   54 1    
    56   33   55 1    
    57   33   56 1    
    58   34   57 1    
    59   34   58 1    
    60   34   59 1    
@<TRIPOS>SUBSTRUCTURE
     1 UNK         1 GROUP             0       ****    0 ROOT    
