# Supplementary material for: Study of the Differential Activity of Thrombin Inhibitors Using Docking, QSAR, Molecular Dynamics, and MM-GBSA
Source: PLoS One. 2015 Nov 24;10(11):e0142774. doi: 10.1371/journal.pone.0142774 (PMC4657979; doi:10.1371/journal.pone.0142774)
Supplement: S1 File — (ZIP) [file pone.0142774.s001.zip › 009.mol2]

@<TRIPOS>MOLECULE
009
53   55    1
SMALL
USER_CHARGES


@<TRIPOS>ATOM
      1 O2         18.6037  -17.3371   22.7090 O.2       1 RES        -0.2150 
      2 S1         18.0004  -16.7449   23.8761 S.3       1 RES         0.6375 
      3 O3         17.4752  -17.6789   24.8390 O.2       1 RES        -0.2150 
      4 O1         17.1592  -15.6009   23.5930 O.3       1 RES        -0.3000 
      5 C4         17.3573  -14.8206   22.4690 C.3       1 RES         0.0850 
      6 C5         16.1966  -14.4557   21.7552 C.3       1 RES        -0.1150 
      7 H51        15.2297  -14.7805   22.1107 H         1 RES         0.1150 
      8 C6         16.2732  -13.6669   20.5898 C.3       1 RES         0.0850 
      9 C10        17.5310  -13.2611   20.1043 C.3       1 RES        -0.1150 
     10 H101       17.5960  -12.6899   19.1900 H         1 RES         0.1150 
     11 C7         18.7039  -13.6393   20.7844 C.3       1 RES        -0.1150 
     12 C18        20.0574  -13.2869   20.2044 C.3       1 RES        -0.0650 
     13 H181       20.8137  -13.9856   20.5542 H         1 RES         0.0600 
     14 H182       20.0359  -13.3435   19.1160 H         1 RES         0.0600 
     15 H183       20.3606  -12.2824   20.4905 H         1 RES         0.0600 
     16 C9         18.6177  -14.3912   21.9750 C.3       1 RES        -0.1150 
     17 H91        19.5386  -14.6498   22.4750 H         1 RES         0.1150 
     18 O4         15.1277  -13.3626   19.8998 O.3       1 RES        -0.2850 
     19 C16        14.7479  -11.9933   19.9449 C.3       1 RES         0.1400 
     20 H161       15.5924  -11.3350   19.7342 H         1 RES         0.0300 
     21 H162       14.0146  -11.8239   19.1558 H         1 RES         0.0300 
     22 C12        14.1106  -11.6704   21.3036 C.3       1 RES        -0.1200 
     23 H121       14.4614  -10.6950   21.6361 H         1 RES         0.0600 
     24 H122       14.4899  -12.3570   22.0546 H         1 RES         0.0600 
     25 C17        12.5666  -11.6853   21.2796 C.3       1 RES         0.0800 
     26 H171       12.2009  -10.9619   20.5524 H         1 RES         0.0600 
     27 H172       12.2114  -12.6594   20.9396 H         1 RES         0.0600 
     28 O5         11.9603  -11.3987   22.5321 O.3       1 RES        -0.3000 
     29 N3         11.4790  -12.5652   23.1558 N.2       1 RES        -0.4025 
     30 H31        11.6720  -13.4854   22.7825 H         1 RES         0.3800 
     31 C3         10.7455  -12.3051   24.2532 C.cat     1 RES         0.8825 
     32 N2         10.1696  -13.3064   24.9133 N.2       1 RES        -0.8000 
     33 H21         9.4497  -13.0860   25.6233 H         1 RES         0.4600 
     34 H22        10.3490  -14.3100   24.7358 H         1 RES         0.4600 
     35 N4         10.5752  -11.0569   24.7014 N.pl3     1 RES        -0.8000 
     36 H41        10.9762  -10.3194   24.1463 H         1 RES         0.4600 
     37 H42         9.8811  -10.8557   25.4237 H         1 RES         0.4600 
     38 C1         19.3777  -16.0555   24.7809 C.3       1 RES        -0.1425 
     39 C11        19.1546  -14.9463   25.6282 C.3       1 RES        -0.0700 
     40 H111       18.1768  -14.4941   25.6982 H         1 RES         0.1140 
     41 C13        20.1965  -14.4182   26.4099 C.3       1 RES        -0.1120 
     42 H131       20.0131  -13.5711   27.0546 H         1 RES         0.1130 
     43 C15        21.4743  -14.9982   26.3559 C.3       1 RES        -0.1970 
     44 H151       22.2721  -14.5889   26.9585 H         1 RES         0.1330 
     45 C8         21.7098  -16.0977   25.5060 C.3       1 RES        -0.0510 
     46 C19        23.0016  -16.6596   25.4436 C.3       1 RES        -0.0080 
     47 H191       23.8103  -16.2597   26.0378 H         1 RES         0.1190 
     48 C20        23.2273  -17.7546   24.5926 C.3       1 RES        -0.3590 
     49 C14        22.1457  -18.2451   23.8419 C.3       1 RES         0.4250 
     50 H141       22.2768  -19.0911   23.1842 H         1 RES         0.0280 
     51 N1         20.9088  -17.7118   23.8958 N.3       1 RES        -0.6940 
     52 C2         20.6679  -16.6491   24.7030 C.3       1 RES         0.5630 
     53 H201       24.2025  -18.2126   24.5187 H         1 RES         0.1460 
@<TRIPOS>BOND
     1    1    2 2    
     2    2    3 2    
     3    2    4 1    
     4    2   38 1    
     5    4    5 1    
     6    5    6 2    
     7    5   16 1    
     8    6    7 1    
     9    6    8 1    
    10    8    9 2    
    11    8   18 1    
    12    9   10 1    
    13    9   11 1    
    14   11   12 1    
    15   11   16 2    
    16   12   13 1    
    17   12   14 1    
    18   12   15 1    
    19   16   17 1    
    20   18   19 1    
    21   19   20 1    
    22   19   21 1    
    23   19   22 1    
    24   22   23 1    
    25   22   24 1    
    26   22   25 1    
    27   25   26 1    
    28   25   27 1    
    29   25   28 1    
    30   28   29 1    
    31   29   30 1    
    32   29   31 1    
    33   31   32 1    
    34   31   35 ar   
    35   32   33 1    
    36   32   34 1    
    37   35   36 1    
    38   35   37 1    
    39   38   39 2    
    40   38   52 1    
    41   39   40 1    
    42   39   41 1    
    43   41   42 1    
    44   41   43 2    
    45   43   44 1    
    46   43   45 1    
    47   45   46 1    
    48   45   52 2    
    49   46   47 1    
    50   46   48 2    
    51   48   49 1    
    52   48   53 1    
    53   49   50 1    
    54   49   51 2    
    55   51   52 1    
@<TRIPOS>SUBSTRUCTURE
     1 RES         1 GROUP             0       ****    0 ROOT    
