# Supplementary material for: Study of the Differential Activity of Thrombin Inhibitors Using Docking, QSAR, Molecular Dynamics, and MM-GBSA
Source: PLoS One. 2015 Nov 24;10(11):e0142774. doi: 10.1371/journal.pone.0142774 (PMC4657979; doi:10.1371/journal.pone.0142774)
Supplement: S1 File — (ZIP) [file pone.0142774.s001.zip › 010.mol2]

@<TRIPOS>MOLECULE
010
53   55    1
SMALL
USER_CHARGES


@<TRIPOS>ATOM
      1 O2         18.5938  -18.5398   23.8821 O.2       1 RES        -0.2150 
      2 S1         18.5159  -17.1110   23.7170 S.3       1 RES         0.6450 
      3 O3         17.3082  -16.5563   24.2644 O.2       1 RES        -0.2150 
      4 C1         19.8057  -16.4909   24.7851 C.3       1 RES         0.0000 
      5 C11        19.4909  -15.5069   25.7522 C.3       1 RES        -0.1150 
      6 H111       18.4818  -15.1373   25.8590 H         1 RES         0.1150 
      7 C15        20.4872  -14.9821   26.5951 C.3       1 RES        -0.1150 
      8 H151       20.2329  -14.2311   27.3296 H         1 RES         0.1150 
      9 C17        21.8105  -15.4431   26.4874 C.3       1 RES        -0.1150 
     10 H171       22.5712  -15.0470   27.1448 H         1 RES         0.1150 
     11 C9         22.1417  -16.4158   25.5240 C.3       1 RES        -0.2190 
     12 C13        23.4653  -16.8883   25.4024 C.3       1 RES         0.4730 
     13 H131       24.2421  -16.5331   26.0599 H         1 RES         0.0120 
     14 N2         23.8547  -17.7922   24.4823 N.3       1 RES        -0.6780 
     15 C16        22.9180  -18.2707   23.6422 C.3       1 RES         0.4730 
     16 H161       23.2549  -18.9881   22.9085 H         1 RES         0.0120 
     17 C14        21.5671  -17.8809   23.6871 C.3       1 RES        -0.4470 
     18 H141       20.8887  -18.3119   22.9684 H         1 RES         0.1550 
     19 C3         21.1500  -16.9357   24.6550 C.3       1 RES         0.2190 
     20 O1         18.9727  -16.6345   22.4269 O.3       1 RES        -0.3000 
     21 C4         18.6700  -15.3906   21.9104 C.3       1 RES         0.0850 
     22 C5         17.4505  -14.6870   22.0800 C.3       1 RES        -0.1150 
     23 H51        16.6270  -15.0918   22.6428 H         1 RES         0.1150 
     24 C6         17.2320  -13.4442   21.4532 C.3       1 RES         0.0850 
     25 O4         16.0259  -12.8302   21.6874 O.3       1 RES        -0.2850 
     26 C18        15.4849  -11.9519   20.7092 C.3       1 RES         0.1400 
     27 H181       16.1647  -11.1302   20.4873 H         1 RES         0.0300 
     28 H182       15.2954  -12.4969   19.7836 H         1 RES         0.0300 
     29 C12        14.1817  -11.3625   21.2753 C.3       1 RES        -0.1200 
     30 H121       13.6886  -10.7541   20.5181 H         1 RES         0.0600 
     31 H122       14.4274  -10.6804   22.0874 H         1 RES         0.0600 
     32 C19        13.2026  -12.4334   21.7747 C.3       1 RES         0.0800 
     33 H191       13.7196  -13.1491   22.4168 H         1 RES         0.0600 
     34 H192       12.7979  -12.9908   20.9277 H         1 RES         0.0600 
     35 O5         12.1549  -11.8293   22.5126 O.3       1 RES        -0.3000 
     36 N3         11.3614  -12.8377   23.0851 N.2       1 RES        -0.4025 
     37 H31        11.4366  -13.8132   22.8209 H         1 RES         0.3800 
     38 C2         10.7098  -12.4148   24.1824 C.cat     1 RES         0.8825 
     39 N1         10.1711  -13.3331   24.9776 N.2       1 RES        -0.8000 
     40 H11        10.2272  -14.3144   24.7087 H         1 RES         0.4600 
     41 H12         9.4868  -13.0463   25.6876 H         1 RES         0.4600 
     42 N4         10.5712  -11.1201   24.4874 N.pl3     1 RES        -0.8000 
     43 H41         9.9134  -10.8284   25.2135 H         1 RES         0.4600 
     44 H42        11.0080  -10.4426   23.8821 H         1 RES         0.4600 
     45 C10        18.2581  -12.8779   20.6685 C.3       1 RES        -0.1150 
     46 H101       18.1338  -11.9133   20.2094 H         1 RES         0.1150 
     47 C7         19.4718  -13.5645   20.4874 C.3       1 RES        -0.1150 
     48 C8         19.6635  -14.8186   21.0942 C.3       1 RES        -0.1150 
     49 H81        20.5887  -15.3535   20.9403 H         1 RES         0.1150 
     50 C20        20.5711  -12.9649   19.6407 C.3       1 RES        -0.0650 
     51 H201       20.9711  -13.7142   18.9591 H         1 RES         0.0600 
     52 H202       21.3754  -12.6015   20.2782 H         1 RES         0.0600 
     53 H203       20.2054  -12.1331   19.0442 H         1 RES         0.0600 
@<TRIPOS>BOND
     1    1    2 2    
     2    2    3 2    
     3    2    4 1    
     4    2   20 1    
     5    4    5 2    
     6    4   19 1    
     7    5    6 1    
     8    5    7 1    
     9    7    8 1    
    10    7    9 2    
    11    9   10 1    
    12    9   11 1    
    13   11   12 1    
    14   11   19 2    
    15   12   13 1    
    16   12   14 2    
    17   14   15 1    
    18   15   16 1    
    19   15   17 2    
    20   17   18 1    
    21   17   19 1    
    22   20   21 1    
    23   21   22 2    
    24   21   48 1    
    25   22   23 1    
    26   22   24 1    
    27   24   25 1    
    28   24   45 2    
    29   25   26 1    
    30   26   27 1    
    31   26   28 1    
    32   26   29 1    
    33   29   30 1    
    34   29   31 1    
    35   29   32 1    
    36   32   33 1    
    37   32   34 1    
    38   32   35 1    
    39   35   36 1    
    40   36   37 1    
    41   36   38 1    
    42   38   39 1    
    43   38   42 ar   
    44   39   40 1    
    45   39   41 1    
    46   42   43 1    
    47   42   44 1    
    48   45   46 1    
    49   45   47 1    
    50   47   48 2    
    51   47   50 1    
    52   48   49 1    
    53   50   51 1    
    54   50   52 1    
    55   50   53 1    
@<TRIPOS>SUBSTRUCTURE
     1 RES         1 GROUP             0       ****    0 ROOT    
