# Supplementary material for: Study of the Differential Activity of Thrombin Inhibitors Using Docking, QSAR, Molecular Dynamics, and MM-GBSA
Source: PLoS One. 2015 Nov 24;10(11):e0142774. doi: 10.1371/journal.pone.0142774 (PMC4657979; doi:10.1371/journal.pone.0142774)
Supplement: S1 File — (ZIP) [file pone.0142774.s001.zip › 011.mol2]

@<TRIPOS>MOLECULE
011
56   58    1
SMALL
USER_CHARGES


@<TRIPOS>ATOM
      1 S1         19.2419  -16.0410   24.2702 S.3       1 UNK         0.6450 
      2 C2         18.7370  -17.3384   25.3927 C.3       1 UNK         0.0000 
      3 C3         18.0695  -18.5002   24.9131 C.3       1 UNK         0.2000 
      4 O4         17.9605  -15.6303   23.7442 O.3       1 UNK        -0.3000 
      5 C5         10.7492  -11.8890   24.2100 C.2       1 UNK         0.5750 
      6 O6         19.9000  -15.0559   25.0910 O.2       1 UNK        -0.2150 
      7 O7         20.1133  -16.7272   23.3491 O.2       1 UNK        -0.2150 
      8 C8         17.8576  -14.7496   22.6903 C.3       1 UNK         0.0850 
      9 N9         17.8627  -18.6685   23.5815 N.3       1 UNK        -0.7800 
     10 N10        10.1712  -12.9441   24.8859 N.2       1 UNK        -0.7850 
     11 C11        16.5506  -14.3372   22.3778 C.3       1 UNK        -0.1150 
     12 C12        17.6986  -19.5178   25.8355 C.3       1 UNK        -0.1150 
     13 C13        16.2972  -13.4043   21.3581 C.3       1 UNK         0.0850 
     14 N14        11.4031  -12.0364   23.1349 N.2       1 UNK        -0.3450 
     15 C15        18.6983  -13.3145   20.8855 C.3       1 UNK        -0.1150 
     16 C16        18.9375  -14.2302   21.9325 C.3       1 UNK        -0.1150 
     17 N17        10.5714  -10.6973   24.8872 N.2       1 UNK        -0.7850 
     18 C18        17.3811  -12.8993   20.6030 C.3       1 UNK        -0.1150 
     19 C19        18.9426  -17.1754   26.7827 C.3       1 UNK        -0.1150 
     20 O20        14.9862  -13.0318   21.1853 O.3       1 UNK        -0.2850 
     21 O21        11.8746  -10.7866   22.6885 O.3       1 UNK        -0.3000 
     22 C22        13.2841  -11.4237   20.7829 C.3       1 UNK        -0.1200 
     23 C23        18.5411  -18.1758   27.6862 C.3       1 UNK        -0.1150 
     24 C24        16.9061  -19.6732   23.1256 C.3       1 UNK         0.0800 
     25 C25        17.9299  -19.3480   27.2131 C.3       1 UNK        -0.1150 
     26 C26        14.7124  -11.8582   20.4377 C.3       1 UNK         0.1400 
     27 C27        17.0001  -20.7794   25.3560 C.3       1 UNK        -0.0050 
     28 C28        13.2080  -10.9070   22.2276 C.3       1 UNK         0.0800 
     29 C29        19.8565  -12.7552   20.0825 C.3       1 UNK        -0.0650 
     30 C30        17.1717  -20.9954   23.8511 C.3       1 UNK        -0.1200 
     31 H31        17.8651  -17.8138   23.0414 H         1 UNK         0.3800 
     32 H32         9.3187  -12.7566   25.4277 H         1 UNK         0.3600 
     33 H33        10.0900  -13.8070   24.3612 H         1 UNK         0.3600 
     34 H34        15.7252  -14.7261   22.9568 H         1 UNK         0.1150 
     35 H35        19.9578  -14.5169   22.1403 H         1 UNK         0.1150 
     36 H36         9.6617  -10.5921   25.3656 H         1 UNK         0.3600 
     37 H37        10.7518   -9.8907   24.3113 H         1 UNK         0.3600 
     38 H38        17.2163  -12.1901   19.8073 H         1 UNK         0.1150 
     39 H39        19.3990  -16.2764   27.1740 H         1 UNK         0.1150 
     40 H40        12.9543  -10.6416   20.1016 H         1 UNK         0.0600 
     41 H41        12.6071  -12.2662   20.6398 H         1 UNK         0.0600 
     42 H42        18.6590  -18.0345   28.7503 H         1 UNK         0.1150 
     43 H43        15.8859  -19.3287   23.3114 H         1 UNK         0.0600 
     44 H44        17.0128  -19.8047   22.0475 H         1 UNK         0.0600 
     45 H45        17.6161  -20.1062   27.9170 H         1 UNK         0.1150 
     46 H46        15.4022  -11.0548   20.7040 H         1 UNK         0.0300 
     47 H47        14.8151  -12.0649   19.3710 H         1 UNK         0.0300 
     48 H48        17.3745  -21.6434   25.9046 H         1 UNK         0.0600 
     49 H49        15.9409  -20.6817   25.5978 H         1 UNK         0.0600 
     50 H50        13.7704  -11.5638   22.8929 H         1 UNK         0.0600 
     51 H51        13.6869   -9.9298   22.2986 H         1 UNK         0.0600 
     52 H52        20.7135  -13.4322   20.0998 H         1 UNK         0.0600 
     53 H53        19.5690  -12.5972   19.0421 H         1 UNK         0.0600 
     54 H54        20.1718  -11.7937   20.4879 H         1 UNK         0.0600 
     55 H55        16.4969  -21.7770   23.4971 H         1 UNK         0.0600 
     56 H56        18.1865  -21.3354   23.6336 H         1 UNK         0.0600 
@<TRIPOS>BOND
     1    1    2 1    
     2    1    4 1    
     3    1    6 2    
     4    1    7 2    
     5    2    3 2    
     6    2   19 1    
     7    3    9 1    
     8    3   12 1    
     9    4    8 1    
    10    5   14 2    
    11    5   10 1    
    12    5   17 1    
    13    8   11 2    
    14    8   16 1    
    15    9   24 1    
    16    9   31 1    
    17   10   32 1    
    18   10   33 1    
    19   11   13 1    
    20   11   34 1    
    21   12   27 1    
    22   12   25 2    
    23   13   20 1    
    24   13   18 2    
    25   14   21 1    
    26   15   16 2    
    27   15   18 1    
    28   15   29 1    
    29   16   35 1    
    30   17   36 1    
    31   17   37 1    
    32   18   38 1    
    33   19   23 2    
    34   19   39 1    
    35   20   26 1    
    36   21   28 1    
    37   22   26 1    
    38   22   28 1    
    39   22   40 1    
    40   22   41 1    
    41   23   25 1    
    42   23   42 1    
    43   24   30 1    
    44   24   43 1    
    45   24   44 1    
    46   25   45 1    
    47   26   46 1    
    48   26   47 1    
    49   27   30 1    
    50   27   48 1    
    51   27   49 1    
    52   28   50 1    
    53   28   51 1    
    54   29   52 1    
    55   29   53 1    
    56   29   54 1    
    57   30   55 1    
    58   30   56 1    
@<TRIPOS>SUBSTRUCTURE
     1 UNK         1 GROUP             0       ****    0 ROOT    
