# Supplementary material for: Study of the Differential Activity of Thrombin Inhibitors Using Docking, QSAR, Molecular Dynamics, and MM-GBSA
Source: PLoS One. 2015 Nov 24;10(11):e0142774. doi: 10.1371/journal.pone.0142774 (PMC4657979; doi:10.1371/journal.pone.0142774)
Supplement: S1 File — (ZIP) [file pone.0142774.s001.zip › 012.mol2]

@<TRIPOS>MOLECULE
012
54   56    1
SMALL
USER_CHARGES


@<TRIPOS>ATOM
      1 S1         16.1707  -20.1968   25.1609 S.o2      1 UNK         1.3665 
      2 S2         19.0720  -15.5716   24.0853 S.3       1 UNK         0.6450 
      3 C3         17.2391  -18.8639   25.5763 C.3       1 UNK         0.0075 
      4 C4         17.6259  -17.8288   24.7096 C.3       1 UNK        -0.1150 
      5 C5         18.5066  -16.8371   25.1963 C.3       1 UNK         0.0000 
      6 O6         17.8330  -15.0873   23.5181 O.3       1 UNK        -0.3000 
      7 C7         10.9323  -11.8936   23.9985 C.2       1 UNK         0.5750 
      8 C8         17.8247  -14.3599   22.3460 C.3       1 UNK         0.0850 
      9 C9         16.5461  -21.1145   26.6412 C.3       1 UNK        -0.1200 
     10 O10        14.8073  -19.7335   25.1924 O.2       1 UNK        -0.6870 
     11 O11        16.6851  -20.8734   23.9983 O.2       1 UNK        -0.6870 
     12 O12        19.7668  -14.6199   24.9145 O.2       1 UNK        -0.2150 
     13 O13        19.9146  -16.3445   23.2072 O.2       1 UNK        -0.2150 
     14 C14        17.7083  -18.9333   26.8812 C.3       1 UNK        -0.1150 
     15 N15        10.1713  -12.9331   24.4885 N.2       1 UNK        -0.7850 
     16 C16        16.5605  -13.9407   21.8868 C.3       1 UNK        -0.1150 
     17 C17        18.9723  -16.8938   26.5333 C.3       1 UNK        -0.1150 
     18 C18        16.4259  -13.2136   20.6856 C.3       1 UNK         0.0850 
     19 C19        17.1520  -20.1060   27.6522 C.3       1 UNK        -0.0050 
     20 N20        11.5074  -11.9291   22.8708 N.2       1 UNK        -0.3450 
     21 C21        18.5711  -17.9457   27.3856 C.3       1 UNK        -0.1150 
     22 C22        18.8428  -13.3256   20.3638 C.3       1 UNK        -0.1150 
     23 C23        18.9710  -14.0242   21.5787 C.3       1 UNK        -0.1150 
     24 N24        10.9707  -10.8381   24.8883 N.2       1 UNK        -0.7850 
     25 C25        17.5677  -12.9331   19.9139 C.3       1 UNK        -0.1150 
     26 O26        15.1984  -12.8097   20.2290 O.3       1 UNK        -0.2850 
     27 O27        12.2531  -10.7512   22.6871 O.3       1 UNK        -0.3000 
     28 C28        13.1524  -11.5722   20.5215 C.3       1 UNK        -0.1200 
     29 C29        14.5341  -11.8987   21.0925 C.3       1 UNK         0.1400 
     30 C30        12.4441  -10.4566   21.3141 C.3       1 UNK         0.0800 
     31 C31        20.0782  -13.0413   19.5345 C.3       1 UNK        -0.0650 
     32 H32        17.2660  -17.8008   23.6911 H         1 UNK         0.1150 
     33 H33        15.6712  -21.6383   27.0275 H         1 UNK         0.0600 
     34 H34        17.2972  -21.8612   26.3804 H         1 UNK         0.0600 
     35 H35         9.4125  -12.7035   25.1265 H         1 UNK         0.3600 
     36 H36         9.8861  -13.6262   23.8089 H         1 UNK         0.3600 
     37 H37        15.6833  -14.1978   22.4609 H         1 UNK         0.1150 
     38 H38        19.6451  -16.1386   26.9134 H         1 UNK         0.1150 
     39 H39        16.3765  -19.7327   28.3215 H         1 UNK         0.0600 
     40 H40        17.9221  -20.5684   28.2686 H         1 UNK         0.0600 
     41 H41        18.9058  -17.9895   28.4112 H         1 UNK         0.1150 
     42 H42        19.9659  -14.3042   21.8885 H         1 UNK         0.1150 
     43 H43        10.0833  -10.6593   25.3596 H         1 UNK         0.3600 
     44 H44        11.3073   -9.9873   24.4652 H         1 UNK         0.3600 
     45 H45        17.4558  -12.4251   18.9695 H         1 UNK         0.1150 
     46 H46        13.2545  -11.2587   19.4839 H         1 UNK         0.0600 
     47 H47        12.5428  -12.4756   20.4935 H         1 UNK         0.0600 
     48 H48        14.4111  -12.3201   22.0884 H         1 UNK         0.0300 
     49 H49        15.1289  -10.9887   21.1894 H         1 UNK         0.0300 
     50 H50        13.0373   -9.5473   21.2480 H         1 UNK         0.0600 
     51 H51        11.4721  -10.2167   20.8874 H         1 UNK         0.0600 
     52 H52        20.7795  -12.4200   20.0915 H         1 UNK         0.0600 
     53 H53        20.5714  -13.9802   19.2835 H         1 UNK         0.0600 
     54 H54        19.8289  -12.5333   18.6035 H         1 UNK         0.0600 
@<TRIPOS>BOND
     1    1    3 1    
     2    1    9 1    
     3    1   10 2    
     4    1   11 2    
     5    2    5 1    
     6    2    6 1    
     7    2   12 2    
     8    2   13 2    
     9    3    4 2    
    10    3   14 1    
    11    4    5 1    
    12    4   32 1    
    13    5   17 2    
    14    6    8 1    
    15    7   20 2    
    16    7   15 1    
    17    7   24 1    
    18    8   16 2    
    19    8   23 1    
    20    9   19 1    
    21    9   33 1    
    22    9   34 1    
    23   14   21 2    
    24   14   19 1    
    25   15   35 1    
    26   15   36 1    
    27   16   18 1    
    28   16   37 1    
    29   17   21 1    
    30   17   38 1    
    31   18   26 1    
    32   18   25 2    
    33   19   39 1    
    34   19   40 1    
    35   20   27 1    
    36   21   41 1    
    37   22   23 2    
    38   22   25 1    
    39   22   31 1    
    40   23   42 1    
    41   24   43 1    
    42   24   44 1    
    43   25   45 1    
    44   26   29 1    
    45   27   30 1    
    46   28   29 1    
    47   28   30 1    
    48   28   46 1    
    49   28   47 1    
    50   29   48 1    
    51   29   49 1    
    52   30   50 1    
    53   30   51 1    
    54   31   52 1    
    55   31   53 1    
    56   31   54 1    
@<TRIPOS>SUBSTRUCTURE
     1 UNK         1 GROUP             0       ****    0 ROOT    
