# Supplementary material for: Study of the Differential Activity of Thrombin Inhibitors Using Docking, QSAR, Molecular Dynamics, and MM-GBSA
Source: PLoS One. 2015 Nov 24;10(11):e0142774. doi: 10.1371/journal.pone.0142774 (PMC4657979; doi:10.1371/journal.pone.0142774)
Supplement: S1 File — (ZIP) [file pone.0142774.s001.zip › 013.mol2]

@<TRIPOS>MOLECULE
013
57   59    1
SMALL
USER_CHARGES


@<TRIPOS>ATOM
      1 S1         19.7654  -17.4901   22.8818 S.3       1 UNK         1.3028 
      2 C2         20.1717  -16.3028   24.1547 C.ar      1 UNK         0.0075 
      3 S3         17.6105  -16.6239   25.3665 S.o2      1 UNK         0.8624 
      4 C4         19.2339  -15.8933   25.1470 C.ar      1 UNK         0.1380 
      5 C5         14.1972  -11.7004   20.4925 C.3       1 UNK        -0.0165 
      6 O6         18.6410  -16.8992   22.1891 O.3       1 UNK        -0.2563 
      7 C7         11.5034  -12.0354   23.6422 C.2       1 UNK         0.4890 
      8 O8         19.4460  -18.6713   23.6405 O.2       1 UNK        -0.5770 
      9 O9         20.9481  -17.6620   22.0824 O.2       1 UNK        -0.5770 
     10 C10        18.6317  -15.5866   21.7685 C.ar      1 UNK         0.1000 
     11 C11        13.3678  -12.8130   19.8765 C.3       1 UNK        -0.1200 
     12 C12        13.6669  -11.5767   19.0695 C.3       1 UNK        -0.1200 
     13 O13        16.8600  -15.7001   26.1696 O.2       1 UNK        -0.5300 
     14 O14        17.0042  -17.0482   24.1351 O.2       1 UNK        -0.5300 
     15 N15        10.4597  -12.9001   23.8361 N.2       1 UNK        -0.7850 
     16 C16        17.3870  -14.9208   21.7725 C.ar      1 UNK        -0.1150 
     17 C17        17.2593  -13.5781   21.3657 C.ar      1 UNK         0.0850 
     18 N18        12.4568  -12.2673   22.8384 N.2       1 UNK        -0.2590 
     19 C19        15.7103  -11.9074   20.6019 C.3       1 UNK         0.1565 
     20 C20        19.6534  -13.5713   20.8286 C.ar      1 UNK        -0.1150 
     21 C21        19.7687  -14.8933   21.2956 C.ar      1 UNK        -0.1150 
     22 O22        16.0006  -13.0155   21.4456 O.3       1 UNK        -0.2850 
     23 N23        11.3021  -10.9002   24.3969 N.2       1 UNK        -0.7850 
     24 C24        18.4106  -12.9012   20.8935 C.ar      1 UNK        -0.1150 
     25 O25        13.3620  -11.1905   22.8064 O.3       1 UNK        -0.3225 
     26 C26        17.9261  -18.0713   26.3301 C.3       1 UNK        -0.4765 
     27 C27        13.5611  -10.7128   21.4795 C.3       1 UNK         0.1025 
     28 C28        21.4459  -15.6903   24.1182 C.ar      1 UNK        -0.1150 
     29 C29        19.6003  -14.8650   26.0461 C.ar      1 UNK        -0.1150 
     30 C30        20.8721  -12.9110   20.2210 C.3       1 UNK        -0.0650 
     31 C31        21.7942  -14.6755   25.0291 C.ar      1 UNK        -0.1150 
     32 C32        20.8652  -14.2542   25.9903 C.ar      1 UNK        -0.1150 
     33 H33        13.8823  -13.7335   19.6098 H         1 UNK         0.0600 
     34 H34        12.3426  -12.9431   20.2189 H         1 UNK         0.0600 
     35 H35        12.8286  -10.9078   18.8786 H         1 UNK         0.0600 
     36 H36        14.3536  -11.7010   18.2350 H         1 UNK         0.0600 
     37 H37         9.7832  -12.6992   24.5687 H         1 UNK         0.3600 
     38 H38        10.6519  -13.8934   23.7690 H         1 UNK         0.3600 
     39 H39        16.5074  -15.4415   22.1182 H         1 UNK         0.1150 
     40 H40        16.1206  -12.1071   19.6109 H         1 UNK         0.0300 
     41 H41        16.2001  -11.0047   20.9695 H         1 UNK         0.0300 
     42 H42        20.7325  -15.3754   21.2226 H         1 UNK         0.1150 
     43 H43        10.3303  -10.7056   24.6255 H         1 UNK         0.3600 
     44 H44        11.7350  -10.0985   23.9724 H         1 UNK         0.3600 
     45 H45        18.3528  -11.8729   20.5688 H         1 UNK         0.1150 
     46 H46        18.0600  -17.7958   27.3699 H         1 UNK         0.1787 
     47 H47        17.0697  -18.7432   26.2553 H         1 UNK         0.1787 
     48 H48        18.8106  -18.6043   25.9887 H         1 UNK         0.1787 
     49 H49        14.1781   -9.8156   21.5398 H         1 UNK         0.0600 
     50 H50        12.5947  -10.3709   21.1088 H         1 UNK         0.0600 
     51 H51        22.1668  -15.9821   23.3708 H         1 UNK         0.1150 
     52 H52        18.9063  -14.5293   26.8019 H         1 UNK         0.1150 
     53 H53        20.6432  -11.9365   19.8020 H         1 UNK         0.0600 
     54 H54        21.6587  -12.7987   20.9680 H         1 UNK         0.0600 
     55 H55        21.2593  -13.5311   19.4147 H         1 UNK         0.0600 
     56 H56        22.7668  -14.2100   24.9759 H         1 UNK         0.1150 
     57 H57        21.1186  -13.4658   26.6846 H         1 UNK         0.1150 
@<TRIPOS>BOND
     1    1    2 1    
     2    1    6 1    
     3    1    8 2    
     4    1    9 2    
     5    2    4 ar   
     6    2   28 ar   
     7    3    4 1    
     8    3   13 2    
     9    3   14 2    
    10    3   26 1    
    11    4   29 ar   
    12    5   19 1    
    13    5   11 1    
    14    5   12 1    
    15    5   27 1    
    16    6   10 1    
    17    7   18 2    
    18    7   15 1    
    19    7   23 1    
    20   10   16 ar   
    21   10   21 ar   
    22   11   12 1    
    23   11   33 1    
    24   11   34 1    
    25   12   35 1    
    26   12   36 1    
    27   15   37 1    
    28   15   38 1    
    29   16   17 ar   
    30   16   39 1    
    31   17   22 1    
    32   17   24 ar   
    33   18   25 1    
    34   19   22 1    
    35   19   40 1    
    36   19   41 1    
    37   20   21 ar   
    38   20   24 ar   
    39   20   30 1    
    40   21   42 1    
    41   23   43 1    
    42   23   44 1    
    43   24   45 1    
    44   25   27 1    
    45   26   46 1    
    46   26   47 1    
    47   26   48 1    
    48   27   49 1    
    49   27   50 1    
    50   28   31 ar   
    51   28   51 1    
    52   29   32 ar   
    53   29   52 1    
    54   30   53 1    
    55   30   54 1    
    56   30   55 1    
    57   31   32 ar   
    58   31   56 1    
    59   32   57 1    
@<TRIPOS>SUBSTRUCTURE
     1 UNK         1 GROUP             0       ****    0 ROOT    
