# Supplementary material for: Study of the Differential Activity of Thrombin Inhibitors Using Docking, QSAR, Molecular Dynamics, and MM-GBSA
Source: PLoS One. 2015 Nov 24;10(11):e0142774. doi: 10.1371/journal.pone.0142774 (PMC4657979; doi:10.1371/journal.pone.0142774)
Supplement: S1 File — (ZIP) [file pone.0142774.s001.zip › 014.mol2]

@<TRIPOS>MOLECULE
014
54   55    1
SMALL
USER_CHARGES


@<TRIPOS>ATOM
      1 S1         17.9262  -16.0228   24.8122 S.3       1 UNK         1.3028 
      2 C2         19.5684  -15.5590   25.3436 C.ar      1 UNK         0.0075 
      3 S3         20.7455  -18.0045   24.4073 S.o2      1 UNK         0.8624 
      4 C4         20.7250  -16.3747   25.1512 C.ar      1 UNK         0.1380 
      5 O5         18.1053  -16.2333   23.3907 O.3       1 UNK        -0.2563 
      6 C6         11.0008  -12.3936   23.6995 C.2       1 UNK         0.4890 
      7 O7         17.6590  -17.2016   25.5936 O.2       1 UNK        -0.5770 
      8 O8         17.1020  -14.9005   25.1839 O.2       1 UNK        -0.5770 
      9 C9         17.9132  -15.1675   22.5442 C.ar      1 UNK         0.1000 
     10 O10        21.4773  -18.8611   25.3033 O.2       1 UNK        -0.5300 
     11 O11        19.4610  -18.4493   23.9430 O.2       1 UNK        -0.5300 
     12 N12        10.4600  -13.3000   24.5690 N.2       1 UNK        -0.7850 
     13 C13        16.6347  -14.6134   22.2950 C.ar      1 UNK        -0.1150 
     14 C14        16.4724  -13.5777   21.3499 C.ar      1 UNK         0.0850 
     15 N15        11.5427  -12.7490   22.6170 N.2       1 UNK        -0.2590 
     16 C16        18.8756  -13.6652   20.8725 C.ar      1 UNK        -0.1150 
     17 C17        19.0217  -14.7042   21.8099 C.ar      1 UNK        -0.1150 
     18 O18        15.2028  -13.1485   21.0415 O.3       1 UNK        -0.2850 
     19 N19        10.8602  -11.1067   24.1840 N.2       1 UNK        -0.7850 
     20 O20        12.0080  -11.6383   21.8978 O.3       1 UNK        -0.3225 
     21 C21        17.6021  -13.1066   20.6416 C.ar      1 UNK        -0.1150 
     22 C22        13.7568  -11.3696   20.2402 C.3       1 UNK         0.2050 
     23 C23        21.7427  -17.7619   22.9694 C.3       1 UNK        -0.4765 
     24 C24        12.4458  -12.0684   20.6200 C.3       1 UNK         0.1025 
     25 C25        19.7202  -14.3055   25.9811 C.ar      1 UNK        -0.1150 
     26 C26        21.9780  -15.8935   25.5950 C.ar      1 UNK        -0.1150 
     27 C27        14.9623  -11.7463   21.1252 C.3       1 UNK         0.1400 
     28 O28        14.0602  -11.7000   18.8965 O.3       1 UNK        -0.6830 
     29 C29        20.0774  -13.1823   20.0867 C.3       1 UNK        -0.0650 
     30 C30        22.1093  -14.6327   26.2005 C.ar      1 UNK        -0.1150 
     31 C31        20.9748  -13.8353   26.4011 C.ar      1 UNK        -0.1150 
     32 H32         9.5412  -13.0381   24.9544 H         1 UNK         0.3600 
     33 H33        10.4187  -14.2705   24.2403 H         1 UNK         0.3600 
     34 H34        15.7668  -15.0010   22.8099 H         1 UNK         0.1150 
     35 H35        19.9925  -15.1475   21.9721 H         1 UNK         0.1150 
     36 H36         9.9896  -10.9431   24.6943 H         1 UNK         0.3600 
     37 H37        10.9453  -10.4228   23.4493 H         1 UNK         0.3600 
     38 H38        17.4902  -12.3416   19.8883 H         1 UNK         0.1150 
     39 H39        13.6026  -10.2918   20.2979 H         1 UNK         0.0600 
     40 H40        22.7250  -17.3761   23.2379 H         1 UNK         0.1787 
     41 H41        21.8727  -18.7117   22.4533 H         1 UNK         0.1787 
     42 H42        21.2600  -17.0639   22.2871 H         1 UNK         0.1787 
     43 H43        11.6661  -11.8052   19.9048 H         1 UNK         0.0600 
     44 H44        12.5725  -13.1527   20.5556 H         1 UNK         0.0600 
     45 H45        18.8603  -13.6855   26.1666 H         1 UNK         0.1150 
     46 H46        22.8580  -16.5073   25.4728 H         1 UNK         0.1150 
     47 H47        14.7654  -11.4839   22.1647 H         1 UNK         0.0300 
     48 H48        15.8249  -11.1561   20.8147 H         1 UNK         0.0300 
     49 H49        14.2636  -12.6255   18.8742 H         1 UNK         0.4180 
     50 H50        21.0033  -13.6269   20.4590 H         1 UNK         0.0600 
     51 H51        19.9743  -13.4448   19.0320 H         1 UNK         0.0600 
     52 H52        20.1700  -12.0998   20.1686 H         1 UNK         0.0600 
     53 H53        23.0784  -14.2877   26.5279 H         1 UNK         0.1150 
     54 H54        21.0607  -12.8705   26.8825 H         1 UNK         0.1150 
@<TRIPOS>BOND
     1    1    2 1    
     2    1    5 1    
     3    1    7 2    
     4    1    8 2    
     5    2    4 ar   
     6    2   25 ar   
     7    3    4 1    
     8    3   10 2    
     9    3   11 2    
    10    3   23 1    
    11    4   26 ar   
    12    5    9 1    
    13    6   15 2    
    14    6   12 1    
    15    6   19 1    
    16    9   13 ar   
    17    9   17 ar   
    18   12   32 1    
    19   12   33 1    
    20   13   14 ar   
    21   13   34 1    
    22   14   18 1    
    23   14   21 ar   
    24   15   20 1    
    25   16   17 ar   
    26   16   21 ar   
    27   16   29 1    
    28   17   35 1    
    29   18   27 1    
    30   19   36 1    
    31   19   37 1    
    32   20   24 1    
    33   21   38 1    
    34   22   27 1    
    35   22   24 1    
    36   22   28 1    
    37   22   39 1    
    38   23   40 1    
    39   23   41 1    
    40   23   42 1    
    41   24   43 1    
    42   24   44 1    
    43   25   31 ar   
    44   25   45 1    
    45   26   30 ar   
    46   26   46 1    
    47   27   47 1    
    48   27   48 1    
    49   28   49 1    
    50   29   50 1    
    51   29   51 1    
    52   29   52 1    
    53   30   31 ar   
    54   30   53 1    
    55   31   54 1    
@<TRIPOS>SUBSTRUCTURE
     1 UNK         1 GROUP             0       ****    0 ROOT    
