# Supplementary material for: Study of the Differential Activity of Thrombin Inhibitors Using Docking, QSAR, Molecular Dynamics, and MM-GBSA
Source: PLoS One. 2015 Nov 24;10(11):e0142774. doi: 10.1371/journal.pone.0142774 (PMC4657979; doi:10.1371/journal.pone.0142774)
Supplement: S1 File — (ZIP) [file pone.0142774.s001.zip › 015.mol2]

@<TRIPOS>MOLECULE
015
53   54    1
SMALL
USER_CHARGES


@<TRIPOS>ATOM
      1 S1         18.7042  -16.5930   24.8177 S.3       1 UNK         0.6450 
      2 C2         20.1343  -17.3810   25.5620 C.3       1 UNK         0.0000 
      3 S3         21.6893  -14.9815   25.4488 S.o2      1 UNK         1.3665 
      4 C4         21.3764  -16.7078   25.8052 C.3       1 UNK         0.0075 
      5 O5         19.1688  -16.3235   23.4746 O.3       1 UNK        -0.3000 
      6 C6         10.8386  -11.7976   24.0811 C.2       1 UNK         0.5750 
      7 O7         17.6516  -17.5748   24.8938 O.2       1 UNK        -0.2150 
      8 O8         18.4826  -15.4453   25.6608 O.2       1 UNK        -0.2150 
      9 C9         18.5281  -15.3765   22.7000 C.3       1 UNK         0.0850 
     10 O10        23.1108  -14.8076   25.2876 O.2       1 UNK        -0.6870 
     11 O11        20.8738  -14.5326   24.3622 O.2       1 UNK        -0.6870 
     12 N12        10.5712  -10.7123   24.8877 N.2       1 UNK        -0.7850 
     13 C13        17.1893  -14.9447   22.8856 C.3       1 UNK        -0.1150 
     14 C14        16.6388  -13.9435   22.0533 C.3       1 UNK         0.0850 
     15 N15        11.6242  -11.7225   23.0895 N.2       1 UNK        -0.3450 
     16 C16        18.7762  -13.7401   20.8882 C.3       1 UNK        -0.1150 
     17 C17        19.2957  -14.7874   21.6745 C.3       1 UNK        -0.1150 
     18 O18        15.3366  -13.5239   22.1744 O.3       1 UNK        -0.2850 
     19 N19        10.1725  -12.9330   24.5114 N.2       1 UNK        -0.7850 
     20 O20        11.7493  -12.9914   22.5018 O.3       1 UNK        -0.3000 
     21 C21        17.4461  -13.3209   21.0815 C.3       1 UNK        -0.1150 
     22 C22        13.2789  -14.2889   21.1904 C.3       1 UNK         0.1200 
     23 C23        21.1951  -14.1572   26.9349 C.3       1 UNK        -0.1800 
     24 C24        12.5689  -12.9413   21.3535 C.3       1 UNK         0.0800 
     25 C25        20.0304  -18.7530   25.8998 C.3       1 UNK        -0.1150 
     26 C26        22.4483  -17.4298   26.3784 C.3       1 UNK        -0.1150 
     27 C27        14.3453  -14.5456   22.2653 C.3       1 UNK         0.1400 
     28 F28        13.8573  -14.3291   19.9876 F         1 UNK        -0.2200 
     29 C29        19.6585  -13.0595   19.8615 C.3       1 UNK        -0.0650 
     30 C30        22.3245  -18.7909   26.7023 C.3       1 UNK        -0.1150 
     31 C31        21.1108  -19.4525   26.4656 C.3       1 UNK        -0.1150 
     32 H32         9.6505  -10.6942   25.3529 H         1 UNK         0.3600 
     33 H33        10.7781   -9.8134   24.4860 H         1 UNK         0.3600 
     34 H34        16.5721  -15.3816   23.6566 H         1 UNK         0.1150 
     35 H35        20.3204  -15.1037   21.5359 H         1 UNK         0.1150 
     36 H36         9.3172  -12.8055   25.0501 H         1 UNK         0.3600 
     37 H37        10.1073  -13.6886   23.8425 H         1 UNK         0.3600 
     38 H38        17.0305  -12.5265   20.4792 H         1 UNK         0.1150 
     39 H39        12.5408  -15.0926   21.1992 H         1 UNK         0.1000 
     40 H40        21.7697  -14.5337   27.7790 H         1 UNK         0.0600 
     41 H41        21.3703  -13.0882   26.8436 H         1 UNK         0.0600 
     42 H42        20.1400  -14.3103   27.1470 H         1 UNK         0.0600 
     43 H43        13.2925  -12.1252   21.3921 H         1 UNK         0.0600 
     44 H44        11.9287  -12.7616   20.4935 H         1 UNK         0.0600 
     45 H45        19.1149  -19.2974   25.7237 H         1 UNK         0.1150 
     46 H46        23.3881  -16.9322   26.5734 H         1 UNK         0.1150 
     47 H47        14.7504  -15.5465   22.1099 H         1 UNK         0.0300 
     48 H48        13.9021  -14.5324   23.2617 H         1 UNK         0.0300 
     49 H49        20.2869  -13.7895   19.3509 H         1 UNK         0.0600 
     50 H50        19.0613  -12.5395   19.1130 H         1 UNK         0.0600 
     51 H51        20.3039  -12.3341   20.3582 H         1 UNK         0.0600 
     52 H52        23.1565  -19.3239   27.1371 H         1 UNK         0.1150 
     53 H53        21.0096  -20.4984   26.7155 H         1 UNK         0.1150 
@<TRIPOS>BOND
     1    1    2 1    
     2    1    5 1    
     3    1    7 2    
     4    1    8 2    
     5    2    4 2    
     6    2   25 1    
     7    3    4 1    
     8    3   10 2    
     9    3   11 2    
    10    3   23 1    
    11    4   26 1    
    12    5    9 1    
    13    6   15 2    
    14    6   12 1    
    15    6   19 1    
    16    9   13 2    
    17    9   17 1    
    18   12   32 1    
    19   12   33 1    
    20   13   14 1    
    21   13   34 1    
    22   14   18 1    
    23   14   21 2    
    24   15   20 1    
    25   16   17 2    
    26   16   21 1    
    27   16   29 1    
    28   17   35 1    
    29   18   27 1    
    30   19   36 1    
    31   19   37 1    
    32   20   24 1    
    33   21   38 1    
    34   22   27 1    
    35   22   24 1    
    36   22   28 1    
    37   22   39 1    
    38   23   40 1    
    39   23   41 1    
    40   23   42 1    
    41   24   43 1    
    42   24   44 1    
    43   25   31 2    
    44   25   45 1    
    45   26   30 2    
    46   26   46 1    
    47   27   47 1    
    48   27   48 1    
    49   29   49 1    
    50   29   50 1    
    51   29   51 1    
    52   30   31 1    
    53   30   52 1    
    54   31   53 1    
@<TRIPOS>SUBSTRUCTURE
     1 UNK         1 GROUP             0       ****    0 ROOT    
