# Supplementary material for: Study of the Differential Activity of Thrombin Inhibitors Using Docking, QSAR, Molecular Dynamics, and MM-GBSA
Source: PLoS One. 2015 Nov 24;10(11):e0142774. doi: 10.1371/journal.pone.0142774 (PMC4657979; doi:10.1371/journal.pone.0142774)
Supplement: S1 File — (ZIP) [file pone.0142774.s001.zip › 016.mol2]

@<TRIPOS>MOLECULE
016
53   54    1
SMALL
USER_CHARGES


@<TRIPOS>ATOM
      1 S1         18.4848  -16.7007   23.8004 S.3       1 UNK         0.6450 
      2 C2         19.7008  -15.8863   24.8349 C.3       1 UNK         0.0000 
      3 S3         21.7955  -17.7632   24.2658 S.o2      1 UNK         1.3665 
      4 C4         21.0654  -16.2906   24.9803 C.3       1 UNK         0.0075 
      5 O5         17.4748  -15.7026   23.5054 O.3       1 UNK        -0.3000 
      6 C6         13.3402  -11.1723   20.9939 C.3       1 UNK         0.2400 
      7 C7         10.7987  -12.3729   24.4989 C.2       1 UNK         0.5750 
      8 O8         19.1683  -17.1811   22.6308 O.2       1 UNK        -0.2150 
      9 O9         18.0209  -17.7438   24.6772 O.2       1 UNK        -0.2150 
     10 C10        17.6523  -14.7360   22.5278 C.3       1 UNK         0.0850 
     11 O11        21.4578  -18.9028   25.0766 O.2       1 UNK        -0.6870 
     12 O12        21.3920  -17.7989   22.8840 O.2       1 UNK        -0.6870 
     13 N13        10.1712  -13.3691   25.2001 N.2       1 UNK        -0.7850 
     14 C14        11.8877  -11.3629   21.4503 C.3       1 UNK         0.0800 
     15 C15        16.5547  -13.8800   22.2846 C.3       1 UNK        -0.1150 
     16 C16        16.6334  -12.8347   21.3311 C.3       1 UNK         0.0850 
     17 N17        11.2995  -12.5532   23.3517 N.2       1 UNK        -0.3450 
     18 O18        11.8087  -11.3380   22.8651 O.3       1 UNK        -0.3000 
     19 C19        18.9404  -13.4887   20.8466 C.3       1 UNK        -0.1150 
     20 C20        14.2772  -12.3296   21.3843 C.3       1 UNK         0.1400 
     21 C21        18.8444  -14.5351   21.7818 C.3       1 UNK        -0.1150 
     22 O22        15.6085  -11.9601   21.0453 O.3       1 UNK        -0.2850 
     23 N23        10.7881  -11.1924   25.2239 N.2       1 UNK        -0.7850 
     24 F24        13.8025  -10.0409   21.5252 F         1 UNK        -0.1200 
     25 F25        13.3361  -11.0467   19.6645 F         1 UNK        -0.1200 
     26 C26        17.8378  -12.6441   20.6298 C.3       1 UNK        -0.1150 
     27 C27        23.5495  -17.5259   24.2284 C.3       1 UNK        -0.1800 
     28 C28        19.2486  -14.7565   25.5516 C.3       1 UNK        -0.1150 
     29 C29        21.9297  -15.4830   25.7576 C.3       1 UNK        -0.1150 
     30 C30        20.2278  -13.2765   20.0774 C.3       1 UNK        -0.0650 
     31 C31        20.1214  -13.9654   26.3161 C.3       1 UNK        -0.1150 
     32 C32        21.4736  -14.3213   26.4003 C.3       1 UNK        -0.1150 
     33 H33         9.2381  -13.1084   25.5473 H         1 UNK         0.3600 
     34 H34        10.0862  -14.2768   24.7306 H         1 UNK         0.3600 
     35 H35        11.2808  -10.5380   21.0768 H         1 UNK         0.0600 
     36 H36        11.4655  -12.2730   21.0174 H         1 UNK         0.0600 
     37 H37        15.6475  -14.0476   22.8441 H         1 UNK         0.1150 
     38 H38        13.9962  -13.2380   20.8485 H         1 UNK         0.0300 
     39 H39        14.1910  -12.5263   22.4538 H         1 UNK         0.0300 
     40 H40        19.7148  -15.1591   21.9149 H         1 UNK         0.1150 
     41 H41         9.8885  -11.0125   25.6826 H         1 UNK         0.3600 
     42 H42        11.0086  -10.4072   24.6322 H         1 UNK         0.3600 
     43 H43        17.9103  -11.8383   19.9154 H         1 UNK         0.1150 
     44 H44        24.0117  -17.6912   25.1970 H         1 UNK         0.0600 
     45 H45        23.9860  -18.2477   23.5398 H         1 UNK         0.0600 
     46 H46        23.7917  -16.5236   23.8775 H         1 UNK         0.0600 
     47 H47        18.2076  -14.4863   25.5011 H         1 UNK         0.1150 
     48 H48        22.9698  -15.7491   25.8700 H         1 UNK         0.1150 
     49 H49        21.0901  -13.4838   20.7115 H         1 UNK         0.0600 
     50 H50        20.2652  -13.9444   19.2166 H         1 UNK         0.0600 
     51 H51        20.3122  -12.2489   19.7222 H         1 UNK         0.0600 
     52 H52        19.7569  -13.0886   26.8325 H         1 UNK         0.1150 
     53 H53        22.1612  -13.7170   26.9702 H         1 UNK         0.1150 
@<TRIPOS>BOND
     1    1    2 1    
     2    1    5 1    
     3    1    8 2    
     4    1    9 2    
     5    2    4 2    
     6    2   28 1    
     7    3    4 1    
     8    3   11 2    
     9    3   12 2    
    10    3   27 1    
    11    4   29 1    
    12    5   10 1    
    13    6   20 1    
    14    6   14 1    
    15    6   24 1    
    16    6   25 1    
    17    7   17 2    
    18    7   13 1    
    19    7   23 1    
    20   10   15 2    
    21   10   21 1    
    22   13   33 1    
    23   13   34 1    
    24   14   18 1    
    25   14   35 1    
    26   14   36 1    
    27   15   16 1    
    28   15   37 1    
    29   16   22 1    
    30   16   26 2    
    31   17   18 1    
    32   19   21 2    
    33   19   26 1    
    34   19   30 1    
    35   20   22 1    
    36   20   38 1    
    37   20   39 1    
    38   21   40 1    
    39   23   41 1    
    40   23   42 1    
    41   26   43 1    
    42   27   44 1    
    43   27   45 1    
    44   27   46 1    
    45   28   31 2    
    46   28   47 1    
    47   29   32 2    
    48   29   48 1    
    49   30   49 1    
    50   30   50 1    
    51   30   51 1    
    52   31   32 1    
    53   31   52 1    
    54   32   53 1    
@<TRIPOS>SUBSTRUCTURE
     1 UNK         1 GROUP             0       ****    0 ROOT    
