# Supplementary material for: Study of the Differential Activity of Thrombin Inhibitors Using Docking, QSAR, Molecular Dynamics, and MM-GBSA
Source: PLoS One. 2015 Nov 24;10(11):e0142774. doi: 10.1371/journal.pone.0142774 (PMC4657979; doi:10.1371/journal.pone.0142774)
Supplement: S1 File — (ZIP) [file pone.0142774.s001.zip › 017.mol2]

@<TRIPOS>MOLECULE
017
54   55    1
SMALL
USER_CHARGES


@<TRIPOS>ATOM
      1 S1         19.6940  -15.5852   24.8911 S.3       1 UNK         0.6450 
      2 C2         21.4726  -15.6997   24.7325 C.3       1 UNK         0.0000 
      3 S3         21.3563  -18.4249   23.8637 S.o2      1 UNK         1.3665 
      4 C4         22.1562  -16.8918   24.3337 C.3       1 UNK         0.0075 
      5 O5         19.2252  -16.0677   23.6078 O.3       1 UNK        -0.3000 
      6 C6         10.9378  -11.9787   24.2465 C.2       1 UNK         0.5750 
      7 O7         19.4044  -16.4356   26.0169 O.2       1 UNK        -0.2150 
      8 O8         19.4420  -14.1918   25.1702 O.2       1 UNK        -0.2150 
      9 C9         18.7781  -15.1079   22.7343 C.3       1 UNK         0.0850 
     10 O10        22.3125  -19.4825   24.0717 O.2       1 UNK        -0.6870 
     11 O11        20.0648  -18.5797   24.4720 O.2       1 UNK        -0.6870 
     12 C12        13.5512  -12.3923   20.9844 C.2       1 UNK         0.0000 
     13 N13        10.1712  -12.9328   24.8869 N.2       1 UNK        -0.7850 
     14 C14        17.4371  -14.6774   22.7790 C.3       1 UNK        -0.1150 
     15 C15        16.9662  -13.6865   21.8955 C.3       1 UNK         0.0850 
     16 N16        11.6135  -12.2291   23.2044 N.2       1 UNK        -0.3450 
     17 C17        12.8492  -13.4271   20.4905 C.2       1 UNK        -0.2300 
     18 C18        19.2032  -13.5649   20.8876 C.3       1 UNK        -0.1150 
     19 C19        19.6518  -14.5677   21.7696 C.3       1 UNK        -0.1150 
     20 O20        15.6397  -13.3331   22.0144 O.3       1 UNK        -0.2850 
     21 N21        10.8795  -10.7572   24.8878 N.2       1 UNK        -0.7850 
     22 C22        15.0603  -12.5205   21.0033 C.3       1 UNK         0.1400 
     23 C23        17.8664  -13.1168   20.9594 C.3       1 UNK        -0.1150 
     24 O24        12.3584  -11.0926   22.8378 O.3       1 UNK        -0.3000 
     25 C25        21.1556  -18.2416   22.1151 C.3       1 UNK        -0.1800 
     26 C26        22.2331  -14.5362   25.0004 C.3       1 UNK        -0.1150 
     27 C27        23.5681  -16.8705   24.2293 C.3       1 UNK        -0.1150 
     28 C28        12.7833  -11.1799   21.4914 C.3       1 UNK         0.0800 
     29 C29        20.1702  -12.9413   19.9004 C.3       1 UNK        -0.0650 
     30 C30        24.3045  -15.7021   24.4874 C.3       1 UNK        -0.1150 
     31 C31        23.6314  -14.5322   24.8668 C.3       1 UNK        -0.1150 
     32 H32         9.3311  -12.6397   25.4003 H         1 UNK         0.3600 
     33 H33        10.0164  -13.7916   24.3732 H         1 UNK         0.3600 
     34 H34        16.7625  -15.1079   23.5063 H         1 UNK         0.1150 
     35 H35        11.7708  -13.4076   20.4692 H         1 UNK         0.1150 
     36 H36        13.3380  -14.3141   20.1139 H         1 UNK         0.1150 
     37 H37        20.6769  -14.9058   21.7292 H         1 UNK         0.1150 
     38 H38         9.9814  -10.5528   25.3291 H         1 UNK         0.3600 
     39 H39        11.1812   -9.9922   24.3061 H         1 UNK         0.3600 
     40 H40        15.4903  -11.5197   21.0527 H         1 UNK         0.0300 
     41 H41        15.3378  -12.9282   20.0306 H         1 UNK         0.0300 
     42 H42        17.5475  -12.3337   20.2881 H         1 UNK         0.1150 
     43 H43        20.6656  -19.1222   21.7012 H         1 UNK         0.0600 
     44 H44        20.5548  -17.3688   21.8735 H         1 UNK         0.0600 
     45 H45        22.1293  -18.1328   21.6396 H         1 UNK         0.0600 
     46 H46        21.7558  -13.6178   25.3062 H         1 UNK         0.1150 
     47 H47        24.1009  -17.7592   23.9233 H         1 UNK         0.1150 
     48 H48        13.3868  -10.2967   21.2830 H         1 UNK         0.0600 
     49 H49        11.8847  -11.0547   20.8872 H         1 UNK         0.0600 
     50 H50        20.9014  -13.6735   19.5529 H         1 UNK         0.0600 
     51 H51        19.6454  -12.5420   19.0323 H         1 UNK         0.0600 
     52 H52        20.7119  -12.1255   20.3775 H         1 UNK         0.0600 
     53 H53        25.3816  -15.7010   24.3967 H         1 UNK         0.1150 
     54 H54        24.1896  -13.6300   25.0707 H         1 UNK         0.1150 
@<TRIPOS>BOND
     1    1    2 1    
     2    1    5 1    
     3    1    7 2    
     4    1    8 2    
     5    2    4 2    
     6    2   26 1    
     7    3    4 1    
     8    3   10 2    
     9    3   11 2    
    10    3   25 1    
    11    4   27 1    
    12    5    9 1    
    13    6   16 2    
    14    6   13 1    
    15    6   21 1    
    16    9   14 2    
    17    9   19 1    
    18   12   22 1    
    19   12   17 2    
    20   12   28 1    
    21   13   32 1    
    22   13   33 1    
    23   14   15 1    
    24   14   34 1    
    25   15   20 1    
    26   15   23 2    
    27   16   24 1    
    28   17   35 1    
    29   17   36 1    
    30   18   19 2    
    31   18   23 1    
    32   18   29 1    
    33   19   37 1    
    34   20   22 1    
    35   21   38 1    
    36   21   39 1    
    37   22   40 1    
    38   22   41 1    
    39   23   42 1    
    40   24   28 1    
    41   25   43 1    
    42   25   44 1    
    43   25   45 1    
    44   26   31 2    
    45   26   46 1    
    46   27   30 2    
    47   27   47 1    
    48   28   48 1    
    49   28   49 1    
    50   29   50 1    
    51   29   51 1    
    52   29   52 1    
    53   30   31 1    
    54   30   53 1    
    55   31   54 1    
@<TRIPOS>SUBSTRUCTURE
     1 UNK         1 GROUP             0       ****    0 ROOT    
