# Supplementary material for: Study of the Differential Activity of Thrombin Inhibitors Using Docking, QSAR, Molecular Dynamics, and MM-GBSA
Source: PLoS One. 2015 Nov 24;10(11):e0142774. doi: 10.1371/journal.pone.0142774 (PMC4657979; doi:10.1371/journal.pone.0142774)
Supplement: S1 File — (ZIP) [file pone.0142774.s001.zip › 018.mol2]

@<TRIPOS>MOLECULE
018
50   51    1
SMALL
USER_CHARGES


@<TRIPOS>ATOM
      1 S1         18.5233  -16.2726   24.5482 S.3       1 UNK         0.6450 
      2 C2         19.9136  -17.2276   25.1585 C.3       1 UNK         0.0000 
      3 S3         21.8148  -15.1502   24.5926 S.o2      1 UNK         1.3665 
      4 C4         21.2693  -16.7597   25.1595 C.3       1 UNK         0.0075 
      5 O5         18.8398  -16.1074   23.1474 O.3       1 UNK        -0.3000 
      6 C6         11.2402  -11.6068   24.0661 C.2       1 UNK         0.5750 
      7 O7         17.3712  -17.1005   24.7986 O.2       1 UNK        -0.2150 
      8 O8         18.5743  -15.0774   25.3538 O.2       1 UNK        -0.2150 
      9 C9         18.1721  -15.1424   22.4234 C.3       1 UNK         0.0850 
     10 O10        23.1606  -15.2817   24.0893 O.2       1 UNK        -0.6870 
     11 O11        20.8648  -14.5330   23.7179 O.2       1 UNK        -0.6870 
     12 N12        10.9711  -10.5336   24.8874 N.2       1 UNK        -0.7850 
     13 C13        16.8220  -14.7568   22.6266 C.3       1 UNK        -0.1150 
     14 C14        16.2322  -13.7326   21.8528 C.3       1 UNK         0.0850 
     15 N15        12.0104  -11.5263   23.0614 N.2       1 UNK        -0.3450 
     16 C16        14.2381  -12.5426   21.1986 C.3       1 UNK         0.1400 
     17 C17        18.3736  -13.4271   20.6948 C.3       1 UNK        -0.1150 
     18 C18        18.9168  -14.5013   21.4188 C.3       1 UNK        -0.1150 
     19 O19        14.8846  -13.4932   22.0423 O.3       1 UNK        -0.2850 
     20 N20        10.5710  -12.7384   24.5001 N.2       1 UNK        -0.7850 
     21 C21        17.0387  -13.0356   20.9167 C.3       1 UNK        -0.1150 
     22 O22        12.1559  -12.8057   22.4975 O.3       1 UNK        -0.3000 
     23 C23        21.8621  -14.2161   26.0916 C.3       1 UNK        -0.1800 
     24 C24        12.7141  -12.7447   21.2000 C.3       1 UNK         0.0800 
     25 C25        19.6463  -18.5201   25.6729 C.3       1 UNK        -0.1150 
     26 C26        22.2833  -17.5945   25.6826 C.3       1 UNK        -0.1150 
     27 C27        19.2318  -12.6986   19.6866 C.3       1 UNK        -0.0650 
     28 C28        20.6719  -19.3371   26.1795 C.3       1 UNK        -0.1150 
     29 C29        21.9950  -18.8741   26.1851 C.3       1 UNK        -0.1150 
     30 HN1        10.0468  -10.5328   25.3205 H         1 UNK         0.3600 
     31 HN1        11.1623   -9.6341   24.4777 H         1 UNK         0.3600 
     32 H13        16.2092  -15.2666   23.3540 H         1 UNK         0.1150 
     33 H161       14.4981  -11.5331   21.5186 H         1 UNK         0.0300 
     34 H162       14.5548  -12.6559   20.1612 H         1 UNK         0.0300 
     35 H18        19.9425  -14.7990   21.2532 H         1 UNK         0.1150 
     36 HN2         9.6838  -12.6060   24.9756 H         1 UNK         0.3600 
     37 HN2        10.5224  -13.4934   23.8262 H         1 UNK         0.3600 
     38 H21        16.6515  -12.2083   20.3416 H         1 UNK         0.1150 
     39 H231       22.5703  -14.6615   26.7893 H         1 UNK         0.0600 
     40 H232       22.1709  -13.1944   25.8772 H         1 UNK         0.0600 
     41 H233       20.8782  -14.1906   26.5602 H         1 UNK         0.0600 
     42 H241       12.2291  -11.9628   20.6144 H         1 UNK         0.0600 
     43 H242       12.4767  -13.6863   20.7056 H         1 UNK         0.0600 
     44 H25        18.6414  -18.9116   25.6910 H         1 UNK         0.1150 
     45 H26        23.3068  -17.2479   25.7019 H         1 UNK         0.1150 
     46 H271       20.1271  -13.2715   19.4411 H         1 UNK         0.0600 
     47 H272       18.6759  -12.5331   18.7635 H         1 UNK         0.0600 
     48 H273       19.5430  -11.7371   20.0943 H         1 UNK         0.0600 
     49 H28        20.4389  -20.3181   26.5671 H         1 UNK         0.1150 
     50 H29        22.7874  -19.4948   26.5761 H         1 UNK         0.1150 
@<TRIPOS>BOND
     1    1    2 1    
     2    1    5 1    
     3    1    7 2    
     4    1    8 2    
     5    2    4 2    
     6    2   25 1    
     7    3    4 1    
     8    3   10 2    
     9    3   11 2    
    10    3   23 1    
    11    4   26 1    
    12    5    9 1    
    13    6   15 2    
    14    6   12 1    
    15    6   20 1    
    16    9   13 2    
    17    9   18 1    
    18   12   30 1    
    19   12   31 1    
    20   13   14 1    
    21   13   32 1    
    22   14   19 1    
    23   14   21 2    
    24   15   22 1    
    25   16   19 1    
    26   16   24 1    
    27   16   33 1    
    28   16   34 1    
    29   17   18 2    
    30   17   21 1    
    31   17   27 1    
    32   18   35 1    
    33   20   36 1    
    34   20   37 1    
    35   21   38 1    
    36   22   24 1    
    37   23   39 1    
    38   23   40 1    
    39   23   41 1    
    40   24   42 1    
    41   24   43 1    
    42   25   28 2    
    43   25   44 1    
    44   26   29 2    
    45   26   45 1    
    46   27   46 1    
    47   27   47 1    
    48   27   48 1    
    49   28   29 1    
    50   28   49 1    
    51   29   50 1    
@<TRIPOS>SUBSTRUCTURE
     1 UNK         1 GROUP             0       ****    0 ROOT    
