# Supplementary material for: Study of the Differential Activity of Thrombin Inhibitors Using Docking, QSAR, Molecular Dynamics, and MM-GBSA
Source: PLoS One. 2015 Nov 24;10(11):e0142774. doi: 10.1371/journal.pone.0142774 (PMC4657979; doi:10.1371/journal.pone.0142774)
Supplement: S1 File — (ZIP) [file pone.0142774.s001.zip › 019.mol2]

@<TRIPOS>MOLECULE
019
54   55    1
SMALL
USER_CHARGES


@<TRIPOS>ATOM
      1 S1         17.5737  -16.0748   24.4147 S.3       1 UNK         1.3028 
      2 C2         19.2846  -15.6993   24.8436 C.ar      1 UNK         0.0075 
      3 S3         20.3648  -17.7578   23.1481 S.o2      1 UNK         0.8624 
      4 C4         20.4216  -16.3796   24.3164 C.ar      1 UNK         0.1380 
      5 O5         17.0066  -14.5082   24.1520 O.3       1 UNK        -0.2563 
      6 C6         11.2758  -11.8436   23.8729 C.2       1 UNK         0.4890 
      7 C7         17.1334  -14.0281   22.8785 C.ar      1 UNK         0.1000 
      8 O8         17.5160  -16.8133   23.1443 O.2       1 UNK        -0.5770 
      9 O9         16.8763  -16.5928   25.6029 O.2       1 UNK        -0.5770 
     10 O10        19.6687  -17.3498   21.9207 O.2       1 UNK        -0.5300 
     11 O11        21.7272  -18.2997   23.0284 O.2       1 UNK        -0.5300 
     12 N12        10.4611  -12.9412   24.0469 N.2       1 UNK        -0.7850 
     13 C13        16.0003  -13.9301   22.0497 C.ar      1 UNK        -0.1150 
     14 C14        18.3928  -13.6208   22.3992 C.ar      1 UNK        -0.1150 
     15 C15        18.5292  -13.1204   21.0815 C.ar      1 UNK         0.0850 
     16 C16        16.1101  -13.4347   20.7361 C.ar      1 UNK         0.0850 
     17 C17        17.3844  -13.0325   20.2627 C.ar      1 UNK        -0.1150 
     18 N18        12.3210  -11.8965   23.1168 N.2       1 UNK        -0.2590 
     19 N19        10.8628  -10.7247   24.5722 N.2       1 UNK        -0.7850 
     20 C20        19.3544  -19.0358   24.0036 C.3       1 UNK        -0.4765 
     21 C21        19.4751  -14.6465   25.7678 C.ar      1 UNK        -0.1150 
     22 C22        21.7118  -16.0109   24.7614 C.ar      1 UNK        -0.1150 
     23 O23        14.9509  -13.3756   19.9922 O.3       1 UNK        -0.2850 
     24 O24        19.7239  -12.7056   20.5328 O.3       1 UNK        -0.2850 
     25 O25        12.9857  -10.6594   23.0995 O.3       1 UNK        -0.3225 
     26 C26        14.4619  -11.4971   21.4045 C.3       1 UNK        -0.1200 
     27 C27        13.8851  -12.5652   20.4684 C.3       1 UNK         0.1400 
     28 C28        13.4339  -10.4226   21.7764 C.3       1 UNK         0.1025 
     29 C29        20.3389  -13.5401   19.5619 C.3       1 UNK         0.1100 
     30 C30        21.8858  -14.9652   25.6855 C.ar      1 UNK        -0.1150 
     31 C31        20.7668  -14.2792   26.1854 C.ar      1 UNK        -0.1150 
     32 H32         9.6357  -12.9449   24.6275 H         1 UNK         0.3600 
     33 H33        10.6337  -13.8305   23.6008 H         1 UNK         0.3600 
     34 H34        15.0364  -14.2419   22.4247 H         1 UNK         0.1150 
     35 H35        19.2411  -13.7061   23.0608 H         1 UNK         0.1150 
     36 H36        17.5130  -12.6478   19.2626 H         1 UNK         0.1150 
     37 H37        10.0445  -10.6908   25.1615 H         1 UNK         0.3600 
     38 H38        11.3659   -9.8497   24.5367 H         1 UNK         0.3600 
     39 H39        18.3571  -18.6550   24.2134 H         1 UNK         0.1787 
     40 H40        19.2764  -19.9163   23.3667 H         1 UNK         0.1787 
     41 H41        19.8381  -19.3110   24.9404 H         1 UNK         0.1787 
     42 H42        18.6318  -14.1082   26.1737 H         1 UNK         0.1150 
     43 H43        22.5872  -16.5271   24.3965 H         1 UNK         0.1150 
     44 H44        14.8324  -11.9733   22.3130 H         1 UNK         0.0600 
     45 H45        15.3227  -11.0254   20.9293 H         1 UNK         0.0600 
     46 H46        13.3740  -12.0847   19.6325 H         1 UNK         0.0300 
     47 H47        13.1596  -13.1753   21.0089 H         1 UNK         0.0300 
     48 H48        13.8864   -9.4316   21.7043 H         1 UNK         0.0600 
     49 H49        12.5917  -10.4549   21.0825 H         1 UNK         0.0600 
     50 H50        21.2645  -13.0753   19.2224 H         1 UNK         0.0300 
     51 H51        20.5937  -14.5157   19.9782 H         1 UNK         0.0300 
     52 H52        19.6988  -13.6754   18.6889 H         1 UNK         0.0300 
     53 H53        22.8785  -14.6906   26.0110 H         1 UNK         0.1150 
     54 H54        20.8979  -13.4747   26.8943 H         1 UNK         0.1150 
@<TRIPOS>BOND
     1    1    2 1    
     2    1    5 1    
     3    1    8 2    
     4    1    9 2    
     5    2    4 ar   
     6    2   21 ar   
     7    3    4 1    
     8    3   10 2    
     9    3   11 2    
    10    3   20 1    
    11    4   22 ar   
    12    5    7 1    
    13    6   18 2    
    14    6   12 1    
    15    6   19 1    
    16    7   13 ar   
    17    7   14 ar   
    18   12   32 1    
    19   12   33 1    
    20   13   16 ar   
    21   13   34 1    
    22   14   15 ar   
    23   14   35 1    
    24   15   17 ar   
    25   15   24 1    
    26   16   23 1    
    27   16   17 ar   
    28   17   36 1    
    29   18   25 1    
    30   19   37 1    
    31   19   38 1    
    32   20   39 1    
    33   20   40 1    
    34   20   41 1    
    35   21   31 ar   
    36   21   42 1    
    37   22   30 ar   
    38   22   43 1    
    39   23   27 1    
    40   24   29 1    
    41   25   28 1    
    42   26   27 1    
    43   26   28 1    
    44   26   44 1    
    45   26   45 1    
    46   27   46 1    
    47   27   47 1    
    48   28   48 1    
    49   28   49 1    
    50   29   50 1    
    51   29   51 1    
    52   29   52 1    
    53   30   31 ar   
    54   30   53 1    
    55   31   54 1    
@<TRIPOS>SUBSTRUCTURE
     1 UNK         1 GROUP             0       ****    0 ROOT    
