# Supplementary material for: Study of the Differential Activity of Thrombin Inhibitors Using Docking, QSAR, Molecular Dynamics, and MM-GBSA
Source: PLoS One. 2015 Nov 24;10(11):e0142774. doi: 10.1371/journal.pone.0142774 (PMC4657979; doi:10.1371/journal.pone.0142774)
Supplement: S1 File — (ZIP) [file pone.0142774.s001.zip › 020.mol2]

@<TRIPOS>MOLECULE
020
56   57    1
SMALL
USER_CHARGES


@<TRIPOS>ATOM
      1 S1         18.4824  -16.1568   24.6252 S.3       1 UNK         0.6450 
      2 C2         20.2500  -15.9637   24.8103 C.3       1 UNK         0.0000 
      3 S3         20.7985  -18.4352   23.4543 S.o2      1 UNK         1.3665 
      4 C4         21.2030  -16.9051   24.3065 C.3       1 UNK         0.0075 
      5 O5         18.3426  -16.3506   23.1972 O.3       1 UNK        -0.3000 
      6 C6         10.7173  -12.4130   24.3594 C.2       1 UNK         0.5750 
      7 O7         18.1664  -17.2958   25.4461 O.2       1 UNK        -0.2150 
      8 O8         17.9377  -14.9331   25.1546 O.2       1 UNK        -0.2150 
      9 C9         18.1593  -15.2155   22.4424 C.3       1 UNK         0.0850 
     10 O10        21.9714  -19.2690   23.5203 O.2       1 UNK        -0.6870 
     11 O11        19.5707  -19.0028   23.9399 O.2       1 UNK        -0.6870 
     12 N12        10.1712  -13.3330   25.2303 N.2       1 UNK        -0.7850 
     13 C13        16.8987  -14.5882   22.3816 C.3       1 UNK        -0.1150 
     14 C14        16.7033  -13.4250   21.6128 C.3       1 UNK         0.0850 
     15 N15        11.2968  -12.7626   23.2880 N.2       1 UNK        -0.3450 
     16 C16        19.0602  -13.5075   20.9393 C.3       1 UNK        -0.1150 
     17 C17        19.2340  -14.6795   21.7031 C.3       1 UNK        -0.1150 
     18 N18        10.5712  -11.1208   24.8303 N.2       1 UNK        -0.7850 
     19 C19        17.7940  -12.8883   20.8874 C.3       1 UNK        -0.1150 
     20 C20        20.5855  -18.0047   21.7486 C.3       1 UNK        -0.1800 
     21 C21        20.7164  -14.7894   25.4532 C.3       1 UNK        -0.1150 
     22 C22        22.5800  -16.6333   24.4872 C.3       1 UNK        -0.1150 
     23 O23        15.4539  -12.8564   21.6874 O.3       1 UNK        -0.2850 
     24 O24        11.7710  -11.6493   22.5706 O.3       1 UNK        -0.3000 
     25 C25        13.8515  -11.1085   21.4848 C.3       1 UNK        -0.1200 
     26 C26        15.1199  -11.7327   20.8813 C.3       1 UNK         0.1400 
     27 C27        12.6699  -12.0835   21.5590 C.3       1 UNK         0.0800 
     28 C28        20.2595  -12.8493   20.2787 C.3       1 UNK        -0.0050 
     29 C29        22.0883  -14.5335   25.6011 C.3       1 UNK        -0.1150 
     30 C30        23.0220  -15.4595   25.1183 C.3       1 UNK        -0.1150 
     31 C31        20.3816  -13.0816   18.7743 C.3       1 UNK        -0.1800 
     32 H32         9.2880  -13.0494   25.6858 H         1 UNK         0.3600 
     33 H33        10.0768  -14.2560   24.8196 H         1 UNK         0.3600 
     34 H34        16.0745  -14.9952   22.9502 H         1 UNK         0.1150 
     35 H35        20.2075  -15.1434   21.7587 H         1 UNK         0.1150 
     36 H36         9.6901  -10.9331   25.3248 H         1 UNK         0.3600 
     37 H37        10.7038  -10.4316   24.1078 H         1 UNK         0.3600 
     38 H38        17.6911  -11.9828   20.3141 H         1 UNK         0.1150 
     39 H39        20.6218  -18.9077   21.1405 H         1 UNK         0.0600 
     40 H40        19.6259  -17.5328   21.5660 H         1 UNK         0.0600 
     41 H41        21.3712  -17.3332   21.4133 H         1 UNK         0.0600 
     42 H42        20.0293  -14.0525   25.8412 H         1 UNK         0.1150 
     43 H43        23.3222  -17.3302   24.1260 H         1 UNK         0.1150 
     44 H44        14.0848  -10.7544   22.4874 H         1 UNK         0.0600 
     45 H45        13.5571  -10.2221   20.9235 H         1 UNK         0.0600 
     46 H46        15.8976  -10.9695   20.8875 H         1 UNK         0.0300 
     47 H47        14.9616  -12.0440   19.8483 H         1 UNK         0.0300 
     48 H48        12.1711  -12.1281   20.5936 H         1 UNK         0.0600 
     49 H49        13.0273  -13.0954   21.7618 H         1 UNK         0.0600 
     50 H50        20.2147  -11.7791   20.4858 H         1 UNK         0.0600 
     51 H51        21.1713  -13.2053   20.7604 H         1 UNK         0.0600 
     52 H52        22.4222  -13.6295   26.0874 H         1 UNK         0.1150 
     53 H53        24.0796  -15.2752   25.2431 H         1 UNK         0.1150 
     54 H54        21.2196  -12.5252   18.3591 H         1 UNK         0.0600 
     55 H55        20.5711  -14.1331   18.5673 H         1 UNK         0.0600 
     56 H56        19.4756  -12.7819   18.2492 H         1 UNK         0.0600 
@<TRIPOS>BOND
     1    1    2 1    
     2    1    5 1    
     3    1    7 2    
     4    1    8 2    
     5    2    4 2    
     6    2   21 1    
     7    3    4 1    
     8    3   10 2    
     9    3   11 2    
    10    3   20 1    
    11    4   22 1    
    12    5    9 1    
    13    6   15 2    
    14    6   12 1    
    15    6   18 1    
    16    9   13 2    
    17    9   17 1    
    18   12   32 1    
    19   12   33 1    
    20   13   14 1    
    21   13   34 1    
    22   14   23 1    
    23   14   19 2    
    24   15   24 1    
    25   16   17 2    
    26   16   19 1    
    27   16   28 1    
    28   17   35 1    
    29   18   36 1    
    30   18   37 1    
    31   19   38 1    
    32   20   39 1    
    33   20   40 1    
    34   20   41 1    
    35   21   29 2    
    36   21   42 1    
    37   22   30 2    
    38   22   43 1    
    39   23   26 1    
    40   24   27 1    
    41   25   26 1    
    42   25   27 1    
    43   25   44 1    
    44   25   45 1    
    45   26   46 1    
    46   26   47 1    
    47   27   48 1    
    48   27   49 1    
    49   28   31 1    
    50   28   50 1    
    51   28   51 1    
    52   29   30 1    
    53   29   52 1    
    54   30   53 1    
    55   31   54 1    
    56   31   55 1    
    57   31   56 1    
@<TRIPOS>SUBSTRUCTURE
     1 UNK         1 GROUP             0       ****    0 ROOT    
