# Supplementary material for: Study of the Differential Activity of Thrombin Inhibitors Using Docking, QSAR, Molecular Dynamics, and MM-GBSA
Source: PLoS One. 2015 Nov 24;10(11):e0142774. doi: 10.1371/journal.pone.0142774 (PMC4657979; doi:10.1371/journal.pone.0142774)
Supplement: S1 File — (ZIP) [file pone.0142774.s001.zip › 021.mol2]

@<TRIPOS>MOLECULE
021
50   51    1
SMALL
USER_CHARGES


@<TRIPOS>ATOM
      1 S1         18.8416  -16.6689   24.2990 S.3       1 UNK         0.6450 
      2 C2         20.2327  -17.2792   25.2348 C.3       1 UNK         0.0000 
      3 S3         21.1847  -14.6682   25.6618 S.o2      1 UNK         1.3665 
      4 C4         21.2506  -16.4434   25.7825 C.3       1 UNK         0.0075 
      5 O5         19.4736  -16.1123   23.1238 O.3       1 UNK        -0.3000 
      6 C6         11.1012  -11.8089   23.9459 C.2       1 UNK         0.5750 
      7 C7         18.8605  -15.1337   22.3695 C.3       1 UNK         0.0850 
      8 O8         18.0107  -17.8050   24.0076 O.2       1 UNK        -0.2150 
      9 O9         18.3012  -15.6999   25.2180 O.2       1 UNK        -0.2150 
     10 O10        22.4948  -14.2410   25.2631 O.2       1 UNK        -0.6870 
     11 O11        20.0369  -14.3067   24.8708 O.2       1 UNK        -0.6870 
     12 N12        10.5430  -12.9354   24.4897 N.2       1 UNK        -0.7850 
     13 C13        19.6391  -14.6005   21.3269 C.3       1 UNK        -0.1150 
     14 C14        17.5540  -14.6190   22.5808 C.3       1 UNK        -0.1150 
     15 C15        19.1451  -13.5713   20.5123 C.3       1 UNK         0.1800 
     16 C16        17.8647  -13.0466   20.7518 C.3       1 UNK        -0.1150 
     17 C17        17.0668  -13.5403   21.8056 C.3       1 UNK         0.0850 
     18 N18        11.7661  -11.8437   22.8753 N.2       1 UNK        -0.3450 
     19 N19        10.8362  -10.6825   24.7084 N.2       1 UNK        -0.7850 
     20 C20        20.9295  -14.0308   27.2923 C.3       1 UNK        -0.1800 
     21 C21        20.3631  -18.6797   25.3335 C.3       1 UNK        -0.1150 
     22 Cl22       20.1325  -12.9346   19.2492 Cl        1 UNK        -0.1800 
     23 C23        22.3697  -17.0389   26.4055 C.3       1 UNK        -0.1150 
     24 O24        15.8455  -12.9369   22.0048 O.3       1 UNK        -0.2850 
     25 O25        12.1565  -10.5398   22.5350 O.3       1 UNK        -0.3000 
     26 C26        13.6978  -11.8817   21.2472 C.3       1 UNK        -0.1200 
     27 C27        15.1733  -12.1968   20.9895 C.3       1 UNK         0.1400 
     28 C28        13.4782  -10.5770   22.0464 C.3       1 UNK         0.0800 
     29 C29        21.4822  -19.2548   25.9456 C.3       1 UNK        -0.1150 
     30 C30        22.4934  -18.4331   26.4713 C.3       1 UNK        -0.1150 
     31 H31         9.6919  -12.8268   25.0561 H         1 UNK         0.3600 
     32 H32        10.5575  -13.8196   23.9733 H         1 UNK         0.3600 
     33 H33        20.6349  -14.9807   21.1569 H         1 UNK         0.1150 
     34 H34        16.9271  -15.0382   23.3441 H         1 UNK         0.1150 
     35 H35        17.5201  -12.2281   20.1388 H         1 UNK         0.1150 
     36 H36         9.9677  -10.7089   25.2613 H         1 UNK         0.3600 
     37 H37        10.8382   -9.8424   24.1530 H         1 UNK         0.3600 
     38 H38        21.6982  -14.3943   27.9733 H         1 UNK         0.0600 
     39 H39        20.9863  -12.9431   27.2586 H         1 UNK         0.0600 
     40 H40        19.9439  -14.3033   27.6663 H         1 UNK         0.0600 
     41 H41        19.6246  -19.3398   24.9058 H         1 UNK         0.1150 
     42 H42        23.1624  -16.4470   26.8304 H         1 UNK         0.1150 
     43 H43        13.2121  -11.7869   20.2739 H         1 UNK         0.0600 
     44 H44        13.1914  -12.7200   21.7251 H         1 UNK         0.0600 
     45 H45        15.7258  -11.3410   20.6225 H         1 UNK         0.0300 
     46 H46        15.1979  -12.8618   20.1285 H         1 UNK         0.0300 
     47 H47        14.1710  -10.5118   22.8841 H         1 UNK         0.0600 
     48 H48        13.6348   -9.6845   21.4417 H         1 UNK         0.0600 
     49 H49        21.5719  -20.3292   25.9919 H         1 UNK         0.1150 
     50 H50        23.3618  -18.8766   26.9365 H         1 UNK         0.1150 
@<TRIPOS>BOND
     1    1    2 1    
     2    1    5 1    
     3    1    8 2    
     4    1    9 2    
     5    2    4 2    
     6    2   21 1    
     7    3    4 1    
     8    3   10 2    
     9    3   11 2    
    10    3   20 1    
    11    4   23 1    
    12    5    7 1    
    13    6   18 2    
    14    6   12 1    
    15    6   19 1    
    16    7   13 2    
    17    7   14 1    
    18   12   31 1    
    19   12   32 1    
    20   13   15 1    
    21   13   33 1    
    22   14   17 2    
    23   14   34 1    
    24   15   22 1    
    25   15   16 2    
    26   16   17 1    
    27   16   35 1    
    28   17   24 1    
    29   18   25 1    
    30   19   36 1    
    31   19   37 1    
    32   20   38 1    
    33   20   39 1    
    34   20   40 1    
    35   21   29 2    
    36   21   41 1    
    37   23   30 2    
    38   23   42 1    
    39   24   27 1    
    40   25   28 1    
    41   26   27 1    
    42   26   28 1    
    43   26   43 1    
    44   26   44 1    
    45   27   45 1    
    46   27   46 1    
    47   28   47 1    
    48   28   48 1    
    49   29   30 1    
    50   29   49 1    
    51   30   50 1    
@<TRIPOS>SUBSTRUCTURE
     1 UNK         1 GROUP             0       ****    0 ROOT    
