# Supplementary material for: Study of the Differential Activity of Thrombin Inhibitors Using Docking, QSAR, Molecular Dynamics, and MM-GBSA
Source: PLoS One. 2015 Nov 24;10(11):e0142774. doi: 10.1371/journal.pone.0142774 (PMC4657979; doi:10.1371/journal.pone.0142774)
Supplement: S1 File — (ZIP) [file pone.0142774.s001.zip › 022.mol2]

@<TRIPOS>MOLECULE
022
59   61    1
SMALL
USER_CHARGES


@<TRIPOS>ATOM
      1 O2         18.3794  -15.3825   25.6248 O.2       1 RES        -0.2150 
      2 S1         18.7410  -16.4623   24.7409 S.3       1 RES         0.6450 
      3 O3         17.7439  -17.4987   24.6506 O.2       1 RES        -0.2150 
      4 O1         19.3509  -16.1092   23.4789 O.3       1 RES        -0.3000 
      5 C5         18.7901  -15.1661   22.6482 C.ar      1 RES         0.0850 
      6 C12        19.6639  -14.6058   21.6975 C.ar      1 RES        -0.1150 
      7 H121       20.6891  -14.9431   21.6718 H         1 RES         0.1150 
      8 C11        19.2599  -13.5353   20.8807 C.ar      1 RES        -0.0550 
      9 C18        20.2960  -12.7873   20.0582 C.3       1 RES         0.2000 
     10 H181       20.2287  -11.7334   20.2956 H         1 RES         0.0600 
     11 H182       21.3038  -13.0995   20.3298 H         1 RES         0.0600 
     12 O8         20.1210  -12.9334   18.6686 O.3       1 RES        -0.6830 
     13 H01        20.2362  -13.8533   18.4637 H         1 RES         0.4180 
     14 C13        17.9239  -13.0912   20.9452 C.ar      1 RES        -0.1150 
     15 H131       17.5957  -12.2772   20.3151 H         1 RES         0.1150 
     16 C9         17.0073  -13.6906   21.8365 C.ar      1 RES         0.0850 
     17 C8         17.4565  -14.6953   22.7288 C.ar      1 RES        -0.1150 
     18 H81        16.7848  -15.0966   23.4779 H         1 RES         0.1150 
     19 O6         15.7099  -13.2391   21.7973 O.3       1 RES        -0.2850 
     20 C10        14.6864  -14.1569   22.1646 C.3       1 RES         0.1400 
     21 H101       14.9738  -15.1828   21.9246 H         1 RES         0.0300 
     22 H102       14.5013  -14.1220   23.2397 H         1 RES         0.0300 
     23 C3         13.4422  -13.8012   21.3675 C.3       1 RES         0.0000 
     24 C6         12.4689  -14.9066   21.0093 C.3       1 RES        -0.1200 
     25 H61        12.6712  -15.9086   21.3829 H         1 RES         0.0600 
     26 H62        11.4145  -14.6568   20.9043 H         1 RES         0.0600 
     27 C7         13.4019  -14.3502   19.9592 C.3       1 RES        -0.1200 
     28 H71        14.2203  -14.9892   19.6316 H         1 RES         0.0600 
     29 H72        12.9650  -13.7302   19.1836 H         1 RES         0.0600 
     30 C15        12.8974  -12.3902   21.5782 C.3       1 RES         0.0800 
     31 H151       13.6733  -11.6581   21.3496 H         1 RES         0.0600 
     32 H152       12.0782  -12.1781   20.8892 H         1 RES         0.0600 
     33 O7         12.4635  -12.1704   22.9109 O.3       1 RES        -0.3000 
     34 N2         11.3162  -12.9305   23.1919 N.2       1 RES        -0.4025 
     35 H21        11.3120  -13.9214   22.9738 H         1 RES         0.3800 
     36 C4         10.6966  -12.4571   24.2844 C.cat     1 RES         0.8825 
     37 N1         10.1714  -13.3263   25.1460 N.2       1 RES        -0.8000 
     38 H11        10.2345  -14.3191   24.9447 H         1 RES         0.4600 
     39 H12         9.4754  -12.9973   25.8298 H         1 RES         0.4600 
     40 N3         10.5692  -11.1443   24.4982 N.pl3     1 RES        -0.8000 
     41 H31        11.0064  -10.5063   23.8520 H         1 RES         0.4600 
     42 H32         9.9233  -10.8031   25.2129 H         1 RES         0.4600 
     43 C1         20.1451  -17.2170   25.5473 C.ar      1 RES         0.0000 
     44 C16        20.0951  -18.6103   25.7977 C.ar      1 RES        -0.1150 
     45 H161       19.2121  -19.1826   25.5584 H         1 RES         0.1150 
     46 C19        21.1950  -19.2935   26.3447 C.ar      1 RES        -0.1150 
     47 H191       21.1362  -20.3563   26.5253 H         1 RES         0.1150 
     48 C20        22.3729  -18.5930   26.6424 C.ar      1 RES        -0.1150 
     49 C17        22.4360  -17.2090   26.4084 C.ar      1 RES        -0.1150 
     50 H171       23.3388  -16.6780   26.6671 H         1 RES         0.1150 
     51 C2         21.3428  -16.5002   25.8621 C.ar      1 RES         0.0075 
     52 S2         21.5679  -14.7299   25.6834 S.o2      1 RES         1.3665 
     53 O4         22.9723  -14.4802   25.4845 O.2       1 RES        -0.6870 
     54 O5         20.6747  -14.1440   24.7295 O.2       1 RES        -0.6870 
     55 C14        21.1084  -14.1411   27.2823 C.3       1 RES        -0.1800 
     56 H141       21.7621  -14.5724   28.0410 H         1 RES         0.0600 
     57 H142       20.0784  -14.4161   27.5110 H         1 RES         0.0600 
     58 H143       21.1885  -13.0544   27.3162 H         1 RES         0.0600 
     59 H201       23.2227  -19.1113   27.0617 H         1 RES         0.1150 
@<TRIPOS>BOND
     1    1    2 2    
     2    2    3 2    
     3    2    4 1    
     4    2   43 1    
     5    4    5 1    
     6    5    6 ar   
     7    5   17 ar   
     8    6    7 1    
     9    6    8 ar   
    10    8    9 1    
    11    8   14 ar   
    12    9   10 1    
    13    9   11 1    
    14    9   12 1    
    15   12   13 1    
    16   14   15 1    
    17   14   16 ar   
    18   16   17 ar   
    19   16   19 1    
    20   17   18 1    
    21   19   20 1    
    22   20   21 1    
    23   20   22 1    
    24   20   23 1    
    25   23   24 1    
    26   23   30 1    
    27   23   27 1    
    28   24   25 1    
    29   24   26 1    
    30   24   27 1    
    31   27   28 1    
    32   27   29 1    
    33   30   31 1    
    34   30   32 1    
    35   30   33 1    
    36   33   34 1    
    37   34   35 1    
    38   34   36 1    
    39   36   37 1    
    40   36   40 ar   
    41   37   38 1    
    42   37   39 1    
    43   40   41 1    
    44   40   42 1    
    45   43   44 ar   
    46   43   51 ar   
    47   44   45 1    
    48   44   46 ar   
    49   46   47 1    
    50   46   48 ar   
    51   48   49 ar   
    52   48   59 1    
    53   49   50 1    
    54   49   51 ar   
    55   51   52 1    
    56   52   53 2    
    57   52   54 2    
    58   52   55 1    
    59   55   56 1    
    60   55   57 1    
    61   55   58 1    
@<TRIPOS>SUBSTRUCTURE
     1 RES         1 GROUP             0       ****    0 ROOT    
