# Supplementary material for: Study of the Differential Activity of Thrombin Inhibitors Using Docking, QSAR, Molecular Dynamics, and MM-GBSA
Source: PLoS One. 2015 Nov 24;10(11):e0142774. doi: 10.1371/journal.pone.0142774 (PMC4657979; doi:10.1371/journal.pone.0142774)
Supplement: S1 File — (ZIP) [file pone.0142774.s001.zip › 023.mol2]

@<TRIPOS>MOLECULE
023
54   56    1
SMALL
USER_CHARGES


@<TRIPOS>ATOM
      1 S1         17.9696  -16.1399   24.5352 S.3       1 UNK         1.3028 
      2 C2         19.5516  -15.7006   25.2521 C.ar      1 UNK         0.0075 
      3 S3         20.6724  -18.3161   24.8590 S.o2      1 UNK         0.8624 
      4 C4         20.6505  -16.6060   25.4017 C.ar      1 UNK         0.1380 
      5 C5         13.3220  -11.3696   20.4967 C.3       1 UNK        -0.0165 
      6 O6         17.2972  -14.9086   24.1730 O.3       1 UNK        -0.2563 
      7 C7         11.0522  -11.9486   23.8849 C.2       1 UNK         0.4890 
      8 C8         17.5463  -14.2890   22.9626 C.ar      1 UNK         0.1000 
      9 O9         17.3408  -16.8070   25.6436 O.2       1 UNK        -0.5770 
     10 O10        18.2499  -16.9965   23.4144 O.2       1 UNK        -0.5770 
     11 C11        12.7390  -12.5932   19.8242 C.3       1 UNK        -0.1200 
     12 C12        13.2835  -11.4562   18.9839 C.3       1 UNK        -0.1200 
     13 O13        20.6200  -18.3499   23.4214 O.2       1 UNK        -0.5300 
     14 O14        21.8081  -18.9399   25.4879 O.2       1 UNK        -0.5300 
     15 N15        10.5322  -13.0866   24.4400 N.2       1 UNK        -0.7850 
     16 C16        16.4690  -13.5821   22.3869 C.ar      1 UNK        -0.1150 
     17 C17        18.7876  -14.3164   22.2772 C.ar      1 UNK        -0.1150 
     18 C18        16.6030  -12.9200   21.1434 C.ar      1 UNK         0.0850 
     19 C19        18.9326  -13.6542   21.0441 C.ar      1 UNK         0.2200 
     20 C20        17.8411  -12.9737   20.4759 C.ar      1 UNK        -0.1150 
     21 N21        11.6093  -11.9025   22.7476 N.2       1 UNK        -0.2590 
     22 C22        14.6534  -11.5077   21.2315 C.3       1 UNK         0.1565 
     23 O23        15.5450  -12.3353   20.4855 O.3       1 UNK        -0.2850 
     24 N24        10.8600  -10.8977   24.7523 N.2       1 UNK        -0.7850 
     25 O25        12.0779  -10.5977   22.5008 O.3       1 UNK        -0.3225 
     26 C26        19.2620  -19.1390   25.5410 C.3       1 UNK        -0.4765 
     27 C27        12.3443  -10.3771   21.1219 C.3       1 UNK         0.1025 
     28 C28        19.6815  -14.3887   25.7635 C.ar      1 UNK        -0.1150 
     29 F29        20.1182  -13.6890   20.3914 F         1 UNK        -0.2200 
     30 C30        21.8371  -16.1355   26.0135 C.ar      1 UNK        -0.1150 
     31 C31        21.9466  -14.8225   26.4970 C.ar      1 UNK        -0.1150 
     32 C32        20.8635  -13.9429   26.3760 C.ar      1 UNK        -0.1150 
     33 H33        13.3129  -13.5174   19.8587 H         1 UNK         0.0600 
     34 H34        11.6603  -12.7242   19.8700 H         1 UNK         0.0600 
     35 H35        12.5562  -10.8438   18.4544 H         1 UNK         0.0600 
     36 H36        14.2058  -11.6525   18.4411 H         1 UNK         0.0600 
     37 H37         9.6669  -12.9587   24.9655 H         1 UNK         0.3600 
     38 H38        10.4557  -13.8933   23.8331 H         1 UNK         0.3600 
     39 H39        15.5166  -13.6086   22.8945 H         1 UNK         0.1150 
     40 H40        19.6447  -14.8366   22.6771 H         1 UNK         0.1150 
     41 H41        17.9540  -12.5007   19.5128 H         1 UNK         0.1150 
     42 H42        15.1173  -10.5302   21.3691 H         1 UNK         0.0300 
     43 H43        14.4473  -11.9008   22.2247 H         1 UNK         0.0300 
     44 H44         9.9312  -10.8995   25.1969 H         1 UNK         0.3600 
     45 H45        10.9429  -10.0218   24.2615 H         1 UNK         0.3600 
     46 H46        18.3683  -18.9721   24.9458 H         1 UNK         0.1787 
     47 H47        19.4460  -20.2123   25.5395 H         1 UNK         0.1787 
     48 H48        19.0858  -18.8182   26.5673 H         1 UNK         0.1787 
     49 H49        12.7469   -9.3704   21.0173 H         1 UNK         0.0600 
     50 H50        11.3934  -10.3750   20.5852 H         1 UNK         0.0600 
     51 H51        18.8601  -13.7000   25.7020 H         1 UNK         0.1150 
     52 H52        22.6899  -16.7881   26.1265 H         1 UNK         0.1150 
     53 H53        22.8599  -14.5000   26.9690 H         1 UNK         0.1150 
     54 H54        20.9332  -12.9333   26.7572 H         1 UNK         0.1150 
@<TRIPOS>BOND
     1    1    2 1    
     2    1    6 1    
     3    1    9 2    
     4    1   10 2    
     5    2    4 ar   
     6    2   28 ar   
     7    3    4 1    
     8    3   13 2    
     9    3   14 2    
    10    3   26 1    
    11    4   30 ar   
    12    5   22 1    
    13    5   11 1    
    14    5   12 1    
    15    5   27 1    
    16    6    8 1    
    17    7   21 2    
    18    7   15 1    
    19    7   24 1    
    20    8   16 ar   
    21    8   17 ar   
    22   11   12 1    
    23   11   33 1    
    24   11   34 1    
    25   12   35 1    
    26   12   36 1    
    27   15   37 1    
    28   15   38 1    
    29   16   18 ar   
    30   16   39 1    
    31   17   19 ar   
    32   17   40 1    
    33   18   23 1    
    34   18   20 ar   
    35   19   20 ar   
    36   19   29 1    
    37   20   41 1    
    38   21   25 1    
    39   22   23 1    
    40   22   42 1    
    41   22   43 1    
    42   24   44 1    
    43   24   45 1    
    44   25   27 1    
    45   26   46 1    
    46   26   47 1    
    47   26   48 1    
    48   27   49 1    
    49   27   50 1    
    50   28   32 ar   
    51   28   51 1    
    52   30   31 ar   
    53   30   52 1    
    54   31   32 ar   
    55   31   53 1    
    56   32   54 1    
@<TRIPOS>SUBSTRUCTURE
     1 UNK         1 GROUP             0       ****    0 ROOT    
