# Supplementary material for: Study of the Differential Activity of Thrombin Inhibitors Using Docking, QSAR, Molecular Dynamics, and MM-GBSA
Source: PLoS One. 2015 Nov 24;10(11):e0142774. doi: 10.1371/journal.pone.0142774 (PMC4657979; doi:10.1371/journal.pone.0142774)
Supplement: S1 File — (ZIP) [file pone.0142774.s001.zip › 024.mol2]

@<TRIPOS>MOLECULE
024
55   56    1
SMALL
USER_CHARGES


@<TRIPOS>ATOM
      1 C1         18.1920  -16.1726   23.0957 C.2       1 UNK         0.6150 
      2 C2         18.1407  -14.9717   22.1943 C.3       1 UNK        -0.1150 
      3 N3         19.0755  -16.2325   24.1312 N.am      1 UNK        -0.1400 
      4 C4         10.7112  -12.4432   24.4652 C.cat     1 UNK         0.8825 
      5 C5         19.2995  -14.5558   21.4941 C.3       1 UNK        -0.1150 
      6 C6         16.9009  -14.3342   21.9418 C.3       1 UNK        -0.1150 
      7 N7         10.1711  -13.3331   25.2874 N.pl3     1 UNK        -0.8000 
      8 O8         17.4224  -17.0981   22.8323 O.2       1 UNK        -0.5000 
      9 C9         19.2084  -13.5134   20.5542 C.3       1 UNK         0.1800 
     10 C10        17.9778  -12.9094   20.3014 C.3       1 UNK        -0.1150 
     11 C11        16.8257  -13.2816   20.9972 C.3       1 UNK         0.0850 
     12 C12        19.8055  -15.0611   24.6752 C.3       1 UNK         0.0100 
     13 N13        11.3711  -12.8962   23.3897 N.2       1 UNK        -0.4025 
     14 C14        20.1677  -18.5015   24.1025 C.2       1 UNK        -0.1150 
     15 N15        10.5711  -11.1369   24.7127 N.2       1 UNK        -0.8000 
     16 C16        20.8345  -18.2920   22.9535 C.2       1 UNK        -0.2300 
     17 C17        19.2565  -17.5210   24.8371 C.3       1 UNK        -0.0500 
     18 Cl18       20.5711  -12.9345   19.6874 Cl        1 UNK        -0.1800 
     19 O19        15.7122  -12.5488   20.6793 O.3       1 UNK        -0.2850 
     20 O20        12.2471  -11.9123   22.9095 O.3       1 UNK        -0.3000 
     21 C21        13.5788  -11.6531   20.9560 C.3       1 UNK        -0.1200 
     22 C22        14.4957  -12.8205   21.3330 C.3       1 UNK         0.1400 
     23 C23        12.1711  -11.8333   21.5015 C.3       1 UNK         0.0800 
     24 C24        19.3653  -14.6610   26.0892 C.3       1 UNK        -0.1200 
     25 C25        21.3227  -15.2558   24.7834 C.3       1 UNK        -0.1200 
     26 C26        21.7712  -14.2052   25.8075 C.3       1 UNK        -0.1200 
     27 C27        20.5245  -13.8067   26.6187 C.3       1 UNK        -0.1200 
     28 H28        20.2499  -15.0437   21.6590 H         1 UNK         0.1150 
     29 H29        16.0202  -14.6737   22.4674 H         1 UNK         0.1150 
     30 H30         9.4515  -13.0155   25.9543 H         1 UNK         0.4600 
     31 H31        17.9160  -12.1331   19.5615 H         1 UNK         0.1150 
     32 H32        19.6499  -14.1715   24.0667 H         1 UNK         0.0600 
     33 H33        11.4627  -13.8805   23.1626 H         1 UNK         0.3800 
     34 H34        20.2725  -19.4655   24.5788 H         1 UNK         0.1150 
     35 H35         9.8756  -10.8161   25.3923 H         1 UNK         0.4600 
     36 H36        11.0277  -10.4853   24.0942 H         1 UNK         0.4600 
     37 H37        21.4506  -19.0706   22.5284 H         1 UNK         0.1150 
     38 H38        20.7867  -17.3556   22.4184 H         1 UNK         0.1150 
     39 H39        19.6834  -17.3870   25.8287 H         1 UNK         0.0600 
     40 H40        18.2928  -18.0033   25.0098 H         1 UNK         0.0600 
     41 H41        14.0028  -10.7186   21.3265 H         1 UNK         0.0600 
     42 H42        13.5283  -11.5641   19.8703 H         1 UNK         0.0600 
     43 H43        14.0903  -13.7762   20.9976 H         1 UNK         0.0300 
     44 H44        14.6241  -12.8600   22.4154 H         1 UNK         0.0300 
     45 H45        11.5438  -10.9811   21.2393 H         1 UNK         0.0600 
     46 H46        11.7393  -12.7263   21.0458 H         1 UNK         0.0600 
     47 H47        18.4137  -14.1331   26.0874 H         1 UNK         0.0600 
     48 H48        19.2429  -15.5192   26.7475 H         1 UNK         0.0600 
     49 H49        21.5784  -16.2417   25.1699 H         1 UNK         0.0600 
     50 H50        21.8234  -15.1430   23.8216 H         1 UNK         0.0600 
     51 H51        22.5640  -14.5930   26.4488 H         1 UNK         0.0600 
     52 H52        22.1716  -13.3331   25.2947 H         1 UNK         0.0600 
     53 H53        20.3123  -12.7462   26.4778 H         1 UNK         0.0600 
     54 H54        20.6718  -13.9613   27.6874 H         1 UNK         0.0600 
     55 H55        10.2199  -14.3185   25.0537 H         1 UNK         0.4600 
@<TRIPOS>BOND
     1    1    2 1    
     2    1    3 am   BACKBONE|DICT|INTERRES
     3    1    8 2    
     4    2    5 2    
     5    2    6 1    
     6    3   12 1    
     7    3   17 1    
     8    4   13 1    
     9    4    7 ar   
    10    4   15 1    
    11    5    9 1    
    12    5   28 1    
    13    6   11 2    
    14    6   29 1    
    15    7   30 1    
    16    7   55 1    
    17    9   18 1    
    18    9   10 2    
    19   10   11 1    
    20   10   31 1    
    21   11   19 1    
    22   12   24 1    
    23   12   25 1    
    24   12   32 1    
    25   13   20 1    
    26   13   33 1    
    27   14   17 1    
    28   14   16 2    
    29   14   34 1    
    30   15   35 1    
    31   15   36 1    
    32   16   37 1    
    33   16   38 1    
    34   17   39 1    
    35   17   40 1    
    36   19   22 1    
    37   20   23 1    
    38   21   22 1    
    39   21   23 1    
    40   21   41 1    
    41   21   42 1    
    42   22   43 1    
    43   22   44 1    
    44   23   45 1    
    45   23   46 1    
    46   24   27 1    
    47   24   47 1    
    48   24   48 1    
    49   25   26 1    
    50   25   49 1    
    51   25   50 1    
    52   26   27 1    
    53   26   51 1    
    54   26   52 1    
    55   27   53 1    
    56   27   54 1    
@<TRIPOS>SUBSTRUCTURE
     1 UNK         1 GROUP             0       ****    0 ROOT    
