# Supplementary material for: Study of the Differential Activity of Thrombin Inhibitors Using Docking, QSAR, Molecular Dynamics, and MM-GBSA
Source: PLoS One. 2015 Nov 24;10(11):e0142774. doi: 10.1371/journal.pone.0142774 (PMC4657979; doi:10.1371/journal.pone.0142774)
Supplement: S1 File — (ZIP) [file pone.0142774.s001.zip › 025.mol2]

@<TRIPOS>MOLECULE
025
53   54    1
SMALL
USER_CHARGES


@<TRIPOS>ATOM
      1 C1         17.9959  -16.6909   22.9882 C.2       1 UNK         0.6150 
      2 C2         17.8655  -15.3766   22.2766 C.3       1 UNK        -0.1150 
      3 N3         18.7855  -16.7916   24.0888 N.am      1 UNK        -0.1400 
      4 C4         10.7507  -11.8764   24.2135 C.2       1 UNK         0.5750 
      5 C5         18.9578  -14.8206   21.5768 C.3       1 UNK        -0.1150 
      6 C6         16.6222  -14.7128   22.2658 C.3       1 UNK        -0.1150 
      7 N7         10.5712  -10.6831   24.8874 N.2       1 UNK        -0.7850 
      8 O8         17.3481  -17.6424   22.5498 O.2       1 UNK        -0.5000 
      9 C9         18.8043  -13.6030   20.8875 C.3       1 UNK         0.1800 
     10 C10        17.5604  -12.9403   20.8873 C.3       1 UNK        -0.1150 
     11 C11        16.4539  -13.4988   21.5721 C.3       1 UNK         0.0850 
     12 C12        19.5029  -15.6608   24.7161 C.3       1 UNK         0.0100 
     13 N13        11.4089  -12.0208   23.1406 N.2       1 UNK        -0.3450 
     14 N14        10.1711  -12.9331   24.8874 N.2       1 UNK        -0.7850 
     15 Cl15       20.1396  -12.9331   20.0238 Cl        1 UNK        -0.1800 
     16 O16        15.2005  -12.9333   21.6162 O.3       1 UNK        -0.2850 
     17 C17        18.9032  -18.0990   24.7496 C.3       1 UNK        -0.1100 
     18 O18        11.8507  -10.7651   22.6791 O.3       1 UNK        -0.3000 
     19 C19        13.4166  -11.5072   20.9371 C.3       1 UNK        -0.1200 
     20 C20        14.8888  -11.8794   20.7135 C.3       1 UNK         0.1400 
     21 C21        13.2134  -10.8331   22.3022 C.3       1 UNK         0.0800 
     22 C22        19.0738  -15.4524   26.1832 C.3       1 UNK        -0.1200 
     23 C23        21.0329  -15.8230   24.5858 C.3       1 UNK        -0.1200 
     24 C24        21.7587  -14.6111   25.1897 C.3       1 UNK        -0.1200 
     25 C25        19.7919  -14.2303   26.7711 C.3       1 UNK        -0.1200 
     26 C26        21.3182  -14.3469   26.6398 C.3       1 UNK        -0.1200 
     27 H27        19.9119  -15.3285   21.5591 H         1 UNK         0.1150 
     28 H28        15.7802  -15.1438   22.7902 H         1 UNK         0.1150 
     29 H29         9.6602  -10.5828   25.3646 H         1 UNK         0.3600 
     30 H30        10.7588   -9.8781   24.3117 H         1 UNK         0.3600 
     31 H31        17.4738  -12.0080   20.3537 H         1 UNK         0.1150 
     32 H32        19.2512  -14.7238   24.2227 H         1 UNK         0.0600 
     33 H33         9.3163  -12.7466   25.4267 H         1 UNK         0.3600 
     34 H34        10.0927  -13.7961   24.3621 H         1 UNK         0.3600 
     35 H35        19.1310  -18.8846   24.0270 H         1 UNK         0.0600 
     36 H36        19.6882  -18.1321   25.5034 H         1 UNK         0.0600 
     37 H37        17.9642  -18.3553   25.2428 H         1 UNK         0.0600 
     38 H38        13.0624  -10.8426   20.1494 H         1 UNK         0.0600 
     39 H39        12.8112  -12.4114   20.8644 H         1 UNK         0.0600 
     40 H40        15.5249  -11.0102   20.8874 H         1 UNK         0.0300 
     41 H41        15.0375  -12.2128   19.6853 H         1 UNK         0.0300 
     42 H42        13.7669  -11.3684   23.0716 H         1 UNK         0.0600 
     43 H43        13.6232   -9.8228   22.2848 H         1 UNK         0.0600 
     44 H44        17.9938  -15.3080   26.2428 H         1 UNK         0.0600 
     45 H45        19.3049  -16.3238   26.7956 H         1 UNK         0.0600 
     46 H46        21.3750  -16.7255   25.0917 H         1 UNK         0.0600 
     47 H47        21.3132  -15.9321   23.5376 H         1 UNK         0.0600 
     48 H48        22.8380  -14.7618   25.1521 H         1 UNK         0.0600 
     49 H49        21.5501  -13.7330   24.5805 H         1 UNK         0.0600 
     50 H50        19.4585  -13.3331   26.2506 H         1 UNK         0.0600 
     51 H51        19.5158  -14.1055   27.8179 H         1 UNK         0.0600 
     52 H52        21.6834  -15.1452   27.2870 H         1 UNK         0.0600 
     53 H53        21.7711  -13.4221   26.9907 H         1 UNK         0.0600 
@<TRIPOS>BOND
     1    1    2 1    
     2    1    3 am   BACKBONE|DICT|INTERRES
     3    1    8 2    
     4    2    5 2    
     5    2    6 1    
     6    3   12 1    
     7    3   17 1    
     8    4   13 2    
     9    4    7 1    
    10    4   14 1    
    11    5    9 1    
    12    5   27 1    
    13    6   11 2    
    14    6   28 1    
    15    7   29 1    
    16    7   30 1    
    17    9   15 1    
    18    9   10 2    
    19   10   11 1    
    20   10   31 1    
    21   11   16 1    
    22   12   22 1    
    23   12   23 1    
    24   12   32 1    
    25   13   18 1    
    26   14   33 1    
    27   14   34 1    
    28   16   20 1    
    29   17   35 1    
    30   17   36 1    
    31   17   37 1    
    32   18   21 1    
    33   19   20 1    
    34   19   21 1    
    35   19   38 1    
    36   19   39 1    
    37   20   40 1    
    38   20   41 1    
    39   21   42 1    
    40   21   43 1    
    41   22   25 1    
    42   22   44 1    
    43   22   45 1    
    44   23   24 1    
    45   23   46 1    
    46   23   47 1    
    47   24   26 1    
    48   24   48 1    
    49   24   49 1    
    50   25   26 1    
    51   25   50 1    
    52   25   51 1    
    53   26   52 1    
    54   26   53 1    
@<TRIPOS>SUBSTRUCTURE
     1 UNK         1 GROUP             0       ****    0 ROOT    
