# Supplementary material for: Study of the Differential Activity of Thrombin Inhibitors Using Docking, QSAR, Molecular Dynamics, and MM-GBSA
Source: PLoS One. 2015 Nov 24;10(11):e0142774. doi: 10.1371/journal.pone.0142774 (PMC4657979; doi:10.1371/journal.pone.0142774)
Supplement: S1 File — (ZIP) [file pone.0142774.s001.zip › 026.mol2]

@<TRIPOS>MOLECULE
026
50   51    1
SMALL
USER_CHARGES


@<TRIPOS>ATOM
      1 C1         18.3587  -16.3325   23.3932 C.2       1 UNK         0.6150 
      2 C2         18.1374  -15.1273   22.5272 C.3       1 UNK        -0.1150 
      3 N3         19.2237  -16.2791   24.4393 N.am      1 UNK        -0.1400 
      4 C4         10.7534  -11.8794   24.2142 C.2       1 UNK         0.5750 
      5 C5         19.1596  -14.6356   21.6873 C.3       1 UNK        -0.1150 
      6 C6         16.8601  -14.5315   22.4885 C.3       1 UNK        -0.1150 
      7 N7         10.5712  -10.6854   24.8874 N.2       1 UNK        -0.7850 
      8 O8         17.7052  -17.3434   23.1304 O.2       1 UNK        -0.5000 
      9 C9         18.9092  -13.5356   20.8452 C.3       1 UNK         0.1800 
     10 C10        17.6327  -12.9376   20.8215 C.3       1 UNK        -0.1150 
     11 C11        16.5922  -13.4377   21.6422 C.3       1 UNK         0.0850 
     12 C12        20.0055  -15.0898   24.8424 C.3       1 UNK         0.0100 
     13 N13        11.4135  -12.0315   23.1437 N.2       1 UNK        -0.3450 
     14 N14        10.1712  -12.9332   24.8873 N.2       1 UNK        -0.7850 
     15 Cl15       20.1642  -12.9330   19.8239 Cl        1 UNK        -0.1800 
     16 O16        15.3106  -12.9335   21.6729 O.3       1 UNK        -0.2850 
     17 C17        19.3797  -17.4798   25.2749 C.3       1 UNK        -0.1100 
     18 O18        11.8752  -10.7842   22.6805 O.3       1 UNK        -0.3000 
     19 C19        13.4665  -11.5735   20.9770 C.3       1 UNK        -0.1200 
     20 C20        14.9470  -11.9142   20.7486 C.3       1 UNK         0.1400 
     21 C21        13.2437  -10.8741   22.3277 C.3       1 UNK         0.0800 
     22 C22        19.6051  -14.5364   26.2186 C.3       1 UNK        -0.1200 
     23 C23        21.5176  -15.3422   24.9007 C.3       1 UNK        -0.1200 
     24 C24        22.0266  -14.2538   25.8434 C.3       1 UNK        -0.1200 
     25 C25        20.9046  -14.0309   26.8654 C.3       1 UNK        -0.1200 
     26 H26        20.1358  -15.1008   21.6854 H         1 UNK         0.1150 
     27 H27        16.0682  -14.9252   23.1113 H         1 UNK         0.1150 
     28 H28         9.6610  -10.5770   25.3642 H         1 UNK         0.3600 
     29 H29        10.7532   -9.8807   24.3097 H         1 UNK         0.3600 
     30 H30        17.4686  -12.1057   20.1574 H         1 UNK         0.1150 
     31 H31        19.8718  -14.2586   24.1528 H         1 UNK         0.0600 
     32 H32         9.3161  -12.7448   25.4255 H         1 UNK         0.3600 
     33 H33        10.0923  -13.7964   24.3626 H         1 UNK         0.3600 
     34 H34        19.9014  -18.2603   24.7192 H         1 UNK         0.0600 
     35 H35        19.9420  -17.2972   26.1903 H         1 UNK         0.0600 
     36 H36        18.4094  -17.8736   25.5828 H         1 UNK         0.0600 
     37 H37        13.0960  -10.9337   20.1762 H         1 UNK         0.0600 
     38 H38        12.8826  -12.4931   20.9250 H         1 UNK         0.0600 
     39 H39        15.5630  -11.0240   20.8868 H         1 UNK         0.0300 
     40 H40        15.0885  -12.2708   19.7272 H         1 UNK         0.0300 
     41 H41        13.7709  -11.4053   23.1175 H         1 UNK         0.0600 
     42 H42        13.6657   -9.8687   22.3031 H         1 UNK         0.0600 
     43 H43        18.8833  -13.7323   26.0913 H         1 UNK         0.0600 
     44 H44        19.1367  -15.2807   26.8625 H         1 UNK         0.0600 
     45 H45        21.7594  -16.3143   25.3287 H         1 UNK         0.0600 
     46 H46        21.9837  -15.2938   23.9160 H         1 UNK         0.0600 
     47 H47        22.9710  -14.5330   26.3115 H         1 UNK         0.0600 
     48 H48        22.1921  -13.3333   25.2874 H         1 UNK         0.0600 
     49 H49        20.8324  -12.9836   27.1651 H         1 UNK         0.0600 
     50 H50        21.1108  -14.6111   27.7641 H         1 UNK         0.0600 
@<TRIPOS>BOND
     1    1    2 1    
     2    1    3 am   BACKBONE|DICT|INTERRES
     3    1    8 2    
     4    2    5 2    
     5    2    6 1    
     6    3   12 1    
     7    3   17 1    
     8    4   13 2    
     9    4    7 1    
    10    4   14 1    
    11    5    9 1    
    12    5   26 1    
    13    6   11 2    
    14    6   27 1    
    15    7   28 1    
    16    7   29 1    
    17    9   15 1    
    18    9   10 2    
    19   10   11 1    
    20   10   30 1    
    21   11   16 1    
    22   12   22 1    
    23   12   23 1    
    24   12   31 1    
    25   13   18 1    
    26   14   32 1    
    27   14   33 1    
    28   16   20 1    
    29   17   34 1    
    30   17   35 1    
    31   17   36 1    
    32   18   21 1    
    33   19   20 1    
    34   19   21 1    
    35   19   37 1    
    36   19   38 1    
    37   20   39 1    
    38   20   40 1    
    39   21   41 1    
    40   21   42 1    
    41   22   25 1    
    42   22   43 1    
    43   22   44 1    
    44   23   24 1    
    45   23   45 1    
    46   23   46 1    
    47   24   25 1    
    48   24   47 1    
    49   24   48 1    
    50   25   49 1    
    51   25   50 1    
@<TRIPOS>SUBSTRUCTURE
     1 UNK         1 GROUP             0       ****    0 ROOT    
