# Supplementary material for: Study of the Differential Activity of Thrombin Inhibitors Using Docking, QSAR, Molecular Dynamics, and MM-GBSA
Source: PLoS One. 2015 Nov 24;10(11):e0142774. doi: 10.1371/journal.pone.0142774 (PMC4657979; doi:10.1371/journal.pone.0142774)
Supplement: S1 File — (ZIP) [file pone.0142774.s001.zip › 027.mol2]

@<TRIPOS>MOLECULE
027
59   60    1
SMALL
USER_CHARGES


@<TRIPOS>ATOM
      1 C1         18.6322  -16.8514   22.7676 C.2       1 UNK         0.6150 
      2 C2         18.3454  -15.5271   22.1215 C.3       1 UNK        -0.1150 
      3 N3         18.5391  -16.9545   24.1211 N.am      1 UNK        -0.1400 
      4 C4         11.1797  -11.7985   23.8101 C.2       1 UNK         0.5750 
      5 C5         19.3238  -14.9275   21.3025 C.3       1 UNK        -0.1150 
      6 C6         17.0949  -14.8936   22.2901 C.3       1 UNK        -0.1150 
      7 N7         10.8872  -10.6845   24.5748 N.2       1 UNK        -0.7850 
      8 O8         18.9731  -17.7864   22.0427 O.2       1 UNK        -0.5000 
      9 C9         18.5214  -15.7496   24.9695 C.3       1 UNK        -0.0500 
     10 C10        19.0665  -13.6888   20.6869 C.3       1 UNK         0.1800 
     11 C11        17.8283  -13.0486   20.8835 C.3       1 UNK        -0.1150 
     12 C12        16.8312  -13.6392   21.6855 C.3       1 UNK         0.0850 
     13 N13        12.0067  -11.8161   22.8188 N.2       1 UNK        -0.3450 
     14 N14        10.4994  -12.9331   24.1958 N.2       1 UNK        -0.7850 
     15 Cl15       20.2708  -12.9527   19.6948 Cl        1 UNK        -0.1800 
     16 O16        15.6472  -12.9474   21.8255 O.3       1 UNK        -0.2850 
     17 O17        12.5723  -10.5460   22.6200 O.3       1 UNK        -0.3000 
     18 C18        19.7714  -15.6091   25.8334 C.3       1 UNK        -0.0600 
     19 C19        18.3723  -18.2192   24.8609 C.3       1 UNK        -0.0500 
     20 C20        13.5448  -12.0803   21.0536 C.3       1 UNK        -0.1200 
     21 C21        14.9265  -12.6058   20.6489 C.3       1 UNK         0.1400 
     22 C22        13.6050  -10.6731   21.6583 C.3       1 UNK         0.0800 
     23 C23        21.0219  -15.3586   25.0048 C.3       1 UNK        -0.1200 
     24 C24        19.7125  -14.3983   26.7479 C.3       1 UNK        -0.1200 
     25 C25        17.6844  -18.0193   26.2254 C.3       1 UNK        -0.1200 
     26 C26        18.6860  -17.9962   27.3846 C.3       1 UNK        -0.1800 
     27 C27        21.1647  -14.1965   27.1520 C.3       1 UNK        -0.1200 
     28 C28        21.9858  -14.6281   25.9381 C.3       1 UNK        -0.1200 
     29 H29        20.2774  -15.4129   21.1504 H         1 UNK         0.1150 
     30 H30        16.3427  -15.3910   22.8802 H         1 UNK         0.1150 
     31 H31        10.2394  -10.6782   25.3483 H         1 UNK         0.3600 
     32 H32        11.3134   -9.7850   24.4035 H         1 UNK         0.3600 
     33 H33        17.6283  -15.7264   25.5966 H         1 UNK         0.0600 
     34 H34        18.4356  -14.8663   24.3369 H         1 UNK         0.0600 
     35 H35        17.6390  -12.0952   20.4124 H         1 UNK         0.1150 
     36 H36         9.8448  -12.9650   24.9632 H         1 UNK         0.3600 
     37 H37        10.6084  -13.8238   23.7330 H         1 UNK         0.3600 
     38 H38        19.8855  -16.5205   26.4203 H         1 UNK         0.0600 
     39 H39        17.7708  -18.9053   24.2643 H         1 UNK         0.0600 
     40 H40        19.3204  -18.7406   24.9928 H         1 UNK         0.0600 
     41 H41        12.8908  -12.0712   20.1809 H         1 UNK         0.0600 
     42 H42        13.0925  -12.7647   21.7723 H         1 UNK         0.0600 
     43 H43        15.4630  -11.8381   20.0892 H         1 UNK         0.0300 
     44 H44        14.8126  -13.4811   20.0067 H         1 UNK         0.0300 
     45 H45        14.5775  -10.5089   22.1266 H         1 UNK         0.0600 
     46 H46        13.4829   -9.9236   20.8738 H         1 UNK         0.0600 
     47 H47        21.4476  -16.2826   24.6137 H         1 UNK         0.0600 
     48 H48        20.7822  -14.7200   24.1547 H         1 UNK         0.0600 
     49 H49        19.3502  -13.5284   26.1999 H         1 UNK         0.0600 
     50 H50        19.0611  -14.5563   27.6075 H         1 UNK         0.0600 
     51 H51        17.1113  -17.0946   26.2375 H         1 UNK         0.0600 
     52 H52        16.9634  -18.8175   26.4008 H         1 UNK         0.0600 
     53 H53        18.1736  -17.8660   28.3381 H         1 UNK         0.0600 
     54 H54        19.2524  -18.9264   27.4349 H         1 UNK         0.0600 
     55 H55        19.3954  -17.1755   27.2745 H         1 UNK         0.0600 
     56 H56        21.3708  -13.1668   27.4440 H         1 UNK         0.0600 
     57 H57        21.4057  -14.8351   28.0018 H         1 UNK         0.0600 
     58 H58        22.8054  -15.2778   26.2452 H         1 UNK         0.0600 
     59 H59        22.4248  -13.7676   25.4332 H         1 UNK         0.0600 
@<TRIPOS>BOND
     1    1    2 1    
     2    1    3 am   BACKBONE|DICT|INTERRES
     3    1    8 2    
     4    2    5 2    
     5    2    6 1    
     6    3    9 1    
     7    3   19 1    
     8    4   13 2    
     9    4    7 1    
    10    4   14 1    
    11    5   10 1    
    12    5   29 1    
    13    6   12 2    
    14    6   30 1    
    15    7   31 1    
    16    7   32 1    
    17    9   18 1    
    18    9   33 1    
    19    9   34 1    
    20   10   15 1    
    21   10   11 2    
    22   11   12 1    
    23   11   35 1    
    24   12   16 1    
    25   13   17 1    
    26   14   36 1    
    27   14   37 1    
    28   16   21 1    
    29   17   22 1    
    30   18   23 1    
    31   18   24 1    
    32   18   38 1    
    33   19   25 1    
    34   19   39 1    
    35   19   40 1    
    36   20   21 1    
    37   20   22 1    
    38   20   41 1    
    39   20   42 1    
    40   21   43 1    
    41   21   44 1    
    42   22   45 1    
    43   22   46 1    
    44   23   28 1    
    45   23   47 1    
    46   23   48 1    
    47   24   27 1    
    48   24   49 1    
    49   24   50 1    
    50   25   26 1    
    51   25   51 1    
    52   25   52 1    
    53   26   53 1    
    54   26   54 1    
    55   26   55 1    
    56   27   28 1    
    57   27   56 1    
    58   27   57 1    
    59   28   58 1    
    60   28   59 1    
@<TRIPOS>SUBSTRUCTURE
     1 UNK         1 GROUP             0       ****    0 ROOT    
