# Supplementary material for: Study of the Differential Activity of Thrombin Inhibitors Using Docking, QSAR, Molecular Dynamics, and MM-GBSA
Source: PLoS One. 2015 Nov 24;10(11):e0142774. doi: 10.1371/journal.pone.0142774 (PMC4657979; doi:10.1371/journal.pone.0142774)
Supplement: S1 File — (ZIP) [file pone.0142774.s001.zip › 028.mol2]

@<TRIPOS>MOLECULE
028
56   57    1
SMALL
USER_CHARGES


@<TRIPOS>ATOM
      1 C1         18.2466  -16.3881   23.1249 C.2       1 UNK         0.6150 
      2 C2         18.0661  -15.1812   22.2634 C.3       1 UNK        -0.1150 
      3 N3         18.4658  -16.2091   24.4531 N.am      1 UNK        -0.1400 
      4 C4         10.7558  -11.8799   24.2146 C.2       1 UNK         0.5750 
      5 C5         19.1143  -14.6787   21.4692 C.3       1 UNK        -0.1150 
      6 C6         16.8039  -14.5565   22.2450 C.3       1 UNK        -0.1150 
      7 N7         10.5712  -10.6859   24.8874 N.2       1 UNK        -0.7850 
      8 O8         18.0640  -17.4895   22.6047 O.2       1 UNK        -0.5000 
      9 C9         18.9826  -14.9333   24.9990 C.3       1 UNK        -0.0500 
     10 C10        18.8883  -13.5479   20.6624 C.3       1 UNK         0.1800 
     11 C11        17.6175  -12.9327   20.6375 C.3       1 UNK        -0.1150 
     12 C12        16.5607  -13.4355   21.4344 C.3       1 UNK         0.0850 
     13 N13        11.4213  -12.0337   23.1468 N.2       1 UNK        -0.3450 
     14 N14        10.1712  -12.9331   24.8874 N.2       1 UNK        -0.7850 
     15 Cl15       20.1711  -12.9331   19.6874 Cl        1 UNK        -0.1800 
     16 O16        15.2855  -12.9181   21.4831 O.3       1 UNK        -0.2850 
     17 O17        11.8990  -10.7892   22.6920 O.3       1 UNK        -0.3000 
     18 C18        20.4373  -15.0960   25.4947 C.3       1 UNK        -0.0600 
     19 C19        17.9685  -17.2924   25.3436 C.3       1 UNK        -0.0500 
     20 C20        13.4720  -11.4664   20.9244 C.3       1 UNK        -0.1200 
     21 C21        22.3556  -14.2139   25.6022 C.3       1 UNK        -0.1200 
     22 C22        14.9483  -11.8103   20.6595 C.3       1 UNK         0.1400 
     23 C23        13.2660  -10.8959   22.3357 C.3       1 UNK         0.0800 
     24 C24        21.0254  -13.9386   26.3155 C.3       1 UNK        -0.1200 
     25 C25        21.5457  -14.8463   24.4641 C.3       1 UNK        -0.1200 
     26 C26        18.3934  -17.3097   26.8309 C.3       1 UNK        -0.1200 
     27 C27        17.9144  -16.1331   27.6874 C.3       1 UNK        -0.1800 
     28 H28        20.0843  -15.1564   21.4745 H         1 UNK         0.1150 
     29 H29        16.0015  -14.9492   22.8548 H         1 UNK         0.1150 
     30 H30         9.6597  -10.5865   25.3635 H         1 UNK         0.3600 
     31 H31        10.7607   -9.8798   24.3141 H         1 UNK         0.3600 
     32 H32        18.3125  -14.5562   25.7633 H         1 UNK         0.0600 
     33 H33        18.9753  -14.1155   24.2814 H         1 UNK         0.0600 
     34 H34        17.4685  -12.0788   20.0002 H         1 UNK         0.1150 
     35 H35         9.3160  -12.7440   25.4250 H         1 UNK         0.3600 
     36 H36        10.0924  -13.7967   24.3634 H         1 UNK         0.3600 
     37 H37        20.6226  -16.0351   26.0081 H         1 UNK         0.0600 
     38 H38        16.8777  -17.2769   25.3006 H         1 UNK         0.0600 
     39 H39        18.2662  -18.2609   24.9371 H         1 UNK         0.0600 
     40 H40        13.1087  -10.7475   20.1908 H         1 UNK         0.0600 
     41 H41        12.8685  -12.3652   20.7918 H         1 UNK         0.0600 
     42 H42        22.9711  -14.9432   26.1308 H         1 UNK         0.0600 
     43 H43        22.9313  -13.3331   25.3291 H         1 UNK         0.0600 
     44 H44        15.5840  -10.9529   20.8874 H         1 UNK         0.0300 
     45 H45        15.0866  -12.0715   19.6094 H         1 UNK         0.0300 
     46 H46        13.7711  -11.5249   23.0651 H         1 UNK         0.0600 
     47 H47        13.7253   -9.9098   22.4127 H         1 UNK         0.0600 
     48 H48        20.5989  -12.9610   26.0874 H         1 UNK         0.0600 
     49 H49        21.0467  -14.1146   27.3913 H         1 UNK         0.0600 
     50 H50        21.9813  -15.7519   24.0410 H         1 UNK         0.0600 
     51 H51        21.2703  -14.1331   23.6874 H         1 UNK         0.0600 
     52 H52        17.9360  -18.2025   27.2594 H         1 UNK         0.0600 
     53 H53        19.4591  -17.4839   26.9560 H         1 UNK         0.0600 
     54 H54        17.7712  -16.4420   28.7229 H         1 UNK         0.0600 
     55 H55        18.6399  -15.3237   27.6874 H         1 UNK         0.0600 
     56 H56        16.9711  -15.7331   27.3218 H         1 UNK         0.0600 
@<TRIPOS>BOND
     1    1    2 1    
     2    1    3 am   BACKBONE|DICT|INTERRES
     3    1    8 2    
     4    2    5 2    
     5    2    6 1    
     6    3    9 1    
     7    3   19 1    
     8    4   13 2    
     9    4    7 1    
    10    4   14 1    
    11    5   10 1    
    12    5   28 1    
    13    6   12 2    
    14    6   29 1    
    15    7   30 1    
    16    7   31 1    
    17    9   18 1    
    18    9   32 1    
    19    9   33 1    
    20   10   15 1    
    21   10   11 2    
    22   11   12 1    
    23   11   34 1    
    24   12   16 1    
    25   13   17 1    
    26   14   35 1    
    27   14   36 1    
    28   16   22 1    
    29   17   23 1    
    30   18   24 1    
    31   18   25 1    
    32   18   37 1    
    33   19   26 1    
    34   19   38 1    
    35   19   39 1    
    36   20   22 1    
    37   20   23 1    
    38   20   40 1    
    39   20   41 1    
    40   21   25 1    
    41   21   24 1    
    42   21   42 1    
    43   21   43 1    
    44   22   44 1    
    45   22   45 1    
    46   23   46 1    
    47   23   47 1    
    48   24   48 1    
    49   24   49 1    
    50   25   50 1    
    51   25   51 1    
    52   26   27 1    
    53   26   52 1    
    54   26   53 1    
    55   27   54 1    
    56   27   55 1    
    57   27   56 1    
@<TRIPOS>SUBSTRUCTURE
     1 UNK         1 GROUP             0       ****    0 ROOT    
