# Supplementary material for: Study of the Differential Activity of Thrombin Inhibitors Using Docking, QSAR, Molecular Dynamics, and MM-GBSA
Source: PLoS One. 2015 Nov 24;10(11):e0142774. doi: 10.1371/journal.pone.0142774 (PMC4657979; doi:10.1371/journal.pone.0142774)
Supplement: S1 File — (ZIP) [file pone.0142774.s001.zip › 029.mol2]

@<TRIPOS>MOLECULE
029
53   54    1
SMALL
USER_CHARGES


@<TRIPOS>ATOM
      1 C1         17.7716  -16.0282   23.9246 C.2       1 UNK         0.6150 
      2 C2         17.6428  -14.9432   22.8951 C.3       1 UNK        -0.1150 
      3 N3         18.4589  -15.8040   25.0779 N.am      1 UNK        -0.1400 
      4 C4         10.9890  -11.9268   24.0242 C.2       1 UNK         0.5750 
      5 C5         20.6902  -14.8079   25.3995 C.3       1 UNK        -0.0600 
      6 C6         19.1906  -14.5625   25.3923 C.3       1 UNK        -0.0500 
      7 C7         18.7321  -14.5427   22.0901 C.3       1 UNK        -0.1150 
      8 C8         16.3757  -14.3613   22.6884 C.3       1 UNK        -0.1150 
      9 N9         10.9711  -10.8458   24.8878 N.2       1 UNK        -0.7850 
     10 C10        21.6053  -13.6789   25.8080 C.3       1 UNK        -0.1200 
     11 C11        21.4178  -14.8590   26.7276 C.3       1 UNK        -0.1200 
     12 O12        17.1714  -17.0808   23.7040 O.2       1 UNK        -0.5000 
     13 C13        18.5475  -13.5450   21.1102 C.3       1 UNK         0.1800 
     14 C14        17.2846  -12.9426   20.9403 C.3       1 UNK        -0.1150 
     15 C15        16.1790  -13.3556   21.7250 C.3       1 UNK         0.0850 
     16 N16        11.6424  -12.0199   22.9416 N.2       1 UNK        -0.3450 
     17 N17        10.1713  -12.9330   24.4879 N.2       1 UNK        -0.7850 
     18 Cl18       19.8574  -13.0717   20.0874 Cl        1 UNK        -0.1800 
     19 O19        14.9016  -12.8471   21.6162 O.3       1 UNK        -0.2850 
     20 O20        12.4710  -10.8958   22.7767 O.3       1 UNK        -0.3000 
     21 C21        18.3644  -16.7635   26.1975 C.3       1 UNK        -0.0500 
     22 C22        13.1444  -11.6197   20.4646 C.3       1 UNK        -0.1200 
     23 C23        14.6499  -11.8994   20.5907 C.3       1 UNK         0.1400 
     24 C24        12.5966  -10.5317   21.4116 C.3       1 UNK         0.0800 
     25 C25        19.4710  -17.8423   26.1832 C.3       1 UNK        -0.1200 
     26 C26        19.4028  -18.8371   25.0173 C.3       1 UNK        -0.1800 
     27 H27        21.0557  -15.4358   24.5886 H         1 UNK         0.0600 
     28 H28        18.8616  -14.1770   26.3577 H         1 UNK         0.0600 
     29 H29        18.9742  -13.7574   24.6929 H         1 UNK         0.0600 
     30 H30        19.7016  -15.0039   22.2137 H         1 UNK         0.1150 
     31 H31        15.5365  -14.6895   23.2862 H         1 UNK         0.1150 
     32 H32        10.0683  -10.6784   25.3315 H         1 UNK         0.3600 
     33 H33        11.3289  -10.0000   24.4718 H         1 UNK         0.3600 
     34 H34        22.5630  -13.6002   25.2993 H         1 UNK         0.0600 
     35 H35        21.1499  -12.7337   26.0971 H         1 UNK         0.0600 
     36 H36        20.8421  -14.6987   27.6381 H         1 UNK         0.0600 
     37 H37        22.2489  -15.5554   26.8216 H         1 UNK         0.0600 
     38 H38        17.1847  -12.1749   20.1898 H         1 UNK         0.1150 
     39 H39         9.3969  -12.6797   25.0979 H         1 UNK         0.3600 
     40 H40         9.9063  -13.6349   23.8118 H         1 UNK         0.3600 
     41 H41        18.4169  -16.2245   27.1450 H         1 UNK         0.0600 
     42 H42        17.3833  -17.2427   26.2135 H         1 UNK         0.0600 
     43 H43        12.9711  -11.2648   19.4488 H         1 UNK         0.0600 
     44 H44        12.5745  -12.5462   20.5401 H         1 UNK         0.0600 
     45 H45        15.2052  -10.9803   20.7848 H         1 UNK         0.0300 
     46 H46        14.9902  -12.3058   19.6370 H         1 UNK         0.0300 
     47 H47        13.2444   -9.6591   21.3617 H         1 UNK         0.0600 
     48 H48        11.6175  -10.2004   21.0630 H         1 UNK         0.0600 
     49 H49        20.4578  -17.3858   26.2092 H         1 UNK         0.0600 
     50 H50        19.3881  -18.4101   27.1109 H         1 UNK         0.0600 
     51 H51        20.1444  -19.6260   25.1403 H         1 UNK         0.0600 
     52 H52        18.4216  -19.3093   24.9593 H         1 UNK         0.0600 
     53 H53        19.6011  -18.3492   24.0627 H         1 UNK         0.0600 
@<TRIPOS>BOND
     1    1    2 1    
     2    1    3 am   BACKBONE|DICT|INTERRES
     3    1   12 2    
     4    2    7 2    
     5    2    8 1    
     6    3    6 1    
     7    3   21 1    
     8    4   16 2    
     9    4    9 1    
    10    4   17 1    
    11    5    6 1    
    12    5   10 1    
    13    5   11 1    
    14    5   27 1    
    15    6   28 1    
    16    6   29 1    
    17    7   13 1    
    18    7   30 1    
    19    8   15 2    
    20    8   31 1    
    21    9   32 1    
    22    9   33 1    
    23   10   11 1    
    24   10   34 1    
    25   10   35 1    
    26   11   36 1    
    27   11   37 1    
    28   13   18 1    
    29   13   14 2    
    30   14   15 1    
    31   14   38 1    
    32   15   19 1    
    33   16   20 1    
    34   17   39 1    
    35   17   40 1    
    36   19   23 1    
    37   20   24 1    
    38   21   25 1    
    39   21   41 1    
    40   21   42 1    
    41   22   23 1    
    42   22   24 1    
    43   22   43 1    
    44   22   44 1    
    45   23   45 1    
    46   23   46 1    
    47   24   47 1    
    48   24   48 1    
    49   25   26 1    
    50   25   49 1    
    51   25   50 1    
    52   26   51 1    
    53   26   52 1    
    54   26   53 1    
@<TRIPOS>SUBSTRUCTURE
     1 UNK         1 GROUP             0       ****    0 ROOT    
