# Supplementary material for: Study of the Differential Activity of Thrombin Inhibitors Using Docking, QSAR, Molecular Dynamics, and MM-GBSA
Source: PLoS One. 2015 Nov 24;10(11):e0142774. doi: 10.1371/journal.pone.0142774 (PMC4657979; doi:10.1371/journal.pone.0142774)
Supplement: S1 File — (ZIP) [file pone.0142774.s001.zip › 030.mol2]

@<TRIPOS>MOLECULE
030
53   54    1
SMALL
USER_CHARGES


@<TRIPOS>ATOM
      1 C1         19.2102  -16.0675   23.2843 C.2       1 UNK         0.6150 
      2 C2         18.8719  -14.9817   22.3057 C.3       1 UNK        -0.1150 
      3 N3         20.0882  -15.8123   24.2938 N.am      1 UNK        -0.1400 
      4 C4         10.7071  -12.4413   24.2228 C.cat     1 UNK         0.8825 
      5 C5         22.1742  -14.6275   25.2403 C.3       1 UNK        -0.2200 
      6 C6         23.3252  -15.4425   24.6524 C.2       1 UNK         0.7000 
      7 C7         19.2080  -16.2335   26.6257 C.3       1 UNK        -0.0600 
      8 C8         20.1001  -16.7104   25.4734 C.3       1 UNK        -0.0500 
      9 C9         19.7711  -14.5713   21.2999 C.3       1 UNK        -0.1150 
     10 C10        17.6004  -14.3783   22.3855 C.3       1 UNK        -0.1150 
     11 N11        10.5711  -11.1378   24.4874 N.pl3     1 UNK        -0.8000 
     12 C12        19.0699  -14.7822   27.0355 C.3       1 UNK        -0.1200 
     13 C13        17.9000  -15.5032   26.4068 C.3       1 UNK        -0.1200 
     14 C14        20.9445  -14.5986   24.2980 C.3       1 UNK        -0.0500 
     15 O15        18.5722  -17.1177   23.1954 O.2       1 UNK        -0.5000 
     16 C16        19.4172  -13.5222   20.4332 C.3       1 UNK         0.1800 
     17 C17        18.1432  -12.9301   20.5150 C.3       1 UNK        -0.1150 
     18 C18        17.2203  -13.3574   21.4958 C.3       1 UNK         0.0850 
     19 O19        23.9346  -14.9316   23.6874 O.co2     1 UNK        -0.8000 
     20 N20        11.3555  -12.8982   23.1366 N.2       1 UNK        -0.4025 
     21 N21        10.1711  -13.3331   25.0497 N.2       1 UNK        -0.8000 
     22 Cl22       20.5589  -12.9331   19.2870 Cl        1 UNK        -0.1800 
     23 O23        23.5512  -16.5697   25.1390 O.co2     1 UNK        -0.8000 
     24 O24        15.9739  -12.8101   21.6874 O.3       1 UNK        -0.2850 
     25 O25        12.0760  -11.8869   22.4778 O.3       1 UNK        -0.3000 
     26 C26        14.1018  -11.3850   21.2587 C.3       1 UNK        -0.1200 
     27 C27        15.4195  -11.9498   20.7016 C.3       1 UNK         0.1400 
     28 C28        13.1271  -12.4735   21.7289 C.3       1 UNK         0.0800 
     29 H29        22.5469  -13.6095   25.3468 H         1 UNK         0.0600 
     30 H30        21.9413  -14.9384   26.2579 H         1 UNK         0.0600 
     31 H31        19.2050  -16.9468   27.4469 H         1 UNK         0.0600 
     32 H32        21.1070  -16.8893   25.8391 H         1 UNK         0.0600 
     33 H33        19.7773  -17.7157   25.2000 H         1 UNK         0.0600 
     34 H34        20.7432  -15.0344   21.2113 H         1 UNK         0.1150 
     35 H35        16.9017  -14.6994   23.1457 H         1 UNK         0.1150 
     36 H36         9.9157  -10.8244   25.2063 H         1 UNK         0.4600 
     37 H37        18.9712  -14.5331   28.0874 H         1 UNK         0.0600 
     38 H38        19.5278  -13.9950   26.4520 H         1 UNK         0.0600 
     39 H39        17.6163  -15.1937   25.4055 H         1 UNK         0.0600 
     40 H40        17.0651  -15.7331   27.0641 H         1 UNK         0.0600 
     41 H41        21.3372  -14.4146   23.3008 H         1 UNK         0.0600 
     42 H42        20.3259  -13.7331   24.5205 H         1 UNK         0.0600 
     43 H43        17.9050  -12.1331   19.8314 H         1 UNK         0.1150 
     44 H44        11.4219  -13.8788   22.8877 H         1 UNK         0.3800 
     45 H45         9.4816  -13.0274   25.7484 H         1 UNK         0.4600 
     46 H46        10.2197  -14.3180   24.7990 H         1 UNK         0.4600 
     47 H47        14.3294  -10.7166   22.0874 H         1 UNK         0.0600 
     48 H48        13.6124  -10.7678   20.5061 H         1 UNK         0.0600 
     49 H49        16.0893  -11.1167   20.4874 H         1 UNK         0.0300 
     50 H50        15.2491  -12.5001   19.7752 H         1 UNK         0.0300 
     51 H51        12.7220  -13.0107   20.8693 H         1 UNK         0.0600 
     52 H52        13.6504  -13.2035   22.3499 H         1 UNK         0.0600 
     53 H53        11.0006  -10.4818   23.8537 H         1 UNK         0.4600 
@<TRIPOS>BOND
     1    1    2 1    
     2    1    3 am   BACKBONE|DICT|INTERRES
     3    1   15 2    
     4    2    9 2    
     5    2   10 1    
     6    3    8 1    
     7    3   14 1    
     8    4   20 1    
     9    4   11 ar   
    10    4   21 1    
    11    5   14 1    
    12    5    6 1    
    13    5   29 1    
    14    5   30 1    
    15    6   19 2    
    16    6   23 1    
    17    7    8 1    
    18    7   12 1    
    19    7   13 1    
    20    7   31 1    
    21    8   32 1    
    22    8   33 1    
    23    9   16 1    
    24    9   34 1    
    25   10   18 2    
    26   10   35 1    
    27   11   36 1    
    28   11   53 1    
    29   12   13 1    
    30   12   37 1    
    31   12   38 1    
    32   13   39 1    
    33   13   40 1    
    34   14   41 1    
    35   14   42 1    
    36   16   22 1    
    37   16   17 2    
    38   17   18 1    
    39   17   43 1    
    40   18   24 1    
    41   20   25 1    
    42   20   44 1    
    43   21   45 1    
    44   21   46 1    
    45   24   27 1    
    46   25   28 1    
    47   26   27 1    
    48   26   28 1    
    49   26   47 1    
    50   26   48 1    
    51   27   49 1    
    52   27   50 1    
    53   28   51 1    
    54   28   52 1    
@<TRIPOS>SUBSTRUCTURE
     1 UNK         1 GROUP             0       ****    0 ROOT    
