# Supplementary material for: Study of the Differential Activity of Thrombin Inhibitors Using Docking, QSAR, Molecular Dynamics, and MM-GBSA
Source: PLoS One. 2015 Nov 24;10(11):e0142774. doi: 10.1371/journal.pone.0142774 (PMC4657979; doi:10.1371/journal.pone.0142774)
Supplement: S1 File — (ZIP) [file pone.0142774.s001.zip › 031.mol2]

@<TRIPOS>MOLECULE
031
56   57    1
SMALL
USER_CHARGES


@<TRIPOS>ATOM
      1 C1         18.9169  -16.1627   24.0426 C.2       1 UNK         0.6150 
      2 C2         18.4425  -15.2363   22.9584 C.3       1 UNK        -0.1150 
      3 N3         19.3042  -15.6366   25.2351 N.am      1 UNK        -0.1400 
      4 C4         10.9042  -11.7951   24.1243 C.2       1 UNK         0.5750 
      5 C5         21.0317  -13.9791   25.9401 C.3       1 UNK        -0.1200 
      6 C6         22.0790  -14.5273   24.9678 C.2       1 UNK         0.5100 
      7 C7         18.4069  -17.1835   27.0170 C.3       1 UNK        -0.0600 
      8 C8         19.6168  -16.5167   26.3687 C.3       1 UNK        -0.0500 
      9 C9         19.3846  -14.6222   22.1076 C.3       1 UNK        -0.1150 
     10 C10        17.0643  -15.0103   22.7456 C.3       1 UNK        -0.1150 
     11 N11        10.5717  -10.6708   24.8570 N.2       1 UNK        -0.7850 
     12 C12        17.7838  -18.3550   26.3124 C.3       1 UNK        -0.1200 
     13 C13        18.5763  -18.5699   27.5705 C.3       1 UNK        -0.1200 
     14 C14        19.5733  -14.2117   25.4882 C.3       1 UNK        -0.0500 
     15 O15        18.9541  -17.3697   23.8011 O.2       1 UNK        -0.5000 
     16 C16        18.9548  -13.7602   21.0820 C.3       1 UNK         0.1800 
     17 C17        17.5811  -13.5152   20.8971 C.3       1 UNK        -0.1150 
     18 C18        16.6216  -14.1343   21.7231 C.3       1 UNK         0.0850 
     19 O19        21.7819  -15.2503   24.0153 O.2       1 UNK        -0.4300 
     20 N20        11.7941  -11.8295   23.1896 N.2       1 UNK        -0.3450 
     21 N21        10.1909  -12.9203   24.4761 N.2       1 UNK        -0.7850 
     22 Cl22       20.1127  -13.0008   20.0529 Cl        1 UNK        -0.1800 
     23 O23        23.3195  -14.1281   25.2875 O.3       1 UNK        -0.3300 
     24 O24        15.2975  -13.8427   21.4735 O.3       1 UNK        -0.2850 
     25 O25        12.3821  -10.5660   23.0155 O.3       1 UNK        -0.3000 
     26 C26        13.5757  -12.1791   21.7000 C.3       1 UNK        -0.1200 
     27 C27        14.9587  -12.5065   21.1278 C.3       1 UNK         0.1400 
     28 C28        13.4346  -10.7001   22.0770 C.3       1 UNK         0.0800 
     29 C29        24.4135  -14.5417   24.4871 C.3       1 UNK         0.1600 
     30 H30        21.2219  -12.9137   26.0619 H         1 UNK         0.0600 
     31 H31        21.1943  -14.4283   26.9198 H         1 UNK         0.0600 
     32 H32        17.7490  -16.4962   27.5489 H         1 UNK         0.0600 
     33 H33        20.1788  -15.9700   27.1283 H         1 UNK         0.0600 
     34 H34        20.2909  -17.3084   26.0400 H         1 UNK         0.0600 
     35 H35        20.4410  -14.8040   22.2447 H         1 UNK         0.1150 
     36 H36        16.3565  -15.5243   23.3752 H         1 UNK         0.1150 
     37 H37         9.8745  -10.6514   25.5861 H         1 UNK         0.3600 
     38 H38        11.0150   -9.7762   24.7045 H         1 UNK         0.3600 
     39 H39        16.7008  -18.4670   26.3635 H         1 UNK         0.0600 
     40 H40        18.2229  -18.6781   25.3685 H         1 UNK         0.0600 
     41 H41        19.5563  -19.0396   27.4850 H         1 UNK         0.0600 
     42 H42        18.0342  -18.8285   28.4800 H         1 UNK         0.0600 
     43 H43        19.3922  -13.6483   24.5716 H         1 UNK         0.0600 
     44 H44        18.8624  -13.7977   26.2037 H         1 UNK         0.0600 
     45 H45        17.2580  -12.8485   20.1112 H         1 UNK         0.1150 
     46 H46         9.4870  -12.9389   25.1990 H         1 UNK         0.3600 
     47 H47        10.3217  -13.8165   24.0299 H         1 UNK         0.3600 
     48 H48        12.8113  -12.4403   20.9673 H         1 UNK         0.0600 
     49 H49        13.3882  -12.7975   22.5783 H         1 UNK         0.0600 
     50 H50        15.7005  -11.8151   21.5306 H         1 UNK         0.0300 
     51 H51        14.9368  -12.3910   20.0437 H         1 UNK         0.0300 
     52 H52        14.3695  -10.3317   22.5038 H         1 UNK         0.0600 
     53 H53        13.2207  -10.1066   21.1865 H         1 UNK         0.0600 
     54 H54        25.3424  -14.1420   24.8939 H         1 UNK         0.0300 
     55 H55        24.4918  -15.6295   24.4651 H         1 UNK         0.0300 
     56 H56        24.3056  -14.1776   23.4647 H         1 UNK         0.0300 
@<TRIPOS>BOND
     1    1    2 1    
     2    1    3 am   BACKBONE|DICT|INTERRES
     3    1   15 2    
     4    2    9 2    
     5    2   10 1    
     6    3    8 1    
     7    3   14 1    
     8    4   20 2    
     9    4   11 1    
    10    4   21 1    
    11    5   14 1    
    12    5    6 1    
    13    5   30 1    
    14    5   31 1    
    15    6   19 2    
    16    6   23 1    
    17    7    8 1    
    18    7   12 1    
    19    7   13 1    
    20    7   32 1    
    21    8   33 1    
    22    8   34 1    
    23    9   16 1    
    24    9   35 1    
    25   10   18 2    
    26   10   36 1    
    27   11   37 1    
    28   11   38 1    
    29   12   13 1    
    30   12   39 1    
    31   12   40 1    
    32   13   41 1    
    33   13   42 1    
    34   14   43 1    
    35   14   44 1    
    36   16   22 1    
    37   16   17 2    
    38   17   18 1    
    39   17   45 1    
    40   18   24 1    
    41   20   25 1    
    42   21   46 1    
    43   21   47 1    
    44   23   29 1    
    45   24   27 1    
    46   25   28 1    
    47   26   27 1    
    48   26   28 1    
    49   26   48 1    
    50   26   49 1    
    51   27   50 1    
    52   27   51 1    
    53   28   52 1    
    54   28   53 1    
    55   29   54 1    
    56   29   55 1    
    57   29   56 1    
@<TRIPOS>SUBSTRUCTURE
     1 UNK         1 GROUP             0       ****    0 ROOT    
