# Supplementary material for: Study of the Differential Activity of Thrombin Inhibitors Using Docking, QSAR, Molecular Dynamics, and MM-GBSA
Source: PLoS One. 2015 Nov 24;10(11):e0142774. doi: 10.1371/journal.pone.0142774 (PMC4657979; doi:10.1371/journal.pone.0142774)
Supplement: S1 File — (ZIP) [file pone.0142774.s001.zip › 032.mol2]

@<TRIPOS>MOLECULE
032
54   55    1
SMALL
USER_CHARGES


@<TRIPOS>ATOM
      1 C1         17.3857  -15.8338   23.5359 C.2       1 UNK         0.6150 
      2 C2         17.5507  -14.7957   22.4607 C.ar      1 UNK        -0.1150 
      3 N3         18.1988  -15.8068   24.6306 N.am      1 UNK        -0.1400 
      4 C4         10.9205  -12.2712   23.7887 C.2       1 UNK         0.4890 
      5 C5         19.6689  -14.5038   26.2437 C.3       1 UNK        -0.0600 
      6 C6         19.2601  -14.7833   24.8053 C.3       1 UNK        -0.0500 
      7 C7         18.7855  -14.6540   21.7859 C.ar      1 UNK        -0.1150 
      8 C8         16.4567  -13.9728   22.0994 C.ar      1 UNK        -0.1150 
      9 N9         10.8600  -11.0724   24.4803 N.2       1 UNK        -0.7850 
     10 C10        21.0836  -14.8415   26.6782 C.3       1 UNK        -0.1200 
     11 C11        20.6831  -13.4057   26.4665 C.3       1 UNK        -0.1200 
     12 O12        16.5014  -16.6778   23.3723 O.2       1 UNK        -0.5000 
     13 C13        18.9418  -13.6594   20.8074 C.ar      1 UNK         0.1800 
     14 C14        17.8549  -12.8487   20.4604 C.ar      1 UNK        -0.1150 
     15 C15        16.6091  -12.9870   21.0926 C.ar      1 UNK         0.0850 
     16 N16        11.3265  -12.4369   22.6035 N.2       1 UNK        -0.2590 
     17 N17        10.4600  -13.3000   24.5690 N.2       1 UNK        -0.7850 
     18 Cl18       20.4599  -13.4013   20.0384 Cl        1 UNK        -0.1800 
     19 O19        15.6328  -12.1112   20.6799 O.3       1 UNK        -0.2850 
     20 O20        11.6598  -11.1903   22.0486 O.3       1 UNK        -0.3225 
     21 C21        18.1074  -16.8917   25.6304 C.3       1 UNK        -0.0500 
     22 C22        13.4731  -11.1881   20.4638 C.3       1 UNK        -0.1200 
     23 O23        19.1221  -18.6482   24.2333 O.3       1 UNK        -0.4000 
     24 C24        14.3017  -12.2988   21.1247 C.3       1 UNK         0.1400 
     25 C25        11.9664  -11.3308   20.6756 C.3       1 UNK         0.1025 
     26 C26        19.2488  -17.9095   25.4408 C.3       1 UNK         0.1400 
     27 C27        18.1571  -19.6879   24.2872 C.3       1 UNK         0.1100 
     28 H28        18.8601  -14.4999   26.9689 H         1 UNK         0.0600 
     29 H29        18.9453  -13.8291   24.3837 H         1 UNK         0.0600 
     30 H30        20.1356  -15.0937   24.2343 H         1 UNK         0.0600 
     31 H31        19.6240  -15.2907   22.0284 H         1 UNK         0.1150 
     32 H32        15.5128  -14.1035   22.6090 H         1 UNK         0.1150 
     33 H33         9.9671  -10.9462   24.9689 H         1 UNK         0.3600 
     34 H34        10.9810  -10.2985   23.8465 H         1 UNK         0.3600 
     35 H35        21.2600  -15.1563   27.7036 H         1 UNK         0.0600 
     36 H36        21.7557  -15.2820   25.9445 H         1 UNK         0.0600 
     37 H37        21.0734  -12.8998   25.5901 H         1 UNK         0.0600 
     38 H38        20.5658  -12.7819   27.3508 H         1 UNK         0.0600 
     39 H39        17.9824  -12.1000   19.6976 H         1 UNK         0.1150 
     40 H40         9.5289  -13.1240   24.9691 H         1 UNK         0.3600 
     41 H41        10.4398  -14.2302   24.1382 H         1 UNK         0.3600 
     42 H42        18.1400  -16.4984   26.6435 H         1 UNK         0.0600 
     43 H43        17.1422  -17.3972   25.6039 H         1 UNK         0.0600 
     44 H44        13.8039  -10.2172   20.8349 H         1 UNK         0.0600 
     45 H45        13.6634  -11.1973   19.3908 H         1 UNK         0.0600 
     46 H46        13.9373  -13.2827   20.8251 H         1 UNK         0.0300 
     47 H47        14.2392  -12.2221   22.2114 H         1 UNK         0.0300 
     48 H48        11.4411  -10.5405   20.1394 H         1 UNK         0.0600 
     49 H49        11.6183  -12.2769   20.2552 H         1 UNK         0.0600 
     50 H50        20.2090  -17.3940   25.4233 H         1 UNK         0.0300 
     51 H51        19.2932  -18.5908   26.2918 H         1 UNK         0.0300 
     52 H52        18.1808  -20.2540   23.3573 H         1 UNK         0.0300 
     53 H53        18.3669  -20.3828   25.1011 H         1 UNK         0.0300 
     54 H54        17.1461  -19.3006   24.4080 H         1 UNK         0.0300 
@<TRIPOS>BOND
     1    1    2 1    
     2    1    3 am   BACKBONE|DICT|INTERRES
     3    1   12 2    
     4    2    7 ar   
     5    2    8 ar   
     6    3    6 1    
     7    3   21 1    
     8    4   16 2    
     9    4    9 1    
    10    4   17 1    
    11    5    6 1    
    12    5   10 1    
    13    5   11 1    
    14    5   28 1    
    15    6   29 1    
    16    6   30 1    
    17    7   13 ar   
    18    7   31 1    
    19    8   15 ar   
    20    8   32 1    
    21    9   33 1    
    22    9   34 1    
    23   10   11 1    
    24   10   35 1    
    25   10   36 1    
    26   11   37 1    
    27   11   38 1    
    28   13   18 1    
    29   13   14 ar   
    30   14   15 ar   
    31   14   39 1    
    32   15   19 1    
    33   16   20 1    
    34   17   40 1    
    35   17   41 1    
    36   19   24 1    
    37   20   25 1    
    38   21   26 1    
    39   21   42 1    
    40   21   43 1    
    41   22   24 1    
    42   22   25 1    
    43   22   44 1    
    44   22   45 1    
    45   23   26 1    
    46   23   27 1    
    47   24   46 1    
    48   24   47 1    
    49   25   48 1    
    50   25   49 1    
    51   26   50 1    
    52   26   51 1    
    53   27   52 1    
    54   27   53 1    
    55   27   54 1    
@<TRIPOS>SUBSTRUCTURE
     1 UNK         1 GROUP             0       ****    0 ROOT    
