# Supplementary material for: Study of the Differential Activity of Thrombin Inhibitors Using Docking, QSAR, Molecular Dynamics, and MM-GBSA
Source: PLoS One. 2015 Nov 24;10(11):e0142774. doi: 10.1371/journal.pone.0142774 (PMC4657979; doi:10.1371/journal.pone.0142774)
Supplement: S1 File — (ZIP) [file pone.0142774.s001.zip › 033.mol2]

@<TRIPOS>MOLECULE
033
63   65    1
SMALL
USER_CHARGES


@<TRIPOS>ATOM
      1 C1         17.8150  -15.8655   23.4904 C.cat     1 UNK         0.6150 
      2 C2         17.7647  -14.9486   22.3005 C.ar      1 UNK        -0.1150 
      3 N3         18.5072  -15.4869   24.6006 N.pl3     1 UNK         0.6775 
      4 C4         10.6770  -12.3446   24.1090 C.cat     1 UNK         0.8825 
      5 N5         18.5263  -18.0701   26.4101 N.4       1 UNK        -0.0200 
      6 C6         20.3873  -14.2407   25.7283 C.3       1 UNK        -0.0600 
      7 C7         19.8466  -14.9000   24.4627 C.3       1 UNK         0.0800 
      8 C8         18.9495  -14.4293   21.7362 C.ar      1 UNK        -0.1150 
      9 C9         16.5212  -14.6552   21.7005 C.ar      1 UNK        -0.1150 
     10 N10        10.5733  -11.0784   24.5322 N.pl3     1 UNK        -0.8000 
     11 C11        21.3037  -15.0438   26.6070 C.3       1 UNK        -0.1200 
     12 C12        21.8524  -13.9133   25.7836 C.3       1 UNK        -0.1200 
     13 O13        17.1955  -16.9282   23.4209 O.2       1 UNK        -0.5000 
     14 C14        18.8850  -13.5869   20.6117 C.ar      1 UNK         0.1800 
     15 C15        17.6386  -13.2734   20.0378 C.ar      1 UNK        -0.1150 
     16 C16        16.4459  -13.8021   20.5708 C.ar      1 UNK         0.0850 
     17 C17        18.0580  -15.6905   25.9153 C.cat     1 UNK         0.0075 
     18 N18        11.3025  -12.6143   22.9499 N.2       1 UNK        -0.4025 
     19 N19        10.1542  -13.3332   24.8476 N.2       1 UNK        -0.8000 
     20 C20        18.8703  -16.6700   26.7454 C.3       1 UNK         0.1500 
     21 Cl21       20.3335  -12.9358   19.9380 Cl        1 UNK        -0.1800 
     22 O22        15.2702  -13.4439   19.9470 O.3       1 UNK        -0.2850 
     23 O23        12.6113  -12.2278   22.7825 O.3       1 UNK        -0.3000 
     24 C24        14.3527  -11.6422   21.2391 C.3       1 UNK        -0.1200 
     25 C25        17.2979  -18.2178   25.5936 C.3       1 UNK         0.1500 
     26 C26        18.4068  -18.9803   27.5694 C.3       1 UNK         0.1500 
     27 C27        14.9340  -12.0648   19.8851 C.3       1 UNK         0.1400 
     28 C28        12.8839  -12.0496   21.4036 C.3       1 UNK         0.0800 
     29 C29        17.8390  -20.2491   26.9506 C.3       1 UNK        -0.1200 
     30 C30        17.1012  -19.7867   25.6980 C.3       1 UNK        -0.1200 
     31 H31        19.6900  -13.5533   26.2074 H         1 UNK         0.0600 
     32 H32        19.8652  -14.1815   23.6410 H         1 UNK         0.0600 
     33 H33        20.5605  -15.6727   24.1748 H         1 UNK         0.0600 
     34 H34        19.9089  -14.6695   22.1717 H         1 UNK         0.1150 
     35 H35        15.6316  -15.0845   22.1366 H         1 UNK         0.1150 
     36 H36        10.1064  -10.8671   25.4023 H         1 UNK         0.4600 
     37 H37        21.2318  -14.9045   27.6856 H         1 UNK         0.0600 
     38 H38        21.5429  -16.0627   26.3026 H         1 UNK         0.0600 
     39 H39        22.4660  -14.1609   24.9174 H         1 UNK         0.0600 
     40 H40        22.1550  -13.0026   26.3005 H         1 UNK         0.0600 
     41 H41        17.5959  -12.6230   19.1764 H         1 UNK         0.1150 
     42 H42        16.9902  -15.6691   26.0666 H         1 UNK         0.1150 
     43 H43        10.8842  -13.0744   22.1538 H         1 UNK         0.3800 
     44 H44         9.6833  -13.1422   25.7198 H         1 UNK         0.4600 
     45 H45        10.2486  -14.2861   24.5244 H         1 UNK         0.4600 
     46 H46        18.6341  -16.4891   27.7948 H         1 UNK         0.0600 
     47 H47        19.9417  -16.5012   26.6216 H         1 UNK         0.0600 
     48 H48        14.9445  -12.0847   22.0412 H         1 UNK         0.0600 
     49 H49        14.4428  -10.5609   21.3490 H         1 UNK         0.0600 
     50 H50        16.4446  -17.7205   26.0548 H         1 UNK         0.0600 
     51 H51        17.4269  -17.8245   24.5852 H         1 UNK         0.0600 
     52 H52        19.3690  -19.1617   28.0483 H         1 UNK         0.0600 
     53 H53        17.7135  -18.5934   28.3163 H         1 UNK         0.0600 
     54 H54        15.8217  -11.4701   19.6641 H         1 UNK         0.0300 
     55 H55        14.1991  -11.8906   19.0971 H         1 UNK         0.0300 
     56 H56        12.2335  -11.2775   20.9883 H         1 UNK         0.0600 
     57 H57        12.6897  -12.9755   20.8588 H         1 UNK         0.0600 
     58 H58        18.6378  -20.9376   26.6751 H         1 UNK         0.0600 
     59 H59        17.1749  -20.7682   27.6416 H         1 UNK         0.0600 
     60 H60        16.0455  -20.0578   25.6991 H         1 UNK         0.0600 
     61 H61        17.5749  -20.2941   24.8576 H         1 UNK         0.0600 
     62 H62        19.2839  -18.4243   25.8441 H         1 UNK         0.2100 
     63 H63        10.9645  -10.3237   23.9867 H         1 UNK         0.4600 
@<TRIPOS>BOND
     1    1    2 1    
     2    1    3 ar   
     3    1   13 2    
     4    2    8 ar   
     5    2    9 ar   
     6    3    7 1    
     7    3   17 ar   
     8    4   18 1    
     9    4   10 ar   
    10    4   19 1    
    11    5   20 1    
    12    5   25 1    
    13    5   26 1    
    14    5   62 1    
    15    6    7 1    
    16    6   11 1    
    17    6   12 1    
    18    6   31 1    
    19    7   32 1    
    20    7   33 1    
    21    8   14 ar   
    22    8   34 1    
    23    9   16 ar   
    24    9   35 1    
    25   10   36 1    
    26   10   63 1    
    27   11   12 1    
    28   11   37 1    
    29   11   38 1    
    30   12   39 1    
    31   12   40 1    
    32   14   21 1    
    33   14   15 ar   
    34   15   16 ar   
    35   15   41 1    
    36   16   22 1    
    37   17   20 1    
    38   17   42 1    
    39   18   23 1    
    40   18   43 1    
    41   19   44 1    
    42   19   45 1    
    43   20   46 1    
    44   20   47 1    
    45   22   27 1    
    46   23   28 1    
    47   24   27 1    
    48   24   28 1    
    49   24   48 1    
    50   24   49 1    
    51   25   30 1    
    52   25   50 1    
    53   25   51 1    
    54   26   29 1    
    55   26   52 1    
    56   26   53 1    
    57   27   54 1    
    58   27   55 1    
    59   28   56 1    
    60   28   57 1    
    61   29   30 1    
    62   29   58 1    
    63   29   59 1    
    64   30   60 1    
    65   30   61 1    
@<TRIPOS>SUBSTRUCTURE
     1 UNK         1 GROUP             0       ****    0 ROOT    
