# Supplementary material for: Study of the Differential Activity of Thrombin Inhibitors Using Docking, QSAR, Molecular Dynamics, and MM-GBSA
Source: PLoS One. 2015 Nov 24;10(11):e0142774. doi: 10.1371/journal.pone.0142774 (PMC4657979; doi:10.1371/journal.pone.0142774)
Supplement: S1 File — (ZIP) [file pone.0142774.s001.zip › 034.mol2]

@<TRIPOS>MOLECULE
034
64   66    1
SMALL
USER_CHARGES


@<TRIPOS>ATOM
      1 C1         18.6065  -16.9776   23.1789 C.2       1 UNK         0.6150 
      2 C2         18.1589  -15.7601   22.4173 C.3       1 UNK        -0.1150 
      3 N3         18.9185  -16.9046   24.5045 N.am      1 UNK        -0.1400 
      4 C4         10.8803  -12.3506   24.2471 C.cat     1 UNK         0.8825 
      5 N5         21.7329  -16.6406   25.0454 N.3       1 UNK        -0.6300 
      6 C6         19.7492  -14.6551   25.2166 C.3       1 UNK        -0.0600 
      7 C7         18.5928  -15.6553   25.2313 C.3       1 UNK        -0.0500 
      8 C8         19.0391  -15.1060   21.5284 C.3       1 UNK        -0.1150 
      9 C9         16.9150  -15.1580   22.7235 C.3       1 UNK        -0.1150 
     10 N10        10.1703  -13.2983   24.8566 N.pl3     1 UNK        -0.8000 
     11 C11        19.9353  -13.8178   26.4656 C.3       1 UNK        -0.1200 
     12 C12        21.0062  -14.7918   26.0575 C.3       1 UNK        -0.1200 
     13 O13        18.6337  -18.0378   22.5531 O.2       1 UNK        -0.5000 
     14 C14        18.6634  -13.9039   20.9138 C.3       1 UNK         0.1800 
     15 C15        17.4246  -13.3159   21.2222 C.3       1 UNK        -0.1150 
     16 C16        16.5461  -13.9183   22.1427 C.3       1 UNK         0.0850 
     17 C17        19.5767  -18.0172   25.2381 C.3       1 UNK        -0.0500 
     18 N18        11.7535  -12.6608   23.2735 N.2       1 UNK        -0.4025 
     19 O19        23.3341  -14.5932   23.8904 O.3       1 UNK        -0.4000 
     20 N20        10.7095  -11.0809   24.6233 N.2       1 UNK        -0.8000 
     21 C21        21.1288  -17.9598   25.2601 C.3       1 UNK         0.0900 
     22 Cl22       19.7334  -13.1579   19.7892 Cl        1 UNK        -0.1800 
     23 O23        15.3779  -13.2343   22.4083 O.3       1 UNK        -0.2850 
     24 O24        11.7699  -11.6049   22.3437 O.3       1 UNK        -0.3000 
     25 C25        13.2889  -13.0433   21.1138 C.3       1 UNK        -0.1200 
     26 C26        21.3714  -16.0134   23.7744 C.3       1 UNK         0.0900 
     27 C27        23.1879  -16.6441   25.1708 C.3       1 UNK         0.0900 
     28 C28        23.7043  -15.1925   25.1274 C.3       1 UNK         0.1400 
     29 C29        21.9169  -14.5721   23.7476 C.3       1 UNK         0.1400 
     30 C30        14.1169  -13.8394   22.1399 C.3       1 UNK         0.1400 
     31 C31        12.9761  -11.6172   21.5961 C.3       1 UNK         0.0800 
     32 H32        19.8385  -14.1098   24.2793 H         1 UNK         0.0600 
     33 H33        18.2638  -15.7984   26.2561 H         1 UNK         0.0600 
     34 H34        17.7242  -15.1876   24.7633 H         1 UNK         0.0600 
     35 H35        20.0218  -15.4990   21.3217 H         1 UNK         0.1150 
     36 H36        16.2672  -15.6512   23.4322 H         1 UNK         0.1150 
     37 H37         9.3691  -13.0072   25.4450 H         1 UNK         0.4600 
     38 H38        20.1544  -12.7603   26.3402 H         1 UNK         0.0600 
     39 H39        19.3466  -14.0686   27.3458 H         1 UNK         0.0600 
     40 H40        21.1356  -15.6647   26.6898 H         1 UNK         0.0600 
     41 H41        21.9263  -14.3834   25.6428 H         1 UNK         0.0600 
     42 H42        17.1505  -12.3804   20.7597 H         1 UNK         0.1150 
     43 H43        19.2173  -18.0308   26.2678 H         1 UNK         0.0600 
     44 H44        19.2769  -18.9580   24.7782 H         1 UNK         0.0600 
     45 H45        11.8357  -13.6064   22.9316 H         1 UNK         0.3800 
     46 H46         9.9349  -10.8458   25.2639 H         1 UNK         0.4600 
     47 H47        11.1462  -10.3614   24.0729 H         1 UNK         0.4600 
     48 H48        21.4755  -18.2847   26.2414 H         1 UNK         0.0600 
     49 H49        21.5485  -18.6573   24.5334 H         1 UNK         0.0600 
     50 H50        13.8212  -13.0026   20.1644 H         1 UNK         0.0600 
     51 H51        12.3525  -13.5615   20.9053 H         1 UNK         0.0600 
     52 H52        21.7839  -16.5779   22.9367 H         1 UNK         0.0600 
     53 H53        20.2866  -16.0038   23.6628 H         1 UNK         0.0600 
     54 H54        23.4816  -17.1113   26.1121 H         1 UNK         0.0600 
     55 H55        23.6318  -17.2189   24.3629 H         1 UNK         0.0600 
     56 H56        24.7913  -15.1822   25.2089 H         1 UNK         0.0300 
     57 H57        23.3168  -14.6115   25.9662 H         1 UNK         0.0300 
     58 H58        21.4638  -13.9673   24.5349 H         1 UNK         0.0300 
     59 H59        21.6682  -14.0986   22.7975 H         1 UNK         0.0300 
     60 H60        14.3341  -14.8227   21.7210 H         1 UNK         0.0300 
     61 H61        13.5586  -14.0278   23.0577 H         1 UNK         0.0300 
     62 H62        13.7842  -11.2575   22.2349 H         1 UNK         0.0600 
     63 H63        12.9293  -10.9207   20.7576 H         1 UNK         0.0600 
     64 H64        10.2376  -14.3027   24.6518 H         1 UNK         0.4600 
@<TRIPOS>BOND
     1    1    2 1    
     2    1    3 am   BACKBONE|DICT|INTERRES
     3    1   13 2    
     4    2    8 2    
     5    2    9 1    
     6    3    7 1    
     7    3   17 1    
     8    4   18 1    
     9    4   10 ar   
    10    4   20 1    
    11    5   21 1    
    12    5   26 1    
    13    5   27 1    
    14    6    7 1    
    15    6   11 1    
    16    6   12 1    
    17    6   32 1    
    18    7   33 1    
    19    7   34 1    
    20    8   14 1    
    21    8   35 1    
    22    9   16 2    
    23    9   36 1    
    24   10   37 1    
    25   10   64 1    
    26   11   12 1    
    27   11   38 1    
    28   11   39 1    
    29   12   40 1    
    30   12   41 1    
    31   14   22 1    
    32   14   15 2    
    33   15   16 1    
    34   15   42 1    
    35   16   23 1    
    36   17   21 1    
    37   17   43 1    
    38   17   44 1    
    39   18   24 1    
    40   18   45 1    
    41   19   28 1    
    42   19   29 1    
    43   20   46 1    
    44   20   47 1    
    45   21   48 1    
    46   21   49 1    
    47   23   30 1    
    48   24   31 1    
    49   25   30 1    
    50   25   31 1    
    51   25   50 1    
    52   25   51 1    
    53   26   29 1    
    54   26   52 1    
    55   26   53 1    
    56   27   28 1    
    57   27   54 1    
    58   27   55 1    
    59   28   56 1    
    60   28   57 1    
    61   29   58 1    
    62   29   59 1    
    63   30   60 1    
    64   30   61 1    
    65   31   62 1    
    66   31   63 1    
@<TRIPOS>SUBSTRUCTURE
     1 UNK         1 GROUP             0       ****    0 ROOT    
