# Supplementary material for: Study of the Differential Activity of Thrombin Inhibitors Using Docking, QSAR, Molecular Dynamics, and MM-GBSA
Source: PLoS One. 2015 Nov 24;10(11):e0142774. doi: 10.1371/journal.pone.0142774 (PMC4657979; doi:10.1371/journal.pone.0142774)
Supplement: S1 File — (ZIP) [file pone.0142774.s001.zip › 035.mol2]

@<TRIPOS>MOLECULE
035
60   62    1
SMALL
USER_CHARGES


@<TRIPOS>ATOM
      1 C1         18.7296  -16.2658   22.9651 C.2       1 UNK         0.6150 
      2 C2         18.5136  -15.0704   22.0955 C.3       1 UNK        -0.1150 
      3 N3         19.5264  -16.1634   24.0613 N.am      1 UNK        -0.1400 
      4 C4         10.7193  -12.3719   24.1422 C.cat     1 UNK         0.8825 
      5 C5         18.1982  -17.1752   25.8619 C.3       1 UNK        -0.0600 
      6 C6         19.4712  -17.2650   25.0324 C.3       1 UNK        -0.0500 
      7 C7         19.5495  -14.5874   21.2737 C.3       1 UNK        -0.1150 
      8 C8         17.2281  -14.4894   22.0328 C.3       1 UNK        -0.1150 
      9 N9         10.1711  -13.3329   24.8874 N.pl3     1 UNK        -0.8000 
     10 C10        18.4118  -17.2231   27.3486 C.3       1 UNK        -0.1200 
     11 C11        17.8707  -15.9684   26.7182 C.3       1 UNK        -0.1200 
     12 O12        18.0999  -17.2862   22.6799 O.2       1 UNK        -0.5000 
     13 C13        20.2611  -14.9145   24.4001 C.3       1 UNK        -0.0500 
     14 C14        19.3066  -13.5065   20.4140 C.3       1 UNK         0.1800 
     15 C15        18.0234  -12.9330   20.3516 C.3       1 UNK        -0.1150 
     16 N16        23.4181  -15.1878   24.3244 N.3       1 UNK        -0.6780 
     17 C17        16.9691  -13.4149   21.1500 C.3       1 UNK         0.0850 
     18 N18        11.3924  -12.7077   23.0279 N.2       1 UNK        -0.4025 
     19 C19        21.3087  -14.9864   25.5433 C.3       1 UNK        -0.1080 
     20 N20        10.5712  -11.0922   24.4991 N.2       1 UNK        -0.8000 
     21 C21        22.5977  -15.7421   25.2467 C.3       1 UNK         0.4730 
     22 Cl22       20.5682  -12.9331   19.3926 Cl        1 UNK        -0.1800 
     23 O23        15.7341  -12.8200   21.0012 O.3       1 UNK        -0.2850 
     24 O24        12.5558  -11.9237   22.9161 O.3       1 UNK        -0.3000 
     25 C25        13.3230  -12.9241   20.7955 C.3       1 UNK        -0.1200 
     26 C26        24.6019  -15.7943   24.0874 C.3       1 UNK         0.4730 
     27 C27        14.5911  -13.5939   21.3479 C.3       1 UNK         0.1400 
     28 C28        12.8948  -11.6570   21.5618 C.3       1 UNK         0.0800 
     29 C29        22.9318  -16.9155   25.9586 C.3       1 UNK        -0.4470 
     30 C30        25.0150  -16.9746   24.7297 C.3       1 UNK        -0.4470 
     31 C31        24.1597  -17.5461   25.6875 C.3       1 UNK         0.2270 
     32 H32        17.3409  -17.7014   25.4458 H         1 UNK         0.0600 
     33 H33        20.3474  -17.3170   25.6619 H         1 UNK         0.0600 
     34 H34        19.4920  -18.2276   24.5181 H         1 UNK         0.0600 
     35 H35        20.5259  -15.0525   21.2856 H         1 UNK         0.1150 
     36 H36        16.4467  -14.8946   22.6597 H         1 UNK         0.1150 
     37 H37         9.5027  -13.0850   25.6258 H         1 UNK         0.4600 
     38 H38        17.7712  -17.8684   27.9398 H         1 UNK         0.0600 
     39 H39        19.4295  -17.1586   27.6874 H         1 UNK         0.0600 
     40 H40        18.5303  -15.1058   26.6811 H         1 UNK         0.0600 
     41 H41        16.8252  -15.7330   26.8877 H         1 UNK         0.0600 
     42 H42        20.7889  -14.5345   23.5280 H         1 UNK         0.0600 
     43 H43        19.5212  -14.1561   24.6595 H         1 UNK         0.0600 
     44 H44        17.8325  -12.1331   19.6599 H         1 UNK         0.1150 
     45 H45        11.4101  -13.6666   22.7058 H         1 UNK         0.3800 
     46 H46        21.6099  -13.9650   25.7806 H         1 UNK         0.0600 
     47 H47        20.8653  -15.3477   26.4703 H         1 UNK         0.0600 
     48 H48         9.9034  -10.8350   25.2299 H         1 UNK         0.4600 
     49 H49        11.0368  -10.3837   23.9555 H         1 UNK         0.4600 
     50 H50        13.4841  -12.6730   19.7466 H         1 UNK         0.0600 
     51 H51        12.5071  -13.6471   20.7955 H         1 UNK         0.0600 
     52 H52        25.2335  -15.3334   23.3452 H         1 UNK         0.0120 
     53 H53        14.6771  -14.5866   20.9021 H         1 UNK         0.0300 
     54 H54        14.5180  -13.7220   22.4287 H         1 UNK         0.0300 
     55 H55        13.7068  -10.9287   21.5509 H         1 UNK         0.0600 
     56 H56        12.0511  -11.1798   21.0602 H         1 UNK         0.0600 
     57 H57        22.2803  -17.3155   26.7206 H         1 UNK         0.1550 
     58 H58        25.9727  -17.4200   24.5033 H         1 UNK         0.1550 
     59 H59        24.4475  -18.4413   26.2183 H         1 UNK         0.0650 
     60 H60        10.2494  -14.3067   24.5899 H         1 UNK         0.4600 
@<TRIPOS>BOND
     1    1    2 1    
     2    1    3 am   BACKBONE|DICT|INTERRES
     3    1   12 2    
     4    2    7 2    
     5    2    8 1    
     6    3    6 1    
     7    3   13 1    
     8    4   18 1    
     9    4    9 ar   
    10    4   20 1    
    11    5    6 1    
    12    5   10 1    
    13    5   11 1    
    14    5   32 1    
    15    6   33 1    
    16    6   34 1    
    17    7   14 1    
    18    7   35 1    
    19    8   17 2    
    20    8   36 1    
    21    9   37 1    
    22    9   60 1    
    23   10   11 1    
    24   10   38 1    
    25   10   39 1    
    26   11   40 1    
    27   11   41 1    
    28   13   19 1    
    29   13   42 1    
    30   13   43 1    
    31   14   22 1    
    32   14   15 2    
    33   15   17 1    
    34   15   44 1    
    35   16   21 2    
    36   16   26 1    
    37   17   23 1    
    38   18   24 1    
    39   18   45 1    
    40   19   21 1    
    41   19   46 1    
    42   19   47 1    
    43   20   48 1    
    44   20   49 1    
    45   21   29 1    
    46   23   27 1    
    47   24   28 1    
    48   25   27 1    
    49   25   28 1    
    50   25   50 1    
    51   25   51 1    
    52   26   30 2    
    53   26   52 1    
    54   27   53 1    
    55   27   54 1    
    56   28   55 1    
    57   28   56 1    
    58   29   31 2    
    59   29   57 1    
    60   30   31 1    
    61   30   58 1    
    62   31   59 1    
@<TRIPOS>SUBSTRUCTURE
     1 UNK         1 GROUP             0       ****    0 ROOT    
