# Supplementary material for: Study of the Differential Activity of Thrombin Inhibitors Using Docking, QSAR, Molecular Dynamics, and MM-GBSA
Source: PLoS One. 2015 Nov 24;10(11):e0142774. doi: 10.1371/journal.pone.0142774 (PMC4657979; doi:10.1371/journal.pone.0142774)
Supplement: S1 File — (ZIP) [file pone.0142774.s001.zip › 036.mol2]

@<TRIPOS>MOLECULE
036
60   62    1
SMALL
USER_CHARGES


@<TRIPOS>ATOM
      1 C1         18.1362  -16.2418   23.8278 C.2       1 UNK         0.6150 
      2 C2         17.9928  -15.1305   22.8321 C.3       1 UNK        -0.1150 
      3 N3         18.5103  -15.9475   25.0997 N.am      1 UNK        -0.1400 
      4 C4         10.7764  -12.2801   24.3368 C.cat     1 UNK         0.8825 
      5 C5         18.9677  -18.1294   26.2012 C.3       1 UNK        -0.0600 
      6 C6         18.1291  -16.8610   26.1912 C.3       1 UNK        -0.0500 
      7 C7         19.0664  -14.7076   22.0203 C.3       1 UNK        -0.1150 
      8 C8         16.7269  -14.5331   22.6779 C.3       1 UNK        -0.1150 
      9 N9         10.1711  -13.3331   24.8874 N.pl3     1 UNK        -0.8000 
     10 C10        18.8634  -19.0167   27.4210 C.3       1 UNK        -0.1200 
     11 C11        18.2740  -19.4704   26.1094 C.3       1 UNK        -0.1200 
     12 O12        17.7864  -17.3686   23.4759 O.2       1 UNK        -0.5000 
     13 C13        18.8644  -13.6743   21.0809 C.3       1 UNK         0.1800 
     14 C14        17.5976  -13.0671   20.9473 C.3       1 UNK        -0.1150 
     15 C15        16.5127  -13.5030   21.7449 C.3       1 UNK         0.0850 
     16 C16        19.0576  -14.6442   25.5215 C.3       1 UNK        -0.0500 
     17 N17        23.3670  -14.9331   24.0874 N.3       1 UNK        -0.6780 
     18 N18        11.5988  -12.4641   23.2874 N.2       1 UNK        -0.4025 
     19 N19        10.5711  -11.0634   24.8518 N.2       1 UNK        -0.8000 
     20 Cl20       20.1711  -13.1420   20.0873 Cl        1 UNK        -0.1800 
     21 C21        20.3330  -14.7691   26.3894 C.3       1 UNK        -0.1200 
     22 O22        15.2354  -12.9945   21.6874 O.3       1 UNK        -0.2850 
     23 C23        21.5800  -15.3000   25.6995 C.3       1 UNK        -0.2920 
     24 O24        11.7081  -11.2808   22.5285 O.3       1 UNK        -0.3000 
     25 C25        13.4160  -11.7271   20.8521 C.3       1 UNK        -0.1200 
     26 C26        22.2129  -14.5600   24.6827 C.3       1 UNK         0.4730 
     27 C27        23.9329  -16.0922   24.4874 C.3       1 UNK         0.4730 
     28 C28        14.9212  -12.0033   20.7199 C.3       1 UNK         0.1400 
     29 C29        13.0611  -11.0334   22.1783 C.3       1 UNK         0.0800 
     30 C30        22.1821  -16.5088   26.1026 C.3       1 UNK         0.2270 
     31 C31        23.3711  -16.9237   25.4743 C.3       1 UNK        -0.4470 
     32 H32        19.9484  -18.0496   25.7403 H         1 UNK         0.0600 
     33 H33        17.0706  -17.1083   26.0874 H         1 UNK         0.0600 
     34 H34        18.1943  -16.3626   27.1585 H         1 UNK         0.0600 
     35 H35        20.0391  -15.1702   22.1144 H         1 UNK         0.1150 
     36 H36        15.9008  -14.8737   23.2870 H         1 UNK         0.1150 
     37 H37         9.4542  -13.1713   25.6025 H         1 UNK         0.4600 
     38 H38        19.7713  -19.5102   27.7612 H         1 UNK         0.0600 
     39 H39        18.1711  -18.7214   28.2083 H         1 UNK         0.0600 
     40 H40        17.1894  -19.4804   26.0212 H         1 UNK         0.0600 
     41 H41        18.7905  -20.2628   25.5716 H         1 UNK         0.0600 
     42 H42        17.4765  -12.2751   20.2250 H         1 UNK         0.1150 
     43 H43        19.2849  -13.9859   24.6846 H         1 UNK         0.0600 
     44 H44        18.2809  -14.1336   26.0874 H         1 UNK         0.0600 
     45 H45        11.7638  -13.3699   22.8681 H         1 UNK         0.3800 
     46 H46         9.8087  -10.8983   25.5188 H         1 UNK         0.4600 
     47 H47        11.0307  -10.2838   24.4084 H         1 UNK         0.4600 
     48 H48        20.5831  -13.7742   26.7610 H         1 UNK         0.0600 
     49 H49        20.1461  -15.3567   27.2874 H         1 UNK         0.0600 
     50 H50        13.0624  -11.1175   20.0204 H         1 UNK         0.0600 
     51 H51        12.8852  -12.6763   20.7716 H         1 UNK         0.0600 
     52 H52        21.7711  -13.6410   24.3390 H         1 UNK         0.0120 
     53 H53        24.8552  -16.3688   23.9981 H         1 UNK         0.0120 
     54 H54        15.5007  -11.0938   20.8874 H         1 UNK         0.0300 
     55 H55        15.1412  -12.3723   19.7171 H         1 UNK         0.0300 
     56 H56        13.7271  -11.3616   22.9755 H         1 UNK         0.0600 
     57 H57        13.2154   -9.9577   22.0876 H         1 UNK         0.0600 
     58 H58        21.7478  -17.1087   26.8874 H         1 UNK         0.0650 
     59 H59        23.8591  -17.8421   25.7645 H         1 UNK         0.1550 
     60 H60        10.2869  -14.2710   24.4954 H         1 UNK         0.4600 
@<TRIPOS>BOND
     1    1    2 1    
     2    1    3 am   BACKBONE|DICT|INTERRES
     3    1   12 2    
     4    2    7 2    
     5    2    8 1    
     6    3    6 1    
     7    3   16 1    
     8    4   18 1    
     9    4    9 ar   
    10    4   19 1    
    11    5    6 1    
    12    5   10 1    
    13    5   11 1    
    14    5   32 1    
    15    6   33 1    
    16    6   34 1    
    17    7   13 1    
    18    7   35 1    
    19    8   15 2    
    20    8   36 1    
    21    9   37 1    
    22    9   60 1    
    23   10   11 1    
    24   10   38 1    
    25   10   39 1    
    26   11   40 1    
    27   11   41 1    
    28   13   20 1    
    29   13   14 2    
    30   14   15 1    
    31   14   42 1    
    32   15   22 1    
    33   16   21 1    
    34   16   43 1    
    35   16   44 1    
    36   17   26 2    
    37   17   27 1    
    38   18   24 1    
    39   18   45 1    
    40   19   46 1    
    41   19   47 1    
    42   21   23 1    
    43   21   48 1    
    44   21   49 1    
    45   22   28 1    
    46   23   26 1    
    47   23   30 2    
    48   24   29 1    
    49   25   28 1    
    50   25   29 1    
    51   25   50 1    
    52   25   51 1    
    53   26   52 1    
    54   27   31 2    
    55   27   53 1    
    56   28   54 1    
    57   28   55 1    
    58   29   56 1    
    59   29   57 1    
    60   30   31 1    
    61   30   58 1    
    62   31   59 1    
@<TRIPOS>SUBSTRUCTURE
     1 UNK         1 GROUP             0       ****    0 ROOT    
