# Supplementary material for: Study of the Differential Activity of Thrombin Inhibitors Using Docking, QSAR, Molecular Dynamics, and MM-GBSA
Source: PLoS One. 2015 Nov 24;10(11):e0142774. doi: 10.1371/journal.pone.0142774 (PMC4657979; doi:10.1371/journal.pone.0142774)
Supplement: S1 File — (ZIP) [file pone.0142774.s001.zip › 037.mol2]

@<TRIPOS>MOLECULE
037
60   62    1
SMALL
USER_CHARGES


@<TRIPOS>ATOM
      1 C1         17.7163  -16.0366   23.6129 C.2       1 UNK         0.6150 
      2 C2         17.8549  -14.9013   22.6389 C.3       1 UNK        -0.1150 
      3 N3         18.1704  -15.9231   24.8915 N.am      1 UNK        -0.1400 
      4 C4         10.8344  -12.0210   24.4194 C.cat     1 UNK         0.8825 
      5 C5         18.2984  -18.2309   25.8040 C.3       1 UNK        -0.0600 
      6 C6         17.6557  -16.8569   25.9126 C.3       1 UNK        -0.0500 
      7 C7         19.0704  -14.6720   21.9522 C.3       1 UNK        -0.1150 
      8 C8         16.7097  -14.1345   22.3126 C.3       1 UNK        -0.1150 
      9 N9         10.1711  -13.0741   24.8883 N.pl3     1 UNK        -0.8000 
     10 C10        18.0437  -19.2216   26.9197 C.3       1 UNK        -0.1200 
     11 C11        17.4182  -19.4384   25.5620 C.3       1 UNK        -0.1200 
     12 O12        17.0954  -17.0263   23.2224 O.2       1 UNK        -0.5000 
     13 C13        19.1286  -13.6713   20.9599 C.3       1 UNK         0.1800 
     14 C14        17.9971  -12.9020   20.6658 C.3       1 UNK        -0.1150 
     15 C15        16.7826  -13.1165   21.3287 C.3       1 UNK         0.0850 
     16 C16        18.9259  -14.7749   25.4317 C.3       1 UNK        -0.0500 
     17 N17        23.9227  -15.7594   24.1388 N.3       1 UNK        -0.6780 
     18 N18        11.7711  -12.2340   23.4837 N.2       1 UNK        -0.4025 
     19 N19        10.5711  -10.7950   24.8873 N.2       1 UNK        -0.8000 
     20 Cl20       20.5706  -13.3324   20.0875 Cl        1 UNK        -0.1800 
     21 C21        20.1732  -15.1875   26.2599 C.3       1 UNK        -0.1200 
     22 O22        15.7583  -12.2835   20.9516 O.3       1 UNK        -0.2850 
     23 O23        12.0687  -11.0518   22.7863 O.3       1 UNK        -0.3000 
     24 C24        21.4635  -15.4054   25.4905 C.3       1 UNK         0.2920 
     25 C25        13.6345  -11.3101   20.9529 C.3       1 UNK        -0.1200 
     26 C26        23.1559  -16.8171   24.4879 C.3       1 UNK         0.4730 
     27 C27        23.4904  -14.5332   24.4876 C.3       1 UNK         0.4730 
     28 C28        14.4544  -12.5032   21.4542 C.3       1 UNK         0.1400 
     29 C29        12.1728  -11.3051   21.3971 C.3       1 UNK         0.0800 
     30 C30        21.9233  -16.6940   25.1583 C.3       1 UNK        -0.4470 
     31 C31        22.2723  -14.3055   25.1542 C.3       1 UNK        -0.4470 
     32 H32        19.2944  -18.2492   25.3725 H         1 UNK         0.0600 
     33 H33        16.5714  -16.9358   25.8157 H         1 UNK         0.0600 
     34 H34        17.8021  -16.4570   26.9172 H         1 UNK         0.0600 
     35 H35        19.9454  -15.2707   22.1683 H         1 UNK         0.1150 
     36 H36        15.7831  -14.3458   22.8239 H         1 UNK         0.1150 
     37 H37         9.4111  -12.9332   25.5655 H         1 UNK         0.4600 
     38 H38        18.8652  -19.8750   27.2032 H         1 UNK         0.0600 
     39 H39        17.3816  -18.9312   27.7327 H         1 UNK         0.0600 
     40 H40        16.3466  -19.2772   25.4714 H         1 UNK         0.0600 
     41 H41        17.8225  -20.2380   24.9466 H         1 UNK         0.0600 
     42 H42        18.0611  -12.1332   19.9124 H         1 UNK         0.1150 
     43 H43        19.2263  -14.0586   24.6682 H         1 UNK         0.0600 
     44 H44        18.2445  -14.2315   26.0869 H         1 UNK         0.0600 
     45 H45        11.9796  -13.1450   23.0978 H         1 UNK         0.3800 
     46 H46         9.7012  -10.6195   25.4311 H         1 UNK         0.4600 
     47 H47        11.1027  -10.0257   24.5139 H         1 UNK         0.4600 
     48 H48        20.3738  -14.3820   26.9692 H         1 UNK         0.0600 
     49 H49        19.9877  -16.0552   26.8888 H         1 UNK         0.0600 
     50 H50        14.1092  -10.3807   21.2730 H         1 UNK         0.0600 
     51 H51        13.6615  -11.3304   19.8628 H         1 UNK         0.0600 
     52 H52        23.5377  -17.7901   24.2195 H         1 UNK         0.0120 
     53 H53        24.1356  -13.7083   24.2222 H         1 UNK         0.0120 
     54 H54        14.0532  -13.4474   21.0813 H         1 UNK         0.0300 
     55 H55        14.4476  -12.5348   22.5400 H         1 UNK         0.0300 
     56 H56        11.6480  -10.4970   20.8907 H         1 UNK         0.0600 
     57 H57        11.6988  -12.2396   21.0922 H         1 UNK         0.0600 
     58 H58        21.3651  -17.5750   25.4256 H         1 UNK         0.1550 
     59 H59        21.9680  -13.3079   25.4218 H         1 UNK         0.1550 
     60 H60        10.3238  -14.0036   24.5078 H         1 UNK         0.4600 
@<TRIPOS>BOND
     1    1    2 1    
     2    1    3 am   BACKBONE|DICT|INTERRES
     3    1   12 2    
     4    2    7 2    
     5    2    8 1    
     6    3    6 1    
     7    3   16 1    
     8    4   18 1    
     9    4    9 ar   
    10    4   19 1    
    11    5    6 1    
    12    5   10 1    
    13    5   11 1    
    14    5   32 1    
    15    6   33 1    
    16    6   34 1    
    17    7   13 1    
    18    7   35 1    
    19    8   15 2    
    20    8   36 1    
    21    9   37 1    
    22    9   60 1    
    23   10   11 1    
    24   10   38 1    
    25   10   39 1    
    26   11   40 1    
    27   11   41 1    
    28   13   20 1    
    29   13   14 2    
    30   14   15 1    
    31   14   42 1    
    32   15   22 1    
    33   16   21 1    
    34   16   43 1    
    35   16   44 1    
    36   17   27 2    
    37   17   26 1    
    38   18   23 1    
    39   18   45 1    
    40   19   46 1    
    41   19   47 1    
    42   21   24 1    
    43   21   48 1    
    44   21   49 1    
    45   22   28 1    
    46   23   29 1    
    47   24   30 1    
    48   24   31 2    
    49   25   28 1    
    50   25   29 1    
    51   25   50 1    
    52   25   51 1    
    53   26   30 2    
    54   26   52 1    
    55   27   31 1    
    56   27   53 1    
    57   28   54 1    
    58   28   55 1    
    59   29   56 1    
    60   29   57 1    
    61   30   58 1    
    62   31   59 1    
@<TRIPOS>SUBSTRUCTURE
     1 UNK         1 GROUP             0       ****    0 ROOT    
