# Supplementary material for: Study of the Differential Activity of Thrombin Inhibitors Using Docking, QSAR, Molecular Dynamics, and MM-GBSA
Source: PLoS One. 2015 Nov 24;10(11):e0142774. doi: 10.1371/journal.pone.0142774 (PMC4657979; doi:10.1371/journal.pone.0142774)
Supplement: S1 File — (ZIP) [file pone.0142774.s001.zip › 038.mol2]

@<TRIPOS>MOLECULE
038
52   53    1
SMALL
USER_CHARGES


@<TRIPOS>ATOM
      1 C1         19.8885  -16.0541   23.7975 C.2       1 UNK         0.6150 
      2 C2         18.9839  -15.1494   23.0031 C.ar      1 UNK        -0.1150 
      3 N3         20.1726  -15.8357   25.1159 N.am      1 UNK        -0.1400 
      4 C4         10.7702  -12.4688   24.0743 C.cat     1 UNK         0.8825 
      5 C5         22.6552  -16.2010   25.1301 C.2       1 UNK        -0.0280 
      6 C6         21.2970  -16.5814   25.7257 C.3       1 UNK        -0.0500 
      7 C7         19.5338  -14.5340   21.8593 C.ar      1 UNK        -0.1150 
      8 C8         17.6097  -14.9574   23.2858 C.ar      1 UNK        -0.1150 
      9 O10        24.2770  -15.0762   24.0873 O.3       1 UNK        -0.1900 
     10 C11        22.9774  -15.0375   24.4877 C.2       1 UNK        -0.0190 
     11 O12        20.4599  -16.9391   23.1576 O.2       1 UNK        -0.5000 
     12 C13        18.7603  -13.6871   21.0515 C.ar      1 UNK         0.1800 
     13 C14        23.8128  -17.0232   25.1299 C.2       1 UNK        -0.1540 
     14 C15        17.4147  -13.4396   21.3778 C.ar      1 UNK        -0.1150 
     15 C16        16.8342  -14.0842   22.4878 C.ar      1 UNK         0.0850 
     16 C17        24.7708  -16.2860   24.4871 C.2       1 UNK        -0.0190 
     17 N18        11.3712  -12.9289   22.9614 N.2       1 UNK        -0.4025 
     18 C19        19.8707  -14.2364   27.1192 C.2       1 UNK        -0.1150 
     19 N20        10.7483  -11.1666   24.3770 N.2       1 UNK        -0.8000 
     20 C21        21.1096  -13.7333   27.2115 C.2       1 UNK        -0.2300 
     21 Cl22       19.4924  -12.9331   19.6878 Cl        1 UNK        -0.1800 
     22 C23        19.2619  -15.1729   26.0772 C.3       1 UNK        -0.0500 
     23 O24        15.5671  -13.7400   22.8786 O.3       1 UNK        -0.2850 
     24 O25        12.6447  -12.3430   22.8869 O.3       1 UNK        -0.3000 
     25 C26        13.7092  -13.9389   21.3130 C.3       1 UNK        -0.1200 
     26 C27        14.5230  -14.5958   22.4409 C.3       1 UNK         0.1400 
     27 C28        13.2502  -12.4952   21.6112 C.3       1 UNK         0.0800 
     28 H61        21.3420  -16.4455   26.8060 H         1 UNK         0.0600 
     29 H62        21.1412  -17.6519   25.5813 H         1 UNK         0.0600 
     30 H7         20.5698  -14.7047   21.6000 H         1 UNK         0.1150 
     31 H8         17.1458  -15.4457   24.1308 H         1 UNK         0.1150 
     32 CH1        22.4358  -14.1379   24.2359 H         1 UNK         0.1420 
     33 CH4        23.9335  -18.0125   25.5457 H         1 UNK         0.1260 
     34 H15        16.8302  -12.7504   20.7864 H         1 UNK         0.1150 
     35 CH7        25.8089  -16.4590   24.2414 H         1 UNK         0.1420 
     36 HN1        11.2757  -13.9024   22.6973 H         1 UNK         0.3800 
     37 CH9        19.1921  -13.9669   27.9101 H         1 UNK         0.1150 
     38 HN2        10.1765  -10.8274   25.1453 H         1 UNK         0.4600 
     39 HN2        11.2419  -10.5241   23.7779 H         1 UNK         0.4600 
     40 CH11       21.3669  -13.0905   28.0455 H         1 UNK         0.1150 
     41 CH12       21.8774  -13.9310   26.4893 H         1 UNK         0.1150 
     42 H231       18.7190  -15.9541   26.6110 H         1 UNK         0.0600 
     43 H232       18.5113  -14.5592   25.5911 H         1 UNK         0.0600 
     44 H261       14.3032  -13.9338   20.3987 H         1 UNK         0.0600 
     45 H262       12.8407  -14.5627   21.0991 H         1 UNK         0.0600 
     46 H271       14.8941  -15.5768   22.1385 H         1 UNK         0.0300 
     47 H272       13.8607  -14.7714   23.2872 H         1 UNK         0.0300 
     48 H281       14.1152  -11.8315   21.5847 H         1 UNK         0.0600 
     49 H282       12.5759  -12.1423   20.8284 H         1 UNK         0.0600 
     50 H50        10.1768  -14.3218   24.6385 H         1 UNK         0.4600 
     51 N9         10.1711  -13.3331   24.8877 N.pl3     1 UNK        -0.8000 
     52 H52         9.5252  -13.0053   25.6157 H         1 UNK         0.4600 
@<TRIPOS>BOND
     1    1    2 1    
     2    1    3 am   BACKBONE|DICT|INTERRES
     3    1   11 2    
     4    2    7 ar   
     5    2    8 ar   
     6    3    6 1    
     7    3   22 1    
     8    4   17 1    
     9    4   19 1    
    10    4   51 ar   
    11    5    6 1    
    12    5   10 2    
    13    5   13 1    
    14    6   28 1    
    15    6   29 1    
    16    7   12 ar   
    17    7   30 1    
    18    8   15 ar   
    19    8   31 1    
    20    9   10 1    
    21    9   16 1    
    22   10   32 1    
    23   12   21 1    
    24   12   14 ar   
    25   13   16 2    
    26   13   33 1    
    27   14   15 ar   
    28   14   34 1    
    29   15   23 1    
    30   16   35 1    
    31   17   24 1    
    32   17   36 1    
    33   18   22 1    
    34   18   20 2    
    35   18   37 1    
    36   19   38 1    
    37   19   39 1    
    38   20   40 1    
    39   20   41 1    
    40   22   42 1    
    41   22   43 1    
    42   23   26 1    
    43   24   27 1    
    44   25   26 1    
    45   25   27 1    
    46   25   44 1    
    47   25   45 1    
    48   26   46 1    
    49   26   47 1    
    50   27   48 1    
    51   27   49 1    
    52   50   51 1    
    53   51   52 1    
@<TRIPOS>SUBSTRUCTURE
     1 UNK         1 GROUP             0       ****    0 ROOT    
