# Supplementary material for: Study of the Differential Activity of Thrombin Inhibitors Using Docking, QSAR, Molecular Dynamics, and MM-GBSA
Source: PLoS One. 2015 Nov 24;10(11):e0142774. doi: 10.1371/journal.pone.0142774 (PMC4657979; doi:10.1371/journal.pone.0142774)
Supplement: S1 File — (ZIP) [file pone.0142774.s001.zip › 039.mol2]

@<TRIPOS>MOLECULE
039
55   57    1
SMALL
USER_CHARGES


@<TRIPOS>ATOM
      1 C1         17.8211  -16.1821   23.0641 C.2       1 UNK         0.6150 
      2 N2         18.3979  -15.9940   24.2822 N.am      1 UNK        -0.1400 
      3 C3         17.8196  -15.0480   22.0776 C.3       1 UNK        -0.1150 
      4 C4         10.8226  -12.2679   24.3963 C.cat     1 UNK         0.8825 
      5 C5         20.5524  -14.7639   24.7328 C.2       1 UNK        -0.0280 
      6 C6         19.0388  -14.7448   24.7369 C.3       1 UNK        -0.0500 
      7 C7         18.4972  -17.1086   25.2354 C.3       1 UNK        -0.0500 
      8 C8         17.1585  -17.7159   25.6449 C.3       1 UNK        -0.0600 
      9 C9         19.0404  -14.6186   21.5172 C.3       1 UNK        -0.1150 
     10 C10        16.6133  -14.4391   21.6640 C.3       1 UNK        -0.1150 
     11 N11        10.5709  -11.0495   24.8917 N.pl3     1 UNK        -0.8000 
     12 C12        16.6080  -18.8388   24.8125 C.3       1 UNK        -0.1200 
     13 C13        17.1543  -19.1182   26.1839 C.3       1 UNK        -0.1200 
     14 O14        22.6989  -15.1577   24.1514 O.3       1 UNK        -0.1900 
     15 C15        21.3932  -15.3646   23.8329 C.2       1 UNK        -0.0190 
     16 O16        17.3200  -17.2527   22.7184 O.2       1 UNK        -0.5000 
     17 C17        19.0596  -13.5666   20.5843 C.3       1 UNK         0.1800 
     18 C18        21.4158  -14.1514   25.6864 C.2       1 UNK        -0.1540 
     19 C19        17.8567  -12.9467   20.1984 C.3       1 UNK        -0.1150 
     20 C20        16.6235  -13.3692   20.7335 C.3       1 UNK         0.0850 
     21 C21        22.6952  -14.4138   25.2873 C.2       1 UNK        -0.0190 
     22 N22        11.7235  -12.4164   23.4095 N.2       1 UNK        -0.4025 
     23 N23        10.1716  -13.3296   24.8915 N.2       1 UNK        -0.8000 
     24 Cl24       20.5584  -13.0338   19.9168 Cl        1 UNK        -0.1800 
     25 O25        15.4966  -12.7041   20.2960 O.3       1 UNK        -0.2850 
     26 O26        12.3648  -11.3087   22.9074 O.3       1 UNK        -0.3000 
     27 C27        13.5903  -11.2715   20.8482 C.3       1 UNK        -0.1200 
     28 C28        14.3918  -12.5426   21.1801 C.3       1 UNK         0.1400 
     29 C29        12.2040  -11.2606   21.5007 C.3       1 UNK         0.0800 
     30 H30        18.6797  -13.9010   24.1509 H         1 UNK         0.0600 
     31 H31        18.7442  -14.5145   25.7612 H         1 UNK         0.0600 
     32 H32        19.0410  -16.8087   26.1333 H         1 UNK         0.0600 
     33 H33        19.1105  -17.9016   24.8058 H         1 UNK         0.0600 
     34 H34        16.4547  -17.0009   26.0709 H         1 UNK         0.0600 
     35 H35        19.9683  -15.0886   21.8107 H         1 UNK         0.1150 
     36 H36        15.6875  -14.8090   22.0754 H         1 UNK         0.1150 
     37 H37         9.8951  -10.9289   25.6323 H         1 UNK         0.4600 
     38 H38        15.5286  -18.8902   24.6705 H         1 UNK         0.0600 
     39 H39        17.1887  -19.1714   23.9521 H         1 UNK         0.0600 
     40 H40        18.1076  -19.6413   26.2592 H         1 UNK         0.0600 
     41 H41        16.4474  -19.3601   26.9776 H         1 UNK         0.0600 
     42 H42        21.2322  -15.9482   22.9383 H         1 UNK         0.1420 
     43 H43        21.1337  -13.5801   26.5584 H         1 UNK         0.1260 
     44 H44        17.8790  -12.1369   19.4840 H         1 UNK         0.1150 
     45 H45        23.6703  -14.1610   25.6769 H         1 UNK         0.1420 
     46 H46        11.9970  -13.2968   22.9964 H         1 UNK         0.3800 
     47 H47         9.4934  -13.2290   25.6321 H         1 UNK         0.4600 
     48 H48        10.3613  -14.2434   24.5036 H         1 UNK         0.4600 
     49 H49        14.1373  -10.3859   21.1677 H         1 UNK         0.0600 
     50 H50        13.4830  -11.1872   19.7664 H         1 UNK         0.0600 
     51 H51        13.7463  -13.4106   21.0436 H         1 UNK         0.0300 
     52 H52        14.6995  -12.5752   22.2251 H         1 UNK         0.0300 
     53 H53        11.6623  -10.3576   21.2123 H         1 UNK         0.0600 
     54 H54        11.6236  -12.1199   21.1593 H         1 UNK         0.0600 
     55 H55        11.0527  -10.2400   24.5272 H         1 UNK         0.4600 
@<TRIPOS>BOND
     1    1    2 am   BACKBONE|DICT|INTERRES
     2    1    3 1    
     3    1   16 2    
     4    2    6 1    
     5    2    7 1    
     6    3    9 2    
     7    3   10 1    
     8    4   22 1    
     9    4   11 ar   
    10    4   23 1    
    11    5    6 1    
    12    5   15 2    
    13    5   18 1    
    14    6   30 1    
    15    6   31 1    
    16    7    8 1    
    17    7   32 1    
    18    7   33 1    
    19    8   12 1    
    20    8   13 1    
    21    8   34 1    
    22    9   17 1    
    23    9   35 1    
    24   10   20 2    
    25   10   36 1    
    26   11   37 1    
    27   11   55 1    
    28   12   13 1    
    29   12   38 1    
    30   12   39 1    
    31   13   40 1    
    32   13   41 1    
    33   14   15 1    
    34   14   21 1    
    35   15   42 1    
    36   17   24 1    
    37   17   19 2    
    38   18   21 2    
    39   18   43 1    
    40   19   20 1    
    41   19   44 1    
    42   20   25 1    
    43   21   45 1    
    44   22   26 1    
    45   22   46 1    
    46   23   47 1    
    47   23   48 1    
    48   25   28 1    
    49   26   29 1    
    50   27   28 1    
    51   27   29 1    
    52   27   49 1    
    53   27   50 1    
    54   28   51 1    
    55   28   52 1    
    56   29   53 1    
    57   29   54 1    
@<TRIPOS>SUBSTRUCTURE
     1 UNK         1 GROUP             0       ****    0 ROOT    
