# Supplementary material for: Study of the Differential Activity of Thrombin Inhibitors Using Docking, QSAR, Molecular Dynamics, and MM-GBSA
Source: PLoS One. 2015 Nov 24;10(11):e0142774. doi: 10.1371/journal.pone.0142774 (PMC4657979; doi:10.1371/journal.pone.0142774)
Supplement: S1 File — (ZIP) [file pone.0142774.s001.zip › 040.mol2]

@<TRIPOS>MOLECULE
040
52   53    1
SMALL
USER_CHARGES


@<TRIPOS>ATOM
      1 C1         18.5501  -16.8714   22.7078 C.2       1 UNK         0.6150 
      2 C2         18.3537  -15.4851   22.1493 C.3       1 UNK        -0.1150 
      3 N3         19.6829  -17.2273   23.3785 N.am      1 UNK        -0.1400 
      4 C4         10.7688  -12.3011   24.2940 C.cat     1 UNK         0.8825 
      5 C5         20.6684  -15.5231   24.9507 C.2       1 UNK        -0.1000 
      6 S6         21.9886  -14.5331   25.5454 S.3       1 UNK        -0.0300 
      7 C7         20.8308  -16.3502   23.6880 C.3       1 UNK         0.0650 
      8 C8         19.3031  -14.8947   21.2874 C.3       1 UNK        -0.1150 
      9 C9         17.1098  -14.8349   22.3320 C.3       1 UNK        -0.1150 
     10 N10        10.1711  -13.3331   24.8874 N.pl3     1 UNK        -0.8000 
     11 O11        17.6212  -17.6656   22.5509 O.2       1 UNK        -0.5000 
     12 C12        19.0522  -13.6429   20.7018 C.3       1 UNK         0.1800 
     13 C13        17.8189  -12.9988   20.9020 C.3       1 UNK        -0.1150 
     14 C14        16.8168  -13.6138   21.6874 C.3       1 UNK         0.0850 
     15 C15        20.9863  -14.0283   26.8874 C.2       1 UNK        -0.1000 
     16 C16        19.5235  -15.4478   25.7610 C.2       1 UNK        -0.1150 
     17 C17        19.7177  -14.6121   26.8701 C.2       1 UNK        -0.1150 
     18 N18        11.5741  -12.5331   23.2434 N.2       1 UNK        -0.4025 
     19 C19        19.0629  -18.9379   25.0752 C.2       1 UNK        -0.1150 
     20 N20        10.5711  -11.0647   24.7624 N.2       1 UNK        -0.8000 
     21 C21        19.1016  -20.1173   25.7118 C.2       1 UNK        -0.2300 
     22 Cl22       20.2372  -12.9331   19.6754 Cl        1 UNK        -0.1800 
     23 C23        19.8609  -18.6254   23.8209 C.3       1 UNK        -0.0500 
     24 O24        15.5440  -13.1041   21.8278 O.3       1 UNK        -0.2850 
     25 O25        11.7916  -11.3603   22.4942 O.3       1 UNK        -0.3000 
     26 C26        13.5603  -12.0387   20.9697 C.3       1 UNK        -0.1200 
     27 C27        15.0779  -12.2094   20.8197 C.3       1 UNK         0.1400 
     28 C28        13.1721  -11.2120   22.2047 C.3       1 UNK         0.0800 
     29 H29        21.7408  -16.9380   23.8073 H         1 UNK         0.0600 
     30 H30        21.0812  -15.6669   22.8874 H         1 UNK         0.0600 
     31 H31        20.2174  -15.4068   21.0261 H         1 UNK         0.1150 
     32 H32        16.3440  -15.3059   22.9333 H         1 UNK         0.1150 
     33 H33         9.4606  -13.1505   25.6043 H         1 UNK         0.4600 
     34 H34        17.6470  -12.0515   20.4171 H         1 UNK         0.1150 
     35 H35        21.3708  -13.3405   27.6260 H         1 UNK         0.1150 
     36 H36        18.5965  -15.9662   25.5719 H         1 UNK         0.1150 
     37 H37        18.9711  -14.4325   27.6272 H         1 UNK         0.1150 
     38 H38        11.7312  -13.4534   22.8536 H         1 UNK         0.3800 
     39 H39        18.4197  -18.1630   25.4633 H         1 UNK         0.1150 
     40 H40         9.8234  -10.8750   25.4381 H         1 UNK         0.4600 
     41 H41        11.0294  -10.3044   24.2851 H         1 UNK         0.4600 
     42 H42        18.5087  -20.2891   26.5983 H         1 UNK         0.1150 
     43 H43        19.7247  -20.9254   25.3572 H         1 UNK         0.1150 
     44 H44        19.5437  -19.3088   23.0309 H         1 UNK         0.0600 
     45 H45        20.9055  -18.8757   24.0065 H         1 UNK         0.0600 
     46 H46        13.1495  -11.5584   20.0811 H         1 UNK         0.0600 
     47 H47        13.1050  -13.0284   21.0124 H         1 UNK         0.0600 
     48 H48        15.5813  -11.2439   20.8875 H         1 UNK         0.0300 
     49 H49        15.2839  -12.6270   19.8326 H         1 UNK         0.0300 
     50 H50        13.7711  -11.5053   23.0643 H         1 UNK         0.0600 
     51 H51        13.3885  -10.1572   22.0312 H         1 UNK         0.0600 
     52 H52        10.2801  -14.2806   24.5183 H         1 UNK         0.4600 
@<TRIPOS>BOND
     1    1    2 1    
     2    1    3 am   BACKBONE|DICT|INTERRES
     3    1   11 2    
     4    2    8 2    
     5    2    9 1    
     6    3    7 1    
     7    3   23 1    
     8    4   18 1    
     9    4   10 ar   
    10    4   20 1    
    11    5    7 1    
    12    5    6 1    
    13    5   16 2    
    14    6   15 1    
    15    7   29 1    
    16    7   30 1    
    17    8   12 1    
    18    8   31 1    
    19    9   14 2    
    20    9   32 1    
    21   10   33 1    
    22   10   52 1    
    23   12   22 1    
    24   12   13 2    
    25   13   14 1    
    26   13   34 1    
    27   14   24 1    
    28   15   17 2    
    29   15   35 1    
    30   16   17 1    
    31   16   36 1    
    32   17   37 1    
    33   18   25 1    
    34   18   38 1    
    35   19   23 1    
    36   19   21 2    
    37   19   39 1    
    38   20   40 1    
    39   20   41 1    
    40   21   42 1    
    41   21   43 1    
    42   23   44 1    
    43   23   45 1    
    44   24   27 1    
    45   25   28 1    
    46   26   27 1    
    47   26   28 1    
    48   26   46 1    
    49   26   47 1    
    50   27   48 1    
    51   27   49 1    
    52   28   50 1    
    53   28   51 1    
@<TRIPOS>SUBSTRUCTURE
     1 UNK         1 GROUP             0       ****    0 ROOT    
