# Supplementary material for: Study of the Differential Activity of Thrombin Inhibitors Using Docking, QSAR, Molecular Dynamics, and MM-GBSA
Source: PLoS One. 2015 Nov 24;10(11):e0142774. doi: 10.1371/journal.pone.0142774 (PMC4657979; doi:10.1371/journal.pone.0142774)
Supplement: S1 File — (ZIP) [file pone.0142774.s001.zip › 041.mol2]

@<TRIPOS>MOLECULE
041
52   53    1
SMALL
USER_CHARGES


@<TRIPOS>ATOM
      1 C1         17.1459  -15.3469   22.9050 C.2       1 UNK         0.6150 
      2 C2         17.3377  -14.4853   21.6902 C.ar      1 UNK        -0.1150 
      3 N3         17.9616  -15.1606   23.9766 N.am      1 UNK        -0.1400 
      4 C4         11.5636  -11.8903   23.5443 C.2       1 UNK         0.4890 
      5 C5         18.6404  -14.2194   21.2205 C.ar      1 UNK        -0.1150 
      6 C6         16.2252  -13.9868   20.9766 C.ar      1 UNK        -0.1150 
      7 N7         11.7010  -13.2644   23.6111 N.2       1 UNK        -0.7850 
      8 C8         19.2275  -14.4236   23.8183 C.3       1 UNK         0.0650 
      9 O9         16.2454  -16.1870   22.8892 O.2       1 UNK        -0.5000 
     10 C10        18.8291  -13.4304   20.0710 C.ar      1 UNK         0.1800 
     11 C11        17.7162  -12.9142   19.3807 C.ar      1 UNK        -0.1150 
     12 C12        16.4053  -13.1863   19.8209 C.ar      1 UNK         0.0850 
     13 N13        22.0651  -14.8639   27.0956 N.ar      1 UNK        -0.6780 
     14 N14        12.3656  -11.0988   22.9140 N.2       1 UNK        -0.2590 
     15 N15        10.4674  -11.4065   24.2247 N.2       1 UNK        -0.7850 
     16 Cl16       20.4251  -13.0954   19.5080 Cl        1 UNK        -0.1800 
     17 C17        20.2334  -14.5978   24.9526 C.ar      1 UNK         0.1770 
     18 O18        15.3725  -12.6503   19.0817 O.3       1 UNK        -0.2850 
     19 O19        13.4013  -11.8237   22.3021 O.3       1 UNK        -0.3225 
     20 C20        17.5993  -15.4640   25.3731 C.3       1 UNK        -0.0500 
     21 C21        13.4156  -11.5400   19.9204 C.3       1 UNK        -0.1200 
     22 C22        21.3275  -13.7442   26.9430 C.ar      1 UNK         0.4730 
     23 C23        21.8979  -15.8546   26.1948 C.ar      1 UNK         0.4730 
     24 C24        14.0404  -12.8811   19.5203 C.3       1 UNK         0.1400 
     25 C25        13.9410  -11.0238   21.2648 C.3       1 UNK         0.1025 
     26 C26        20.4015  -13.5639   25.8967 C.ar      1 UNK        -0.4470 
     27 C27        20.9990  -15.7750   25.1130 C.ar      1 UNK        -0.4470 
     28 C28        18.2471  -16.7611   25.8835 C.3       1 UNK        -0.1800 
     29 H29        19.4990  -14.6145   21.7444 H         1 UNK         0.1150 
     30 H30        15.2372  -14.2389   21.3275 H         1 UNK         0.1150 
     31 H31        11.0700  -13.8769   24.1058 H         1 UNK         0.3600 
     32 H32        12.4595  -13.7539   23.1582 H         1 UNK         0.3600 
     33 H33        19.6969  -14.7212   22.8788 H         1 UNK         0.0600 
     34 H34        19.0414  -13.3536   23.7183 H         1 UNK         0.0600 
     35 H35        17.8681  -12.3078   18.4998 H         1 UNK         0.1150 
     36 H36         9.8153  -11.9878   24.7300 H         1 UNK         0.3600 
     37 H37        10.2355  -10.4247   24.2669 H         1 UNK         0.3600 
     38 H38        17.9219  -14.6340   26.0033 H         1 UNK         0.0600 
     39 H39        16.5212  -15.5126   25.5250 H         1 UNK         0.0600 
     40 H40        13.6176  -10.8003   19.1449 H         1 UNK         0.0600 
     41 H41        12.3314  -11.6461   19.9720 H         1 UNK         0.0600 
     42 H42        21.4782  -12.9678   27.6784 H         1 UNK         0.0120 
     43 H43        22.4979  -16.7406   26.3410 H         1 UNK         0.0120 
     44 H44        13.4540  -13.3360   18.7204 H         1 UNK         0.0300 
     45 H45        14.0362  -13.5584   20.3760 H         1 UNK         0.0300 
     46 H46        15.0316  -11.0703   21.2826 H         1 UNK         0.0600 
     47 H47        13.6503   -9.9807   21.4041 H         1 UNK         0.0600 
     48 H48        19.8351  -12.6472   25.8226 H         1 UNK         0.1550 
     49 H49        20.9105  -16.6050   24.4290 H         1 UNK         0.1550 
     50 H50        17.9760  -16.9398   26.9241 H         1 UNK         0.0600 
     51 H51        17.9272  -17.6298   25.3107 H         1 UNK         0.0600 
     52 H52        19.3350  -16.7126   25.8341 H         1 UNK         0.0600 
@<TRIPOS>BOND
     1    1    2 1    
     2    1    3 am   BACKBONE|DICT|INTERRES
     3    1    9 2    
     4    2    5 ar   
     5    2    6 ar   
     6    3    8 1    
     7    3   20 1    
     8    4   14 2    
     9    4    7 1    
    10    4   15 1    
    11    5   10 ar   
    12    5   29 1    
    13    6   12 ar   
    14    6   30 1    
    15    7   31 1    
    16    7   32 1    
    17    8   17 1    
    18    8   33 1    
    19    8   34 1    
    20   10   16 1    
    21   10   11 ar   
    22   11   12 ar   
    23   11   35 1    
    24   12   18 1    
    25   13   23 ar   
    26   13   22 ar   
    27   14   19 1    
    28   15   36 1    
    29   15   37 1    
    30   17   26 ar   
    31   17   27 ar   
    32   18   24 1    
    33   19   25 1    
    34   20   28 1    
    35   20   38 1    
    36   20   39 1    
    37   21   24 1    
    38   21   25 1    
    39   21   40 1    
    40   21   41 1    
    41   22   26 ar   
    42   22   42 1    
    43   23   27 ar   
    44   23   43 1    
    45   24   44 1    
    46   24   45 1    
    47   25   46 1    
    48   25   47 1    
    49   26   48 1    
    50   27   49 1    
    51   28   50 1    
    52   28   51 1    
    53   28   52 1    
@<TRIPOS>SUBSTRUCTURE
     1 UNK         1 GROUP             0       ****    0 ROOT    
