# Supplementary material for: Study of the Differential Activity of Thrombin Inhibitors Using Docking, QSAR, Molecular Dynamics, and MM-GBSA
Source: PLoS One. 2015 Nov 24;10(11):e0142774. doi: 10.1371/journal.pone.0142774 (PMC4657979; doi:10.1371/journal.pone.0142774)
Supplement: S1 File — (ZIP) [file pone.0142774.s001.zip › 042.mol2]

@<TRIPOS>MOLECULE
042
53   54    1
SMALL
USER_CHARGES


@<TRIPOS>ATOM
      1 C1         18.0251  -16.1393   23.5863 C.2       1 UNK         0.6150 
      2 C2         17.8904  -15.0463   22.5536 C.3       1 UNK        -0.1150 
      3 N3         18.9350  -16.0722   24.5988 N.am      1 UNK        -0.1400 
      4 C4         10.9207  -11.8839   24.1384 C.2       1 UNK         0.5750 
      5 C5         19.0027  -14.5421   21.8359 C.3       1 UNK        -0.1150 
      6 C6         16.5939  -14.5985   22.1998 C.3       1 UNK        -0.1150 
      7 N7         10.9710  -10.8343   25.0360 N.2       1 UNK        -0.7850 
      8 C8         19.9302  -15.0123   24.8203 C.3       1 UNK         0.0650 
      9 O9         17.2317  -17.0788   23.5027 O.2       1 UNK        -0.5000 
     10 C10        18.8208  -13.5669   20.8334 C.3       1 UNK         0.1800 
     11 C11        17.5278  -13.1277   20.5000 C.3       1 UNK        -0.1150 
     12 C12        16.4095  -13.6481   21.1740 C.3       1 UNK         0.0850 
     13 N13        11.4788  -11.9223   23.0021 N.2       1 UNK        -0.3450 
     14 N14        10.1711  -12.9248   24.6388 N.2       1 UNK        -0.7850 
     15 Cl15       20.1739  -12.9370   19.9686 Cl        1 UNK        -0.1800 
     16 C16        21.3761  -15.4787   24.6197 C.3       1 UNK        -0.1150 
     17 O17        15.1535  -13.2972   20.7518 O.3       1 UNK        -0.2850 
     18 O18        12.2433  -10.7574   22.8055 O.3       1 UNK        -0.3000 
     19 C19        18.9437  -17.0919   25.6644 C.3       1 UNK        -0.0500 
     20 C20        13.2737  -11.8018   20.7820 C.3       1 UNK        -0.1200 
     21 C21        14.5658  -12.2357   21.4830 C.3       1 UNK         0.1400 
     22 C22        12.6136  -10.5766   21.4466 C.3       1 UNK         0.0800 
     23 C23        22.4075  -14.6016   25.0025 C.3       1 UNK        -0.1150 
     24 C24        21.7244  -16.7644   24.1367 C.3       1 UNK        -0.1150 
     25 C25        17.9144  -16.7439   26.7391 C.3       1 UNK        -0.1800 
     26 C26        23.7582  -14.9729   24.8844 C.3       1 UNK        -0.1150 
     27 C27        23.0752  -17.1655   24.0879 C.3       1 UNK        -0.1150 
     28 C28        24.0959  -16.2656   24.4457 C.3       1 UNK        -0.1150 
     29 H29        20.0000  -14.9044   22.0415 H         1 UNK         0.1150 
     30 H30        15.7268  -15.0121   22.6962 H         1 UNK         0.1150 
     31 H31        10.0821  -10.6570   25.5082 H         1 UNK         0.3600 
     32 H32        11.2970   -9.9814   24.6073 H         1 UNK         0.3600 
     33 H33        19.7476  -14.1150   24.2351 H         1 UNK         0.0600 
     34 H34        19.8364  -14.6754   25.8538 H         1 UNK         0.0600 
     35 H35        17.3880  -12.4120   19.7042 H         1 UNK         0.1150 
     36 H36         9.3996  -12.6905   25.2620 H         1 UNK         0.3600 
     37 H37         9.8955  -13.6231   23.9634 H         1 UNK         0.3600 
     38 H38        18.7513  -18.0876   25.2614 H         1 UNK         0.0600 
     39 H39        19.9221  -17.1646   26.1409 H         1 UNK         0.0600 
     40 H40        13.5000  -11.5556   19.7453 H         1 UNK         0.0600 
     41 H41        12.5771  -12.6395   20.7383 H         1 UNK         0.0600 
     42 H42        14.3376  -12.5677   22.4948 H         1 UNK         0.0300 
     43 H43        15.2563  -11.3926   21.5432 H         1 UNK         0.0300 
     44 H44        13.3034   -9.7345   21.4050 H         1 UNK         0.0600 
     45 H45        11.7296  -10.2732   20.8896 H         1 UNK         0.0600 
     46 H46        22.1532  -13.6431   25.4136 H         1 UNK         0.1150 
     47 H47        20.9676  -17.4721   23.8307 H         1 UNK         0.1150 
     48 H48        17.9163  -17.4919   27.5347 H         1 UNK         0.0600 
     49 H49        18.1375  -15.7797   27.1981 H         1 UNK         0.0600 
     50 H50        16.9227  -16.7041   26.2966 H         1 UNK         0.0600 
     51 H51        24.5357  -14.2814   25.1732 H         1 UNK         0.1150 
     52 H52        23.3279  -18.1614   23.7476 H         1 UNK         0.1150 
     53 H53        25.1324  -16.5665   24.3873 H         1 UNK         0.1150 
@<TRIPOS>BOND
     1    1    2 1    
     2    1    3 am   BACKBONE|DICT|INTERRES
     3    1    9 2    
     4    2    5 2    
     5    2    6 1    
     6    3    8 1    
     7    3   19 1    
     8    4   13 2    
     9    4    7 1    
    10    4   14 1    
    11    5   10 1    
    12    5   29 1    
    13    6   12 2    
    14    6   30 1    
    15    7   31 1    
    16    7   32 1    
    17    8   16 1    
    18    8   33 1    
    19    8   34 1    
    20   10   15 1    
    21   10   11 2    
    22   11   12 1    
    23   11   35 1    
    24   12   17 1    
    25   13   18 1    
    26   14   36 1    
    27   14   37 1    
    28   16   23 2    
    29   16   24 1    
    30   17   21 1    
    31   18   22 1    
    32   19   25 1    
    33   19   38 1    
    34   19   39 1    
    35   20   21 1    
    36   20   22 1    
    37   20   40 1    
    38   20   41 1    
    39   21   42 1    
    40   21   43 1    
    41   22   44 1    
    42   22   45 1    
    43   23   26 1    
    44   23   46 1    
    45   24   27 2    
    46   24   47 1    
    47   25   48 1    
    48   25   49 1    
    49   25   50 1    
    50   26   28 2    
    51   26   51 1    
    52   27   28 1    
    53   27   52 1    
    54   28   53 1    
@<TRIPOS>SUBSTRUCTURE
     1 UNK         1 GROUP             0       ****    0 ROOT    
