# Supplementary material for: Study of the Differential Activity of Thrombin Inhibitors Using Docking, QSAR, Molecular Dynamics, and MM-GBSA
Source: PLoS One. 2015 Nov 24;10(11):e0142774. doi: 10.1371/journal.pone.0142774 (PMC4657979; doi:10.1371/journal.pone.0142774)
Supplement: S1 File — (ZIP) [file pone.0142774.s001.zip › 043.mol2]

@<TRIPOS>MOLECULE
043
48   49    1
SMALL
USER_CHARGES


@<TRIPOS>ATOM
      1 C1         18.5477  -15.8987   23.9099 C.2       1 UNK         0.6150 
      2 C2         18.2602  -14.9214   22.7947 C.3       1 UNK        -0.1150 
      3 N3         19.5456  -15.6812   24.8055 N.am      1 UNK        -0.1400 
      4 C4         10.7465  -12.3705   24.1639 C.cat     1 UNK         0.8825 
      5 C5         19.2178  -14.4757   21.8553 C.3       1 UNK        -0.1150 
      6 C6         16.9315  -14.4454   22.6764 C.3       1 UNK        -0.1150 
      7 N7         10.5711  -11.0932   24.5181 N.pl3     1 UNK        -0.8000 
      8 O8         17.7020  -16.7719   24.1108 O.2       1 UNK        -0.5000 
      9 C9         18.8648  -13.5134   20.8874 C.3       1 UNK         0.1800 
     10 C10        17.5472  -13.0175   20.8170 C.3       1 UNK        -0.1150 
     11 C11        16.5536  -13.5011   21.7022 C.3       1 UNK         0.0850 
     12 N12        11.4728  -12.7014   23.0788 N.2       1 UNK        -0.4025 
     13 N13        10.1711  -13.3331   24.8874 N.2       1 UNK        -0.8000 
     14 Cl14       20.0580  -12.9331   19.7818 Cl        1 UNK        -0.1800 
     15 O15        15.2264  -13.1113   21.6874 O.3       1 UNK        -0.2850 
     16 C16        20.9823  -15.4676   24.5385 C.3       1 UNK        -0.0500 
     17 C17        19.2724  -15.8587   26.2386 C.3       1 UNK        -0.0500 
     18 O18        12.5728  -11.8317   22.9514 O.3       1 UNK        -0.3000 
     19 C19        13.2497  -12.1479   20.6011 C.3       1 UNK        -0.1200 
     20 C20        14.7863  -12.2666   20.6304 C.3       1 UNK         0.1400 
     21 C21        12.6265  -11.2265   21.6683 C.3       1 UNK         0.0800 
     22 C22        19.6329  -14.5403   26.9343 C.3       1 UNK        -0.1200 
     23 C23        21.5615  -14.2741   25.3372 C.3       1 UNK        -0.1200 
     24 C24        21.1344  -14.2752   26.8130 C.3       1 UNK        -0.1200 
     25 H25        20.2251  -14.8516   21.8372 H         1 UNK         0.1150 
     26 H26        16.1753  -14.8011   23.3626 H         1 UNK         0.1150 
     27 H27         9.8834  -10.8436   25.2332 H         1 UNK         0.4600 
     28 H28        17.3178  -12.2771   20.0673 H         1 UNK         0.1150 
     29 H29        11.5501  -13.6630   22.7730 H         1 UNK         0.3800 
     30 H30         9.4881  -13.0856   25.6123 H         1 UNK         0.4600 
     31 H31        10.2552  -14.3064   24.5896 H         1 UNK         0.4600 
     32 H32        21.4984  -16.3736   24.8593 H         1 UNK         0.0600 
     33 H33        21.2310  -15.3765   23.4890 H         1 UNK         0.0600 
     34 H34        18.2243  -16.0864   26.4445 H         1 UNK         0.0600 
     35 H35        19.8554  -16.6889   26.6401 H         1 UNK         0.0600 
     36 H36        12.9791  -11.7330   19.6301 H         1 UNK         0.0600 
     37 H37        12.7932  -13.1376   20.6290 H         1 UNK         0.0600 
     38 H38        15.2499  -11.2832   20.7155 H         1 UNK         0.0300 
     39 H39        15.0978  -12.6969   19.6772 H         1 UNK         0.0300 
     40 H40        13.1997  -10.3016   21.7434 H         1 UNK         0.0600 
     41 H41        11.6226  -10.9290   21.3571 H         1 UNK         0.0600 
     42 H42        19.0780  -13.7331   26.4603 H         1 UNK         0.0600 
     43 H43        19.3261  -14.5331   27.9771 H         1 UNK         0.0600 
     44 H44        22.6503  -14.2878   25.2764 H         1 UNK         0.0600 
     45 H45        21.2691  -13.3331   24.8874 H         1 UNK         0.0600 
     46 H46        21.3711  -13.3198   27.2800 H         1 UNK         0.0600 
     47 H47        21.6886  -15.0403   27.3577 H         1 UNK         0.0600 
     48 H48        11.0567  -10.3783   24.0006 H         1 UNK         0.4600 
@<TRIPOS>BOND
     1    1    2 1    
     2    1    3 am   BACKBONE|DICT|INTERRES
     3    1    8 2    
     4    2    5 2    
     5    2    6 1    
     6    3   16 1    
     7    3   17 1    
     8    4   12 1    
     9    4    7 ar   
    10    4   13 1    
    11    5    9 1    
    12    5   25 1    
    13    6   11 2    
    14    6   26 1    
    15    7   27 1    
    16    7   48 1    
    17    9   14 1    
    18    9   10 2    
    19   10   11 1    
    20   10   28 1    
    21   11   15 1    
    22   12   18 1    
    23   12   29 1    
    24   13   30 1    
    25   13   31 1    
    26   15   20 1    
    27   16   23 1    
    28   16   32 1    
    29   16   33 1    
    30   17   22 1    
    31   17   34 1    
    32   17   35 1    
    33   18   21 1    
    34   19   20 1    
    35   19   21 1    
    36   19   36 1    
    37   19   37 1    
    38   20   38 1    
    39   20   39 1    
    40   21   40 1    
    41   21   41 1    
    42   22   24 1    
    43   22   42 1    
    44   22   43 1    
    45   23   24 1    
    46   23   44 1    
    47   23   45 1    
    48   24   46 1    
    49   24   47 1    
@<TRIPOS>SUBSTRUCTURE
     1 UNK         1 GROUP             0       ****    0 ROOT    
