# Supplementary material for: Study of the Differential Activity of Thrombin Inhibitors Using Docking, QSAR, Molecular Dynamics, and MM-GBSA
Source: PLoS One. 2015 Nov 24;10(11):e0142774. doi: 10.1371/journal.pone.0142774 (PMC4657979; doi:10.1371/journal.pone.0142774)
Supplement: S1 File — (ZIP) [file pone.0142774.s001.zip › 044.mol2]

@<TRIPOS>MOLECULE
044
46   47    1
SMALL
USER_CHARGES


@<TRIPOS>ATOM
      1 C1         17.8569  -16.0665   23.8311 C.2       1 UNK         0.6150 
      2 C2         17.6342  -14.9857   22.8138 C.3       1 UNK        -0.1150 
      3 N3         18.6005  -15.7966   24.9331 N.am      1 UNK        -0.1400 
      4 C4         10.7678  -12.3080   24.2755 C.cat     1 UNK         0.8825 
      5 C5         18.6966  -14.5189   22.0115 C.3       1 UNK        -0.1150 
      6 C6         16.3417  -14.4517   22.6323 C.3       1 UNK        -0.1150 
      7 N7         10.1711  -13.3329   24.8873 N.pl3     1 UNK        -0.8000 
      8 O8         17.3247  -17.1591   23.6376 O.2       1 UNK        -0.5000 
      9 C9         18.4706  -13.4957   21.0719 C.3       1 UNK         0.1800 
     10 C10        17.1861  -12.9331   20.9307 C.3       1 UNK        -0.1150 
     11 C11        16.1028  -13.4147   21.7086 C.3       1 UNK         0.0850 
     12 N12        11.5394  -12.5349   23.1953 N.2       1 UNK        -0.4025 
     13 O13        21.0469  -15.7258   26.3232 O.3       1 UNK        -0.4000 
     14 N14        10.5712  -11.0691   24.7384 N.2       1 UNK        -0.8000 
     15 Cl15       19.7717  -12.9344   20.0872 Cl        1 UNK        -0.1800 
     16 O16        14.8115  -12.9343   21.6372 O.3       1 UNK        -0.2850 
     17 C17        18.9157  -16.8057   25.9514 C.3       1 UNK        -0.0500 
     18 C18        19.2545  -14.5208   25.2542 C.3       1 UNK        -0.0500 
     19 O19        12.5619  -11.5708   23.1029 O.3       1 UNK        -0.3000 
     20 C20        13.0282  -11.5944   20.6850 C.3       1 UNK        -0.1200 
     21 C21        20.7738  -14.7494   25.3243 C.3       1 UNK         0.1400 
     22 C22        20.4449  -16.9769   26.0061 C.3       1 UNK         0.1400 
     23 C23        14.5370  -11.8799   20.7245 C.3       1 UNK         0.1400 
     24 C24        12.4797  -10.8226   21.8992 C.3       1 UNK         0.0800 
     25 H25        19.6867  -14.9396   22.1178 H         1 UNK         0.1150 
     26 H26        15.5208  -14.8311   23.2234 H         1 UNK         0.1150 
     27 H27         9.4706  -13.1423   25.6118 H         1 UNK         0.4600 
     28 H28        17.0548  -12.1389   20.2129 H         1 UNK         0.1150 
     29 H29        11.6688  -13.4594   22.8050 H         1 UNK         0.3800 
     30 H30         9.8321  -10.8778   25.4224 H         1 UNK         0.4600 
     31 H31        11.0768  -10.3114   24.3086 H         1 UNK         0.4600 
     32 H32        18.5361  -16.4759   26.9197 H         1 UNK         0.0600 
     33 H33        18.4458  -17.7697   25.7519 H         1 UNK         0.0600 
     34 H34        19.0389  -13.7329   24.5390 H         1 UNK         0.0600 
     35 H35        18.8894  -14.1606   26.2164 H         1 UNK         0.0600 
     36 H36        12.8335  -10.9912   19.7995 H         1 UNK         0.0600 
     37 H37        12.4781  -12.5237   20.5373 H         1 UNK         0.0600 
     38 H38        21.2804  -13.8212   25.5899 H         1 UNK         0.0300 
     39 H39        21.1719  -15.0645   24.3585 H         1 UNK         0.0300 
     40 H40        20.8323  -17.3591   25.0601 H         1 UNK         0.0300 
     41 H41        20.7141  -17.7009   26.7746 H         1 UNK         0.0300 
     42 H42        15.0931  -10.9804   20.9944 H         1 UNK         0.0300 
     43 H43        14.8483  -12.1785   19.7221 H         1 UNK         0.0300 
     44 H44        13.0436   -9.8986   22.0337 H         1 UNK         0.0600 
     45 H45        11.4462  -10.5219   21.7116 H         1 UNK         0.0600 
     46 H46        10.2708  -14.2836   24.5240 H         1 UNK         0.4600 
@<TRIPOS>BOND
     1    1    2 1    
     2    1    3 am   BACKBONE|DICT|INTERRES
     3    1    8 2    
     4    2    5 2    
     5    2    6 1    
     6    3   17 1    
     7    3   18 1    
     8    4   12 1    
     9    4    7 ar   
    10    4   14 1    
    11    5    9 1    
    12    5   25 1    
    13    6   11 2    
    14    6   26 1    
    15    7   27 1    
    16    7   46 1    
    17    9   15 1    
    18    9   10 2    
    19   10   11 1    
    20   10   28 1    
    21   11   16 1    
    22   12   19 1    
    23   12   29 1    
    24   13   21 1    
    25   13   22 1    
    26   14   30 1    
    27   14   31 1    
    28   16   23 1    
    29   17   22 1    
    30   17   32 1    
    31   17   33 1    
    32   18   21 1    
    33   18   34 1    
    34   18   35 1    
    35   19   24 1    
    36   20   23 1    
    37   20   24 1    
    38   20   36 1    
    39   20   37 1    
    40   21   38 1    
    41   21   39 1    
    42   22   40 1    
    43   22   41 1    
    44   23   42 1    
    45   23   43 1    
    46   24   44 1    
    47   24   45 1    
@<TRIPOS>SUBSTRUCTURE
     1 UNK         1 GROUP             0       ****    0 ROOT    
