# Supplementary material for: Study of the Differential Activity of Thrombin Inhibitors Using Docking, QSAR, Molecular Dynamics, and MM-GBSA
Source: PLoS One. 2015 Nov 24;10(11):e0142774. doi: 10.1371/journal.pone.0142774 (PMC4657979; doi:10.1371/journal.pone.0142774)
Supplement: S1 File — (ZIP) [file pone.0142774.s001.zip › 045.mol2]

@<TRIPOS>MOLECULE
045
51   52    1
SMALL
USER_CHARGES


@<TRIPOS>ATOM
      1 C1         18.8097  -15.9231   23.6136 C.2       1 UNK         0.6150 
      2 C2         18.4699  -14.9215   22.5350 C.3       1 UNK        -0.1150 
      3 N3         19.9367  -15.8194   24.3790 N.am      1 UNK        -0.1400 
      4 C4         10.7817  -12.3029   24.3010 C.cat     1 UNK         0.8825 
      5 C5         19.3716  -14.5331   21.5171 C.3       1 UNK        -0.1150 
      6 C6         17.1641  -14.3815   22.5200 C.3       1 UNK        -0.1150 
      7 N7         10.5711  -11.0656   24.7619 N.pl3     1 UNK        -0.8000 
      8 O8         17.9589  -16.7853   23.8420 O.2       1 UNK        -0.5000 
      9 C9         19.0110  -13.5224   20.6030 C.3       1 UNK         0.1800 
     10 C10        17.7159  -12.9684   20.6257 C.3       1 UNK        -0.1150 
     11 C11        16.7667  -13.4218   21.5707 C.3       1 UNK         0.0850 
     12 N12        11.6153  -12.5331   23.2701 N.2       1 UNK        -0.4025 
     13 N13        10.1712  -13.3331   24.8874 N.2       1 UNK        -0.8000 
     14 Cl14       20.1711  -12.9332   19.4710 Cl        1 UNK        -0.1800 
     15 O15        15.4630  -12.9825   21.6439 O.3       1 UNK        -0.2850 
     16 C16        21.0740  -14.9092   24.1399 C.3       1 UNK        -0.0500 
     17 C17        20.0392  -16.6109   25.6190 C.3       1 UNK        -0.0500 
     18 O18        11.7538  -11.3809   22.4701 O.3       1 UNK        -0.3000 
     19 C19        13.4523  -11.9768   20.8273 C.3       1 UNK        -0.1200 
     20 C20        14.9657  -12.1358   20.6158 C.3       1 UNK         0.1400 
     21 C21        13.1107  -11.1868   22.1009 C.3       1 UNK         0.0800 
     22 C22        21.5758  -14.1777   25.4013 C.3       1 UNK        -0.1200 
     23 C23        19.2959  -15.8871   26.7680 C.3       1 UNK        -0.1200 
     24 C24        20.0187  -14.6432   27.3264 C.3       1 UNK        -0.1200 
     25 C25        20.4505  -13.6231   26.2798 C.3       1 UNK        -0.1200 
     26 H26        20.3600  -14.9668   21.4579 H         1 UNK         0.1150 
     27 H27        16.4461  -14.7034   23.2622 H         1 UNK         0.1150 
     28 H28         9.8165  -10.8754   25.4296 H         1 UNK         0.4600 
     29 H29        17.4677  -12.2038   19.9072 H         1 UNK         0.1150 
     30 H30        11.7761  -13.4558   22.8874 H         1 UNK         0.3800 
     31 H31         9.4530  -13.1471   25.5959 H         1 UNK         0.4600 
     32 H32        10.2840  -14.2815   24.5221 H         1 UNK         0.4600 
     33 H33        21.8886  -15.4763   23.6895 H         1 UNK         0.0600 
     34 H34        20.8251  -14.1331   23.4362 H         1 UNK         0.0600 
     35 H35        19.6109  -17.6049   25.4783 H         1 UNK         0.0600 
     36 H36        21.0792  -16.8006   25.8861 H         1 UNK         0.0600 
     37 H37        13.0009  -11.4818   19.9671 H         1 UNK         0.0600 
     38 H38        13.0052  -12.9703   20.8703 H         1 UNK         0.0600 
     39 H39        15.4687  -11.1687   20.6426 H         1 UNK         0.0300 
     40 H40        15.1431  -12.5873   19.6384 H         1 UNK         0.0300 
     41 H41        13.7709  -11.4771   22.9157 H         1 UNK         0.0600 
     42 H42        13.2851  -10.1229   21.9370 H         1 UNK         0.0600 
     43 H43        22.2360  -14.8196   25.9862 H         1 UNK         0.0600 
     44 H44        22.2059  -13.3465   25.0977 H         1 UNK         0.0600 
     45 H45        18.2910  -15.6088   26.4471 H         1 UNK         0.0600 
     46 H46        19.1479  -16.5928   27.5857 H         1 UNK         0.0600 
     47 H47        19.3711  -14.1331   28.0402 H         1 UNK         0.0600 
     48 H48        20.8978  -14.9444   27.8962 H         1 UNK         0.0600 
     49 H49        20.8065  -12.7298   26.7951 H         1 UNK         0.0600 
     50 H50        19.5915  -13.3154   25.6869 H         1 UNK         0.0600 
     51 H51        11.0347  -10.3043   24.2920 H         1 UNK         0.4600 
@<TRIPOS>BOND
     1    1    2 1    
     2    1    3 am   BACKBONE|DICT|INTERRES
     3    1    8 2    
     4    2    5 2    
     5    2    6 1    
     6    3   16 1    
     7    3   17 1    
     8    4   12 1    
     9    4    7 ar   
    10    4   13 1    
    11    5    9 1    
    12    5   26 1    
    13    6   11 2    
    14    6   27 1    
    15    7   28 1    
    16    7   51 1    
    17    9   14 1    
    18    9   10 2    
    19   10   11 1    
    20   10   29 1    
    21   11   15 1    
    22   12   18 1    
    23   12   30 1    
    24   13   31 1    
    25   13   32 1    
    26   15   20 1    
    27   16   22 1    
    28   16   33 1    
    29   16   34 1    
    30   17   23 1    
    31   17   35 1    
    32   17   36 1    
    33   18   21 1    
    34   19   20 1    
    35   19   21 1    
    36   19   37 1    
    37   19   38 1    
    38   20   39 1    
    39   20   40 1    
    40   21   41 1    
    41   21   42 1    
    42   22   25 1    
    43   22   43 1    
    44   22   44 1    
    45   23   24 1    
    46   23   45 1    
    47   23   46 1    
    48   24   25 1    
    49   24   47 1    
    50   24   48 1    
    51   25   49 1    
    52   25   50 1    
@<TRIPOS>SUBSTRUCTURE
     1 UNK         1 GROUP             0       ****    0 ROOT    
