# Supplementary material for: Study of the Differential Activity of Thrombin Inhibitors Using Docking, QSAR, Molecular Dynamics, and MM-GBSA
Source: PLoS One. 2015 Nov 24;10(11):e0142774. doi: 10.1371/journal.pone.0142774 (PMC4657979; doi:10.1371/journal.pone.0142774)
Supplement: S1 File — (ZIP) [file pone.0142774.s001.zip › 046.mol2]

@<TRIPOS>MOLECULE
046
61   63    1
SMALL
USER_CHARGES


@<TRIPOS>ATOM
      1 C1         17.7743  -16.4209   23.1602 C.2       1 UNK         0.6150 
      2 C2         17.6851  -15.2082   22.2883 C.3       1 UNK        -0.1150 
      3 N3         18.2301  -16.2710   24.4275 N.am      1 UNK        -0.1400 
      4 C4         10.8096  -12.2742   24.3880 C.cat     1 UNK         0.8825 
      5 C5         18.8469  -14.7009   21.6698 C.3       1 UNK        -0.1150 
      6 C6         16.4433  -14.5657   22.0988 C.3       1 UNK        -0.1150 
      7 N7         10.5711  -11.0573   24.8874 N.pl3     1 UNK        -0.8000 
      8 O8         17.4244  -17.5023   22.6884 O.2       1 UNK        -0.5000 
      9 C9         18.7651  -13.5464   20.8724 C.3       1 UNK         0.1800 
     10 C10        17.5291  -12.8984   20.7000 C.3       1 UNK        -0.1150 
     11 C11        16.3588  -13.4010   21.2982 C.3       1 UNK         0.0850 
     12 C12        18.4465  -17.4175   25.3220 C.3       1 UNK        -0.0500 
     13 C13        18.6284  -14.9891   25.0352 C.3       1 UNK        -0.0500 
     14 N14        11.6960  -12.4419   23.3940 N.2       1 UNK        -0.4025 
     15 N15        10.1712  -13.3331   24.8874 N.2       1 UNK        -0.8000 
     16 Cl16       20.1715  -12.9331   20.0871 Cl        1 UNK        -0.1800 
     17 C17        21.9446  -16.2695   26.6777 C.3       1 UNK        -0.0050 
     18 C18        19.9467  -17.5238   25.6538 C.3       1 UNK        -0.1200 
     19 C19        20.1174  -15.0227   25.3883 C.3       1 UNK        -0.1200 
     20 C20        20.4566  -16.2194   26.2919 C.3       1 UNK        -0.0600 
     21 O21        15.1945  -12.7057   21.0679 O.3       1 UNK        -0.2850 
     22 C22        22.9577  -16.2523   25.5505 C.3       1 UNK        -0.1150 
     23 O23        11.4689  -11.4386   22.4377 O.3       1 UNK        -0.3000 
     24 C24        12.8422  -12.5025   20.6891 C.3       1 UNK        -0.1200 
     25 C25        13.9683  -13.4071   21.2083 C.3       1 UNK         0.1400 
     26 C26        12.5739  -11.2616   21.5651 C.3       1 UNK         0.0800 
     27 C27        23.3711  -15.0193   25.0056 C.3       1 UNK        -0.1150 
     28 C28        23.5808  -17.4478   25.1358 C.3       1 UNK        -0.1150 
     29 C29        24.6313  -17.4069   24.1995 C.3       1 UNK        -0.1150 
     30 C30        24.4308  -14.9786   24.0874 C.3       1 UNK        -0.1150 
     31 C31        25.0663  -16.1703   23.6874 C.3       1 UNK        -0.1150 
     32 H32        19.7996  -15.1943   21.8047 H         1 UNK         0.1150 
     33 H33        15.5717  -14.9746   22.5879 H         1 UNK         0.1150 
     34 H34         9.7156  -10.8940   25.4504 H         1 UNK         0.4600 
     35 H35        17.4706  -12.0122   20.0894 H         1 UNK         0.1150 
     36 H36        17.8662  -17.2708   26.2344 H         1 UNK         0.0600 
     37 H37        18.0999  -18.3596   24.8951 H         1 UNK         0.0600 
     38 H38        18.4840  -14.1331   24.3831 H         1 UNK         0.0600 
     39 H39        18.0249  -14.8098   25.9262 H         1 UNK         0.0600 
     40 H40        11.9204  -13.3718   23.0674 H         1 UNK         0.3800 
     41 H41         9.4337  -13.1775   25.5831 H         1 UNK         0.4600 
     42 H42        10.2957  -14.2673   24.4892 H         1 UNK         0.4600 
     43 H43        22.1673  -15.4135   27.3155 H         1 UNK         0.0600 
     44 H44        22.1373  -17.1514   27.2874 H         1 UNK         0.0600 
     45 H45        20.1142  -18.3614   26.3317 H         1 UNK         0.0600 
     46 H46        20.5088  -17.7421   24.7444 H         1 UNK         0.0600 
     47 H47        20.6867  -15.0764   24.4598 H         1 UNK         0.0600 
     48 H48        20.4001  -14.0890   25.8765 H         1 UNK         0.0600 
     49 H49        19.9032  -16.0887   27.2237 H         1 UNK         0.0600 
     50 H50        13.1085  -12.1743   19.6848 H         1 UNK         0.0600 
     51 H51        11.9252  -13.0813   20.5765 H         1 UNK         0.0600 
     52 H52        13.9983  -14.3220   20.6139 H         1 UNK         0.0300 
     53 H53        13.7942  -13.6879   22.2465 H         1 UNK         0.0300 
     54 H54        13.4634  -10.9563   22.1194 H         1 UNK         0.0600 
     55 H55        12.3201  -10.4220   20.9166 H         1 UNK         0.0600 
     56 H56        22.9157  -14.0970   25.3359 H         1 UNK         0.1150 
     57 H57        23.2769  -18.3946   25.5574 H         1 UNK         0.1150 
     58 H58        25.1183  -18.3206   23.8921 H         1 UNK         0.1150 
     59 H59        24.7633  -14.0278   23.6990 H         1 UNK         0.1150 
     60 H60        25.8863  -16.1340   22.9850 H         1 UNK         0.1150 
     61 H61        11.0634  -10.2747   24.4875 H         1 UNK         0.4600 
@<TRIPOS>BOND
     1    1    2 1    
     2    1    3 am   BACKBONE|DICT|INTERRES
     3    1    8 2    
     4    2    5 2    
     5    2    6 1    
     6    3   12 1    
     7    3   13 1    
     8    4   14 1    
     9    4    7 ar   
    10    4   15 1    
    11    5    9 1    
    12    5   32 1    
    13    6   11 2    
    14    6   33 1    
    15    7   34 1    
    16    7   61 1    
    17    9   16 1    
    18    9   10 2    
    19   10   11 1    
    20   10   35 1    
    21   11   21 1    
    22   12   18 1    
    23   12   36 1    
    24   12   37 1    
    25   13   19 1    
    26   13   38 1    
    27   13   39 1    
    28   14   23 1    
    29   14   40 1    
    30   15   41 1    
    31   15   42 1    
    32   17   20 1    
    33   17   22 1    
    34   17   43 1    
    35   17   44 1    
    36   18   20 1    
    37   18   45 1    
    38   18   46 1    
    39   19   20 1    
    40   19   47 1    
    41   19   48 1    
    42   20   49 1    
    43   21   25 1    
    44   22   27 2    
    45   22   28 1    
    46   23   26 1    
    47   24   25 1    
    48   24   26 1    
    49   24   50 1    
    50   24   51 1    
    51   25   52 1    
    52   25   53 1    
    53   26   54 1    
    54   26   55 1    
    55   27   30 1    
    56   27   56 1    
    57   28   29 2    
    58   28   57 1    
    59   29   31 1    
    60   29   58 1    
    61   30   31 2    
    62   30   59 1    
    63   31   60 1    
@<TRIPOS>SUBSTRUCTURE
     1 UNK         1 GROUP             0       ****    0 ROOT    
