# Supplementary material for: Study of the Differential Activity of Thrombin Inhibitors Using Docking, QSAR, Molecular Dynamics, and MM-GBSA
Source: PLoS One. 2015 Nov 24;10(11):e0142774. doi: 10.1371/journal.pone.0142774 (PMC4657979; doi:10.1371/journal.pone.0142774)
Supplement: S1 File — (ZIP) [file pone.0142774.s001.zip › 047.mol2]

@<TRIPOS>MOLECULE
047
57   59    1
SMALL
USER_CHARGES


@<TRIPOS>ATOM
      1 C1         21.1027  -15.0374   24.5714 C.2       1 UNK         0.6150 
      2 C2         20.2790  -14.5658   23.4069 C.ar      1 UNK        -0.1150 
      3 N3         20.9269  -16.2927   25.0452 N.am      1 UNK        -0.1400 
      4 N4         21.6751  -19.0544   25.3361 N.2       1 UNK        -0.6300 
      5 C5         11.0454  -11.7480   23.8889 C.cat     1 UNK         0.8825 
      6 C6         20.9118  -14.0998   22.2354 C.ar      1 UNK        -0.1150 
      7 C7         18.8707  -14.5005   23.5028 C.ar      1 UNK        -0.1150 
      8 N8         10.6850  -10.6673   24.5691 N.pl3     1 UNK        -0.8000 
      9 C9         20.1331  -17.3626   24.4221 C.3       1 UNK        -0.0500 
     10 C10        21.6096  -16.7873   26.2470 C.3       1 UNK        -0.0500 
     11 O11        21.9201  -14.2589   25.0615 O.2       1 UNK        -0.5000 
     12 C12        22.5116  -17.9726   25.8673 C.3       1 UNK         0.0900 
     13 C13        21.0529  -18.5601   24.1027 C.3       1 UNK         0.0900 
     14 C14        20.1447  -13.5939   21.1691 C.ar      1 UNK         0.1800 
     15 C15        18.7552  -13.5389   21.2707 C.ar      1 UNK        -0.1150 
     16 C16        18.1019  -13.9912   22.4367 C.ar      1 UNK         0.0850 
     17 C17        22.2492  -20.2779   25.2168 C.ar      1 UNK         0.2100 
     18 N18        11.9573  -11.6454   22.9096 N.2       1 UNK        -0.4025 
     19 N19        10.4599  -12.9003   24.1872 N.2       1 UNK        -0.8000 
     20 Cl20       20.8600  -12.9001   19.7686 Cl        1 UNK        -0.1800 
     21 O21        16.7401  -13.9319   22.5846 O.3       1 UNK        -0.2850 
     22 O22        12.5832  -12.8820   22.6981 O.3       1 UNK        -0.3000 
     23 C23        14.5308  -13.9108   21.7314 C.3       1 UNK        -0.1200 
     24 C24        15.9933  -13.7450   21.3905 C.3       1 UNK         0.1400 
     25 C25        13.9526  -12.6792   22.4271 C.3       1 UNK         0.0800 
     26 C26        21.4020  -21.4011   25.0719 C.ar      1 UNK        -0.1150 
     27 C27        23.6346  -20.4524   24.9704 C.ar      1 UNK        -0.1150 
     28 C28        24.1647  -21.7306   24.7055 C.ar      1 UNK        -0.1150 
     29 C29        21.9281  -22.6807   24.8078 C.ar      1 UNK        -0.1150 
     30 C30        23.3136  -22.8483   24.6334 C.ar      1 UNK        -0.1150 
     31 H31        21.9900  -14.0991   22.1684 H         1 UNK         0.1150 
     32 H32        18.3732  -14.8289   24.4042 H         1 UNK         0.1150 
     33 H33         9.8283  -10.7093   25.1527 H         1 UNK         0.4600 
     34 H34        19.3340  -17.6632   25.1015 H         1 UNK         0.0600 
     35 H35        19.6481  -17.0556   23.4968 H         1 UNK         0.0600 
     36 H36        22.2040  -16.0204   26.7466 H         1 UNK         0.0600 
     37 H37        20.8601  -17.1041   26.9691 H         1 UNK         0.0600 
     38 H38        23.0355  -18.3216   26.7585 H         1 UNK         0.0600 
     39 H39        23.2682  -17.6603   25.1452 H         1 UNK         0.0600 
     40 H40        21.8179  -18.2823   23.3750 H         1 UNK         0.0600 
     41 H41        20.4519  -19.3450   23.6418 H         1 UNK         0.0600 
     42 H42        18.2227  -13.1108   20.4367 H         1 UNK         0.1150 
     43 H43        12.3926  -10.7816   22.6228 H         1 UNK         0.3800 
     44 H44         9.5814  -12.8998   24.7277 H         1 UNK         0.4600 
     45 H45        10.7616  -13.7657   23.7553 H         1 UNK         0.4600 
     46 H46        13.9820  -14.0998   20.8094 H         1 UNK         0.0600 
     47 H47        14.4600  -14.7978   22.3588 H         1 UNK         0.0600 
     48 H48        16.1616  -12.7592   20.9529 H         1 UNK         0.0300 
     49 H49        16.2716  -14.5028   20.6546 H         1 UNK         0.0300 
     50 H50        14.4608  -12.5014   23.3687 H         1 UNK         0.0600 
     51 H51        14.1104  -11.8008   21.7974 H         1 UNK         0.0600 
     52 H52        20.3336  -21.2844   25.1806 H         1 UNK         0.1150 
     53 H53        24.3169  -19.6157   24.9785 H         1 UNK         0.1150 
     54 H54        25.2255  -21.8470   24.5417 H         1 UNK         0.1150 
     55 H55        21.2664  -23.5306   24.7267 H         1 UNK         0.1150 
     56 H56        23.7201  -23.8275   24.4253 H         1 UNK         0.1150 
     57 H57        10.9881   -9.7575   24.2732 H         1 UNK         0.4600 
@<TRIPOS>BOND
     1    1    2 1    
     2    1    3 am   BACKBONE|DICT|INTERRES
     3    1   11 2    
     4    2    6 ar   
     5    2    7 ar   
     6    3    9 1    
     7    3   10 1    
     8    4   12 1    
     9    4   17 1    
    10    4   13 1    
    11    5   18 1    
    12    5    8 ar   
    13    5   19 1    
    14    6   14 ar   
    15    6   31 1    
    16    7   16 ar   
    17    7   32 1    
    18    8   33 1    
    19    8   57 1    
    20    9   13 1    
    21    9   34 1    
    22    9   35 1    
    23   10   12 1    
    24   10   36 1    
    25   10   37 1    
    26   12   38 1    
    27   12   39 1    
    28   13   40 1    
    29   13   41 1    
    30   14   20 1    
    31   14   15 ar   
    32   15   16 ar   
    33   15   42 1    
    34   16   21 1    
    35   17   26 ar   
    36   17   27 ar   
    37   18   22 1    
    38   18   43 1    
    39   19   44 1    
    40   19   45 1    
    41   21   24 1    
    42   22   25 1    
    43   23   24 1    
    44   23   25 1    
    45   23   46 1    
    46   23   47 1    
    47   24   48 1    
    48   24   49 1    
    49   25   50 1    
    50   25   51 1    
    51   26   29 ar   
    52   26   52 1    
    53   27   28 ar   
    54   27   53 1    
    55   28   30 ar   
    56   28   54 1    
    57   29   30 ar   
    58   29   55 1    
    59   30   56 1    
@<TRIPOS>SUBSTRUCTURE
     1 UNK         1 GROUP             0       ****    0 ROOT    
