# Supplementary material for: Study of the Differential Activity of Thrombin Inhibitors Using Docking, QSAR, Molecular Dynamics, and MM-GBSA
Source: PLoS One. 2015 Nov 24;10(11):e0142774. doi: 10.1371/journal.pone.0142774 (PMC4657979; doi:10.1371/journal.pone.0142774)
Supplement: S1 File — (ZIP) [file pone.0142774.s001.zip › 048.mol2]

@<TRIPOS>MOLECULE
048
56   58    1
SMALL
USER_CHARGES


@<TRIPOS>ATOM
      1 C1         16.9504  -15.9435   23.3034 C.2       1 UNK         0.6150 
      2 C2         17.2279  -14.7679   22.4144 C.ar      1 UNK        -0.1150 
      3 N3         17.6753  -16.0990   24.4380 N.am      1 UNK        -0.1400 
      4 N4         20.0509  -17.3680   25.4681 N.2       1 UNK        -0.5425 
      5 C5         11.0897  -12.5221   23.8715 C.cat     1 UNK         0.8825 
      6 C6         21.1098  -17.8670   26.1692 C.ar      1 UNK         0.6075 
      7 C7         18.4838  -14.6348   21.7806 C.ar      1 UNK        -0.1150 
      8 C8         16.2161  -13.8081   22.1798 C.ar      1 UNK        -0.1150 
      9 N9         12.1689  -13.1072   23.3695 N.pl3     1 UNK        -0.8000 
     10 N10        22.2176  -17.0942   26.2800 N.ar      1 UNK        -0.6780 
     11 C11        17.5559  -17.2691   25.3063 C.3       1 UNK        -0.0500 
     12 C12        18.7856  -15.2636   24.9113 C.3       1 UNK        -0.0500 
     13 C13        20.0987  -16.0597   24.7533 C.3       1 UNK         0.0900 
     14 C14        18.8179  -18.1287   25.1223 C.3       1 UNK         0.0900 
     15 O15        16.0599  -16.7279   22.9686 O.2       1 UNK        -0.5000 
     16 C16        18.7447  -13.5193   20.9686 C.ar      1 UNK         0.1800 
     17 C17        17.7464  -12.5530   20.7803 C.ar      1 UNK        -0.1150 
     18 C18        16.4756  -12.6764   21.3659 C.ar      1 UNK         0.0850 
     19 N19        11.0442  -11.1966   24.0822 N.2       1 UNK        -0.4025 
     20 N20        10.0600  -13.2967   24.1674 N.2       1 UNK        -0.8000 
     21 Cl21       20.2776  -13.3224   20.2004 Cl        1 UNK        -0.1800 
     22 O22        15.5842  -11.6543   21.1092 O.3       1 UNK        -0.2850 
     23 O23        12.2125  -10.5545   23.6067 O.3       1 UNK        -0.3000 
     24 C24        13.6084  -10.3211   21.6195 C.3       1 UNK        -0.1200 
     25 C25        21.0656  -19.1494   26.7761 C.ar      1 UNK        -0.4470 
     26 C26        23.2842  -17.5479   26.9690 C.ar      1 UNK         0.4730 
     27 C27        14.3145  -11.6838   21.7381 C.3       1 UNK         0.1400 
     28 C28        12.1793  -10.2968   22.2038 C.3       1 UNK         0.0800 
     29 C29        22.1766  -19.6147   27.5032 C.ar      1 UNK         0.2270 
     30 C30        23.3140  -18.7994   27.6042 C.ar      1 UNK        -0.4470 
     31 H31        19.2539  -15.3787   21.9200 H         1 UNK         0.1150 
     32 H32        15.2535  -13.9550   22.6456 H         1 UNK         0.1150 
     33 H33        17.4671  -16.9483   26.3443 H         1 UNK         0.0600 
     34 H34        16.6638  -17.8607   25.0950 H         1 UNK         0.0600 
     35 H35        18.8591  -14.3090   24.3922 H         1 UNK         0.0600 
     36 H36        18.6312  -15.0020   25.9596 H         1 UNK         0.0600 
     37 H37        20.9124  -15.4300   25.1119 H         1 UNK         0.0600 
     38 H38        20.3081  -16.2532   23.7015 H         1 UNK         0.0600 
     39 H39        18.8955  -18.4716   24.0896 H         1 UNK         0.0600 
     40 H40        18.6846  -19.0187   25.7291 H         1 UNK         0.0600 
     41 H41        17.9612  -11.7003   20.1684 H         1 UNK         0.1150 
     42 H42        10.2422  -10.7171   24.4873 H         1 UNK         0.3800 
     43 H43        10.0603  -14.3215   23.9993 H         1 UNK         0.4600 
     44 H44         9.1888  -12.9226   24.6047 H         1 UNK         0.4600 
     45 H45        14.2165   -9.5604   22.1106 H         1 UNK         0.0600 
     46 H46        13.5607  -10.0363   20.5689 H         1 UNK         0.0600 
     47 H47        20.2108  -19.8005   26.7177 H         1 UNK         0.1550 
     48 H48        24.1452  -16.9002   27.0120 H         1 UNK         0.0120 
     49 H49        13.7168  -12.4719   21.2788 H         1 UNK         0.0300 
     50 H50        14.4355  -11.9060   22.7966 H         1 UNK         0.0300 
     51 H51        11.7377   -9.3136   22.0409 H         1 UNK         0.0600 
     52 H52        11.5468  -11.0096   21.6699 H         1 UNK         0.0600 
     53 H53        22.1566  -20.5869   27.9732 H         1 UNK         0.0650 
     54 H54        24.1890  -19.1245   28.1470 H         1 UNK         0.1550 
     55 H55        12.2077  -14.1007   23.2345 H         1 UNK         0.4600 
     56 H56        12.9660  -12.5192   23.1856 H         1 UNK         0.4600 
@<TRIPOS>BOND
     1    1    2 1    
     2    1    3 am   BACKBONE|DICT|INTERRES
     3    1   15 2    
     4    2    7 ar   
     5    2    8 ar   
     6    3   11 1    
     7    3   12 1    
     8    4   13 1    
     9    4    6 1    
    10    4   14 1    
    11    5   19 1    
    12    5    9 ar   
    13    5   20 1    
    14    6   10 ar   
    15    6   25 ar   
    16    7   16 ar   
    17    7   31 1    
    18    8   18 ar   
    19    8   32 1    
    20    9   55 1    
    21    9   56 1    
    22   10   26 ar   
    23   11   14 1    
    24   11   33 1    
    25   11   34 1    
    26   12   13 1    
    27   12   35 1    
    28   12   36 1    
    29   13   37 1    
    30   13   38 1    
    31   14   39 1    
    32   14   40 1    
    33   16   21 1    
    34   16   17 ar   
    35   17   18 ar   
    36   17   41 1    
    37   18   22 1    
    38   19   23 1    
    39   19   42 1    
    40   20   43 1    
    41   20   44 1    
    42   22   27 1    
    43   23   28 1    
    44   24   27 1    
    45   24   28 1    
    46   24   45 1    
    47   24   46 1    
    48   25   29 ar   
    49   25   47 1    
    50   26   30 ar   
    51   26   48 1    
    52   27   49 1    
    53   27   50 1    
    54   28   51 1    
    55   28   52 1    
    56   29   30 ar   
    57   29   53 1    
    58   30   54 1    
@<TRIPOS>SUBSTRUCTURE
     1 UNK         1 GROUP             0       ****    0 ROOT    
