# Supplementary material for: Study of the Differential Activity of Thrombin Inhibitors Using Docking, QSAR, Molecular Dynamics, and MM-GBSA
Source: PLoS One. 2015 Nov 24;10(11):e0142774. doi: 10.1371/journal.pone.0142774 (PMC4657979; doi:10.1371/journal.pone.0142774)
Supplement: S1 File — (ZIP) [file pone.0142774.s001.zip › 049.mol2]

@<TRIPOS>MOLECULE
049
52   54    1
SMALL
USER_CHARGES


@<TRIPOS>ATOM
      1 N1         17.8384  -16.7174   23.8999 N.am      1 UNK        -0.1400 
      2 C2         17.7578  -16.6669   22.5483 C.2       1 UNK         0.6150 
      3 C3         17.7882  -15.3291   21.8788 C.3       1 UNK        -0.1150 
      4 C4         10.7062  -12.2545   24.3093 C.cat     1 UNK         0.8825 
      5 C5         18.0027  -15.5589   24.7896 C.3       1 UNK         0.0650 
      6 C6         19.4531  -15.4744   25.2460 C.3       1 UNK        -0.1150 
      7 C7         18.1705  -17.9586   24.6004 C.3       1 UNK        -0.0500 
      8 C8         19.0102  -14.8260   21.3812 C.3       1 UNK        -0.1150 
      9 C9         16.6016  -14.5814   21.7249 C.3       1 UNK        -0.1150 
     10 N10        10.1711  -13.3329   24.8875 N.pl3     1 UNK        -0.8000 
     11 O11        17.7291  -17.6704   21.8385 O.2       1 UNK        -0.5000 
     12 C12        19.0394  -13.5799   20.7304 C.3       1 UNK         0.1800 
     13 C13        20.2710  -16.6327   25.2407 C.3       1 UNK        -0.1150 
     14 C14        17.8584  -12.8349   20.5967 C.3       1 UNK        -0.1150 
     15 C15        16.6355  -13.3108   21.0977 C.3       1 UNK         0.0850 
     16 N16        11.3718  -12.3727   23.1495 N.2       1 UNK        -0.4025 
     17 C17        19.6981  -17.9742   24.7958 C.3       1 UNK        -0.0050 
     18 N18        10.5712  -11.0566   24.8847 N.2       1 UNK        -0.8000 
     19 Cl19       20.5086  -12.9516   20.0844 Cl        1 UNK        -0.1800 
     20 O20        15.5452  -12.4844   20.9432 O.3       1 UNK        -0.2850 
     21 O21        12.2450  -13.4610   23.2861 O.3       1 UNK        -0.3000 
     22 C22        13.3295  -13.4990   21.0972 C.3       1 UNK        -0.1200 
     23 C23        19.9924  -14.2364   25.6469 C.3       1 UNK        -0.1150 
     24 C24        21.6387  -16.5236   25.5585 C.3       1 UNK        -0.1150 
     25 C25        14.4335  -12.6936   21.7973 C.3       1 UNK         0.1400 
     26 C26        12.3881  -14.2035   22.0873 C.3       1 UNK         0.0800 
     27 C27        21.3580  -14.1329   25.9648 C.3       1 UNK        -0.1150 
     28 C28        22.1828  -15.2703   25.8930 C.3       1 UNK        -0.1150 
     29 H29        17.7017  -14.6203   24.3270 H         1 UNK         0.0600 
     30 H30        17.3708  -15.6738   25.6716 H         1 UNK         0.0600 
     31 H31        17.6643  -17.9789   25.5659 H         1 UNK         0.0600 
     32 H32        17.8385  -18.8489   24.0652 H         1 UNK         0.0600 
     33 H33        19.9212  -15.3996   21.4852 H         1 UNK         0.1150 
     34 H34        15.6764  -14.9971   22.0982 H         1 UNK         0.1150 
     35 H35         9.4937  -13.2153   25.6458 H         1 UNK         0.4600 
     36 H36        17.8899  -11.8752   20.1123 H         1 UNK         0.1150 
     37 H37        11.6692  -11.5635   22.6231 H         1 UNK         0.3800 
     38 H38        19.9746  -18.7444   25.5159 H         1 UNK         0.0600 
     39 H39        20.1794  -18.2408   23.8531 H         1 UNK         0.0600 
     40 H40         9.8457  -10.9301   25.6011 H         1 UNK         0.4600 
     41 H41        11.0127  -10.2382   24.4988 H         1 UNK         0.4600 
     42 H42        12.7607  -12.8307   20.4499 H         1 UNK         0.0600 
     43 H43        13.7654  -14.2520   20.4397 H         1 UNK         0.0600 
     44 H44        19.3710  -13.3545   25.6776 H         1 UNK         0.1150 
     45 H45        22.2794  -17.3939   25.5172 H         1 UNK         0.1150 
     46 H46        14.7278  -13.1318   22.7516 H         1 UNK         0.0300 
     47 H47        14.0354  -11.7119   22.0522 H         1 UNK         0.0300 
     48 H48        11.4223  -14.4091   21.6250 H         1 UNK         0.0600 
     49 H49        12.8064  -15.1734   22.3595 H         1 UNK         0.0600 
     50 H50        21.7740  -13.1750   26.2369 H         1 UNK         0.1150 
     51 H51        23.2400  -15.1828   26.0887 H         1 UNK         0.1150 
     52 H52        10.3154  -14.2506   24.4560 H         1 UNK         0.4600 
@<TRIPOS>BOND
     1    1    2 am   BACKBONE|DICT|INTERRES
     2    1    5 1    
     3    1    7 1    
     4    2    3 1    
     5    2   11 2    
     6    3    8 2    
     7    3    9 1    
     8    4   16 1    
     9    4   10 ar   
    10    4   18 1    
    11    5    6 1    
    12    5   29 1    
    13    5   30 1    
    14    6   23 2    
    15    6   13 1    
    16    7   17 1    
    17    7   31 1    
    18    7   32 1    
    19    8   12 1    
    20    8   33 1    
    21    9   15 2    
    22    9   34 1    
    23   10   35 1    
    24   10   52 1    
    25   12   19 1    
    26   12   14 2    
    27   13   17 1    
    28   13   24 2    
    29   14   15 1    
    30   14   36 1    
    31   15   20 1    
    32   16   21 1    
    33   16   37 1    
    34   17   38 1    
    35   17   39 1    
    36   18   40 1    
    37   18   41 1    
    38   20   25 1    
    39   21   26 1    
    40   22   25 1    
    41   22   26 1    
    42   22   42 1    
    43   22   43 1    
    44   23   27 1    
    45   23   44 1    
    46   24   28 1    
    47   24   45 1    
    48   25   46 1    
    49   25   47 1    
    50   26   48 1    
    51   26   49 1    
    52   27   28 2    
    53   27   50 1    
    54   28   51 1    
@<TRIPOS>SUBSTRUCTURE
     1 UNK         1 GROUP             0       ****    0 ROOT    
