# Supplementary material for: Study of the Differential Activity of Thrombin Inhibitors Using Docking, QSAR, Molecular Dynamics, and MM-GBSA
Source: PLoS One. 2015 Nov 24;10(11):e0142774. doi: 10.1371/journal.pone.0142774 (PMC4657979; doi:10.1371/journal.pone.0142774)
Supplement: S1 File — (ZIP) [file pone.0142774.s001.zip › 050.mol2]

@<TRIPOS>MOLECULE
050
57   58    1
SMALL
USER_CHARGES


@<TRIPOS>ATOM
      1 C1         17.7898  -15.5179   23.8172 C.2       1 UNK         0.6150 
      2 C2         18.0522  -14.5790   22.6736 C.ar      1 UNK        -0.1150 
      3 N3         18.6605  -15.5347   24.8648 N.am      1 UNK        -0.1400 
      4 C4         11.5488  -11.8773   23.3370 C.2       1 UNK         0.4890 
      5 C5         17.0086  -13.8138   22.1084 C.ar      1 UNK        -0.1150 
      6 C6         19.3680  -14.4128   22.1951 C.ar      1 UNK        -0.1150 
      7 N7         11.2072  -13.1976   23.1101 N.2       1 UNK        -0.7850 
      8 O8         16.7944  -16.2405   23.7518 O.2       1 UNK        -0.5000 
      9 C9         17.2536  -12.9224   21.0447 C.ar      1 UNK         0.0850 
     10 C10        19.8795  -14.7533   24.8112 C.3       1 UNK         0.0100 
     11 C11        19.6310  -13.5243   21.1343 C.ar      1 UNK        -0.1150 
     12 N12        12.4269  -11.2160   22.6599 N.2       1 UNK        -0.2590 
     13 C13        18.2463  -17.8366   25.7508 C.2       1 UNK        -0.1150 
     14 N14        10.8587  -11.2944   24.3775 N.2       1 UNK        -0.7850 
     15 C15        18.0232  -18.7880   26.6699 C.2       1 UNK        -0.2300 
     16 C16        18.5773  -12.7871   20.5568 C.ar      1 UNK        -0.1150 
     17 C17        18.4709  -16.3682   26.0720 C.3       1 UNK        -0.0500 
     18 O18        16.1685  -12.2331   20.5472 O.3       1 UNK        -0.2850 
     19 O19        12.9916  -12.0210   21.6571 O.3       1 UNK        -0.3225 
     20 C20        14.0239  -12.0116   19.4920 C.3       1 UNK        -0.1200 
     21 C21        15.1808  -12.9593   19.8287 C.3       1 UNK         0.1400 
     22 C22        13.5849  -11.1678   20.6941 C.3       1 UNK         0.1025 
     23 C23        21.0433  -13.3663   20.6099 C.3       1 UNK        -0.0650 
     24 C24        20.1217  -13.9706   26.0926 C.3       1 UNK        -0.1200 
     25 C25        21.1207  -15.6203   24.6940 C.3       1 UNK        -0.1200 
     26 C26        22.2428  -14.6782   25.1021 C.3       1 UNK        -0.1200 
     27 C27        21.6328  -13.7550   26.1554 C.3       1 UNK        -0.1200 
     28 H28        16.0024  -13.9096   22.4905 H         1 UNK         0.1150 
     29 H29        20.1770  -14.9784   22.6353 H         1 UNK         0.1150 
     30 H30        10.5196  -13.7082   23.6435 H         1 UNK         0.3600 
     31 H31        11.6344  -13.7478   22.3787 H         1 UNK         0.3600 
     32 H32        19.8125  -14.0731   23.9621 H         1 UNK         0.0600 
     33 H33        18.2783  -18.1121   24.7068 H         1 UNK         0.1150 
     34 H34        10.1649  -11.7729   24.9327 H         1 UNK         0.3600 
     35 H35        10.9994  -10.3359   24.6623 H         1 UNK         0.3600 
     36 H36        17.8737  -19.8172   26.3788 H         1 UNK         0.1150 
     37 H37        17.9847  -18.5521   27.7235 H         1 UNK         0.1150 
     38 H38        18.8091  -12.1172   19.7428 H         1 UNK         0.1150 
     39 H39        19.3515  -16.3324   26.7112 H         1 UNK         0.0600 
     40 H40        17.6620  -15.9815   26.6906 H         1 UNK         0.0600 
     41 H41        14.3216  -11.3520   18.6762 H         1 UNK         0.0600 
     42 H42        13.1751  -12.5912   19.1274 H         1 UNK         0.0600 
     43 H43        15.6051  -13.3638   18.9083 H         1 UNK         0.0300 
     44 H44        14.8117  -13.7913   20.4307 H         1 UNK         0.0300 
     45 H45        14.4468  -10.6551   21.1257 H         1 UNK         0.0600 
     46 H46        12.8704  -10.4063   20.3752 H         1 UNK         0.0600 
     47 H47        21.7755  -13.5857   21.3876 H         1 UNK         0.0600 
     48 H48        21.2125  -14.0482   19.7763 H         1 UNK         0.0600 
     49 H49        21.2168  -12.3475   20.2622 H         1 UNK         0.0600 
     50 H50        19.5700  -13.0307   26.1104 H         1 UNK         0.0600 
     51 H51        19.8004  -14.5581   26.9526 H         1 UNK         0.0600 
     52 H52        21.0626  -16.4588   25.3881 H         1 UNK         0.0600 
     53 H53        21.2583  -16.0178   23.6885 H         1 UNK         0.0600 
     54 H54        23.1134  -15.2150   25.4790 H         1 UNK         0.0600 
     55 H55        22.5644  -14.0899   24.2428 H         1 UNK         0.0600 
     56 H56        21.8917  -12.7169   25.9467 H         1 UNK         0.0600 
     57 H57        22.0091  -13.9901   27.1510 H         1 UNK         0.0600 
@<TRIPOS>BOND
     1    1    2 1    
     2    1    3 am   BACKBONE|DICT|INTERRES
     3    1    8 2    
     4    2    5 ar   
     5    2    6 ar   
     6    3   10 1    
     7    3   17 1    
     8    4   12 2    
     9    4    7 1    
    10    4   14 1    
    11    5    9 ar   
    12    5   28 1    
    13    6   11 ar   
    14    6   29 1    
    15    7   30 1    
    16    7   31 1    
    17    9   18 1    
    18    9   16 ar   
    19   10   24 1    
    20   10   25 1    
    21   10   32 1    
    22   11   16 ar   
    23   11   23 1    
    24   12   19 1    
    25   13   17 1    
    26   13   15 2    
    27   13   33 1    
    28   14   34 1    
    29   14   35 1    
    30   15   36 1    
    31   15   37 1    
    32   16   38 1    
    33   17   39 1    
    34   17   40 1    
    35   18   21 1    
    36   19   22 1    
    37   20   21 1    
    38   20   22 1    
    39   20   41 1    
    40   20   42 1    
    41   21   43 1    
    42   21   44 1    
    43   22   45 1    
    44   22   46 1    
    45   23   47 1    
    46   23   48 1    
    47   23   49 1    
    48   24   27 1    
    49   24   50 1    
    50   24   51 1    
    51   25   26 1    
    52   25   52 1    
    53   25   53 1    
    54   26   27 1    
    55   26   54 1    
    56   26   55 1    
    57   27   56 1    
    58   27   57 1    
@<TRIPOS>SUBSTRUCTURE
     1 UNK         1 GROUP             0       ****    0 ROOT    
