# Supplementary material for: Study of the Differential Activity of Thrombin Inhibitors Using Docking, QSAR, Molecular Dynamics, and MM-GBSA
Source: PLoS One. 2015 Nov 24;10(11):e0142774. doi: 10.1371/journal.pone.0142774 (PMC4657979; doi:10.1371/journal.pone.0142774)
Supplement: S1 File — (ZIP) [file pone.0142774.s001.zip › 051.mol2]

@<TRIPOS>MOLECULE
051
59   60    1
SMALL
USER_CHARGES


@<TRIPOS>ATOM
      1 C1         18.3966  -16.5273   22.9822 C.2       1 UNK         0.6150 
      2 C2         18.1833  -15.1940   22.3296 C.3       1 UNK        -0.1150 
      3 N3         18.4517  -16.6174   24.3370 N.am      1 UNK        -0.1400 
      4 C4         10.7526  -11.8799   24.2138 C.2       1 UNK         0.5750 
      5 C5         16.9035  -14.5990   22.3588 C.3       1 UNK        -0.1150 
      6 N6         10.5711  -10.6858   24.8874 N.2       1 UNK        -0.7850 
      7 C7         19.2137  -14.5934   21.5782 C.3       1 UNK        -0.1150 
      8 O8         18.4809  -17.5104   22.2449 O.2       1 UNK        -0.5000 
      9 C9         18.6010  -15.4680   25.2471 C.3       1 UNK        -0.0500 
     10 C10        16.6378  -13.4141   21.6437 C.3       1 UNK         0.0850 
     11 C11        18.9717  -13.3894   20.8854 C.3       1 UNK        -0.1150 
     12 N12        11.4117  -12.0347   23.1433 N.2       1 UNK        -0.3450 
     13 N13        10.1712  -12.9331   24.8874 N.2       1 UNK        -0.7850 
     14 C14        17.6900  -12.8030   20.9202 C.3       1 UNK        -0.1150 
     15 O15        15.3473  -12.9329   21.6876 O.3       1 UNK        -0.2850 
     16 O16        11.8761  -10.7899   22.6777 O.3       1 UNK        -0.3000 
     17 C17        20.0597  -15.3415   25.7410 C.3       1 UNK        -0.0600 
     18 C18        18.3997  -17.9298   25.0071 C.3       1 UNK        -0.0500 
     19 C19        13.4753  -11.6008   20.9898 C.3       1 UNK        -0.1200 
     20 C20        21.7217  -14.0310   25.9144 C.3       1 UNK        -0.1200 
     21 C21        14.9612  -11.9193   20.7642 C.3       1 UNK         0.1400 
     22 C22        13.2455  -10.8834   22.3296 C.3       1 UNK         0.0800 
     23 C23        20.0775  -12.7366   20.0811 C.3       1 UNK        -0.0650 
     24 C24        20.3640  -14.1192   26.6169 C.3       1 UNK        -0.1200 
     25 C25        21.0897  -14.7938   24.7432 C.3       1 UNK        -0.1200 
     26 C26        16.9636  -18.2901   25.4390 C.3       1 UNK        -0.1200 
     27 C27        15.9942  -18.5535   24.2780 C.3       1 UNK        -0.1800 
     28 H28        16.1029  -15.0755   22.9077 H         1 UNK         0.1150 
     29 H29         9.6612  -10.5770   25.3646 H         1 UNK         0.3600 
     30 H30        10.7541   -9.8804   24.3107 H         1 UNK         0.3600 
     31 H31        20.1865  -15.0633   21.5271 H         1 UNK         0.1150 
     32 H32        17.9410  -15.6030   26.1048 H         1 UNK         0.0600 
     33 H33        18.2812  -14.5333   24.7922 H         1 UNK         0.0600 
     34 H34         9.3163  -12.7443   25.4258 H         1 UNK         0.3600 
     35 H35        10.0918  -13.7966   24.3633 H         1 UNK         0.3600 
     36 H36        17.5298  -11.8855   20.3788 H         1 UNK         0.1150 
     37 H37        20.4273  -16.2465   26.2271 H         1 UNK         0.0600 
     38 H38        18.8099  -18.7235   24.3806 H         1 UNK         0.0600 
     39 H39        19.0325  -17.9226   25.8935 H         1 UNK         0.0600 
     40 H40        13.0947  -10.9772   20.1810 H         1 UNK         0.0600 
     41 H41        12.9055  -12.5298   20.9513 H         1 UNK         0.0600 
     42 H42        22.4988  -14.6008   26.4265 H         1 UNK         0.0600 
     43 H43        22.0458  -13.0155   25.6875 H         1 UNK         0.0600 
     44 H44        15.5551  -11.0139   20.8972 H         1 UNK         0.0300 
     45 H45        15.1119  -12.2751   19.7439 H         1 UNK         0.0300 
     46 H46        13.7711  -11.4035   23.1273 H         1 UNK         0.0600 
     47 H47        13.6661   -9.8779   22.2935 H         1 UNK         0.0600 
     48 H48        20.9853  -13.3401   20.0908 H         1 UNK         0.0600 
     49 H49        19.7670  -12.6124   19.0439 H         1 UNK         0.0600 
     50 H50        20.3168  -11.7538   20.4872 H         1 UNK         0.0600 
     51 H51        19.7345  -13.2579   26.3986 H         1 UNK         0.0600 
     52 H52        20.4127  -14.3225   27.6869 H         1 UNK         0.0600 
     53 H53        21.7299  -15.5504   24.2888 H         1 UNK         0.0600 
     54 H54        20.6533  -14.1334   23.9944 H         1 UNK         0.0600 
     55 H55        17.0076  -19.1874   26.0570 H         1 UNK         0.0600 
     56 H56        16.5617  -17.5072   26.0812 H         1 UNK         0.0600 
     57 H57        15.0421  -18.9364   24.6450 H         1 UNK         0.0600 
     58 H58        15.7849  -17.6411   23.7195 H         1 UNK         0.0600 
     59 H59        16.4008  -19.2892   23.5835 H         1 UNK         0.0600 
@<TRIPOS>BOND
     1    1    2 1    
     2    1    3 am   BACKBONE|DICT|INTERRES
     3    1    8 2    
     4    2    5 2    
     5    2    7 1    
     6    3    9 1    
     7    3   18 1    
     8    4   12 2    
     9    4    6 1    
    10    4   13 1    
    11    5   10 1    
    12    5   28 1    
    13    6   29 1    
    14    6   30 1    
    15    7   11 2    
    16    7   31 1    
    17    9   17 1    
    18    9   32 1    
    19    9   33 1    
    20   10   15 1    
    21   10   14 2    
    22   11   14 1    
    23   11   23 1    
    24   12   16 1    
    25   13   34 1    
    26   13   35 1    
    27   14   36 1    
    28   15   21 1    
    29   16   22 1    
    30   17   24 1    
    31   17   25 1    
    32   17   37 1    
    33   18   26 1    
    34   18   38 1    
    35   18   39 1    
    36   19   21 1    
    37   19   22 1    
    38   19   40 1    
    39   19   41 1    
    40   20   25 1    
    41   20   24 1    
    42   20   42 1    
    43   20   43 1    
    44   21   44 1    
    45   21   45 1    
    46   22   46 1    
    47   22   47 1    
    48   23   48 1    
    49   23   49 1    
    50   23   50 1    
    51   24   51 1    
    52   24   52 1    
    53   25   53 1    
    54   25   54 1    
    55   26   27 1    
    56   26   55 1    
    57   26   56 1    
    58   27   57 1    
    59   27   58 1    
    60   27   59 1    
@<TRIPOS>SUBSTRUCTURE
     1 UNK         1 GROUP             0       ****    0 ROOT    
