# Supplementary material for: Study of the Differential Activity of Thrombin Inhibitors Using Docking, QSAR, Molecular Dynamics, and MM-GBSA
Source: PLoS One. 2015 Nov 24;10(11):e0142774. doi: 10.1371/journal.pone.0142774 (PMC4657979; doi:10.1371/journal.pone.0142774)
Supplement: S1 File — (ZIP) [file pone.0142774.s001.zip › 052.mol2]

@<TRIPOS>MOLECULE
052
59   60    1
SMALL
USER_CHARGES


@<TRIPOS>ATOM
      1 C1         18.0523  -16.2955   23.5451 C.2       1 UNK         0.6150 
      2 C2         17.9015  -15.1096   22.6296 C.3       1 UNK        -0.1150 
      3 N3         18.9963  -16.3244   24.5298 N.am      1 UNK        -0.1400 
      4 C4         10.7383  -11.8732   24.2069 C.2       1 UNK         0.5750 
      5 C5         16.6393  -14.4906   22.5277 C.3       1 UNK        -0.1150 
      6 C6         18.9480  -14.6697   21.7877 C.3       1 UNK        -0.1150 
      7 N7         10.5711  -10.6821   24.8874 N.2       1 UNK        -0.7850 
      8 O8         17.2540  -17.2205   23.3822 O.2       1 UNK        -0.5000 
      9 C9         16.4171  -13.4201   21.6420 C.3       1 UNK         0.0850 
     10 C10        20.0049  -15.2646   24.7729 C.3       1 UNK         0.0100 
     11 C11        18.7495  -13.5841   20.9095 C.3       1 UNK        -0.1150 
     12 N12        11.3714  -12.0112   23.1184 N.2       1 UNK        -0.3450 
     13 N13        10.1711  -12.9331   24.8874 N.2       1 UNK        -0.7850 
     14 C14        17.4886  -12.9566   20.8412 C.3       1 UNK        -0.1150 
     15 C15        19.0879  -17.5241   25.3888 C.3       1 UNK        -0.0500 
     16 O16        15.1429  -12.9024   21.6189 O.3       1 UNK        -0.2850 
     17 O17        11.7928  -10.7505   22.6511 O.3       1 UNK        -0.3000 
     18 C18        13.3683  -11.4805   20.9173 C.3       1 UNK        -0.1200 
     19 C19        14.8408  -11.8554   20.7066 C.3       1 UNK         0.1400 
     20 C20        13.1565  -10.7987   22.2775 C.3       1 UNK         0.0800 
     21 C21        19.8852  -13.0964   20.0329 C.3       1 UNK        -0.0650 
     22 C22        20.1011  -14.8447   26.2626 C.3       1 UNK        -0.1200 
     23 C23        21.3835  -15.7099   24.2367 C.3       1 UNK        -0.1200 
     24 C24        18.0094  -17.5143   26.4874 C.3       1 UNK        -0.1800 
     25 C25        22.4080  -14.5833   24.3903 C.3       1 UNK        -0.1200 
     26 C26        21.1756  -13.7631   26.4840 C.3       1 UNK        -0.1200 
     27 C27        22.5284  -14.1581   25.8574 C.3       1 UNK        -0.1200 
     28 H28        15.8197  -14.8485   23.1358 H         1 UNK         0.1150 
     29 H29        19.9054  -15.1652   21.8047 H         1 UNK         0.1150 
     30 H30         9.6619  -10.5798   25.3675 H         1 UNK         0.3600 
     31 H31        10.7483   -9.8707   24.3176 H         1 UNK         0.3600 
     32 H32        19.7225  -14.3521   24.2504 H         1 UNK         0.0600 
     33 H33         9.3188  -12.7419   25.4289 H         1 UNK         0.3600 
     34 H34        10.0878  -13.7994   24.3686 H         1 UNK         0.3600 
     35 H35        17.3572  -12.1332   20.1574 H         1 UNK         0.1150 
     36 H36        18.9846  -18.4280   24.7856 H         1 UNK         0.0600 
     37 H37        20.0706  -17.6172   25.8479 H         1 UNK         0.0600 
     38 H38        13.0194  -10.8203   20.1234 H         1 UNK         0.0600 
     39 H39        12.7635  -12.3852   20.8448 H         1 UNK         0.0600 
     40 H40        15.4787  -10.9886   20.8874 H         1 UNK         0.0300 
     41 H41        14.9977  -12.1933   19.6813 H         1 UNK         0.0300 
     42 H42        13.7160  -11.3170   23.0547 H         1 UNK         0.0600 
     43 H43        13.5503   -9.7822   22.2515 H         1 UNK         0.0600 
     44 H44        20.7298  -13.7859   20.0556 H         1 UNK         0.0600 
     45 H45        19.5554  -13.0017   18.9982 H         1 UNK         0.0600 
     46 H46        20.2330  -12.1222   20.3765 H         1 UNK         0.0600 
     47 H47        19.1358  -14.4771   26.6132 H         1 UNK         0.0600 
     48 H48        20.3570  -15.6930   26.8962 H         1 UNK         0.0600 
     49 H49        21.7428  -16.5863   24.7759 H         1 UNK         0.0600 
     50 H50        21.3226  -16.0112   23.1929 H         1 UNK         0.0600 
     51 H51        18.0939  -18.4003   27.1169 H         1 UNK         0.0600 
     52 H52        18.0995  -16.6448   27.1380 H         1 UNK         0.0600 
     53 H53        17.0035  -17.5078   26.0668 H         1 UNK         0.0600 
     54 H54        23.3834  -14.9095   24.0294 H         1 UNK         0.0600 
     55 H55        22.1143  -13.7331   23.7750 H         1 UNK         0.0600 
     56 H56        20.8350  -12.8085   26.0873 H         1 UNK         0.0600 
     57 H57        21.3057  -13.5942   27.5532 H         1 UNK         0.0600 
     58 H58        22.9646  -14.9769   26.4308 H         1 UNK         0.0600 
     59 H59        23.2326  -13.3331   25.9170 H         1 UNK         0.0600 
@<TRIPOS>BOND
     1    1    2 1    
     2    1    3 am   BACKBONE|DICT|INTERRES
     3    1    8 2    
     4    2    5 2    
     5    2    6 1    
     6    3   10 1    
     7    3   15 1    
     8    4   12 2    
     9    4    7 1    
    10    4   13 1    
    11    5    9 1    
    12    5   28 1    
    13    6   11 2    
    14    6   29 1    
    15    7   30 1    
    16    7   31 1    
    17    9   16 1    
    18    9   14 2    
    19   10   22 1    
    20   10   23 1    
    21   10   32 1    
    22   11   14 1    
    23   11   21 1    
    24   12   17 1    
    25   13   33 1    
    26   13   34 1    
    27   14   35 1    
    28   15   24 1    
    29   15   36 1    
    30   15   37 1    
    31   16   19 1    
    32   17   20 1    
    33   18   19 1    
    34   18   20 1    
    35   18   38 1    
    36   18   39 1    
    37   19   40 1    
    38   19   41 1    
    39   20   42 1    
    40   20   43 1    
    41   21   44 1    
    42   21   45 1    
    43   21   46 1    
    44   22   26 1    
    45   22   47 1    
    46   22   48 1    
    47   23   25 1    
    48   23   49 1    
    49   23   50 1    
    50   24   51 1    
    51   24   52 1    
    52   24   53 1    
    53   25   27 1    
    54   25   54 1    
    55   25   55 1    
    56   26   27 1    
    57   26   56 1    
    58   26   57 1    
    59   27   58 1    
    60   27   59 1    
@<TRIPOS>SUBSTRUCTURE
     1 UNK         1 GROUP             0       ****    0 ROOT    
