# Supplementary material for: Study of the Differential Activity of Thrombin Inhibitors Using Docking, QSAR, Molecular Dynamics, and MM-GBSA
Source: PLoS One. 2015 Nov 24;10(11):e0142774. doi: 10.1371/journal.pone.0142774 (PMC4657979; doi:10.1371/journal.pone.0142774)
Supplement: S1 File — (ZIP) [file pone.0142774.s001.zip › 053.mol2]

@<TRIPOS>MOLECULE
053
72   73    1
SMALL
USER_CHARGES


@<TRIPOS>ATOM
      1 C1         17.8659  -16.1684   22.8127 C.2       1 UNK         0.6150 
      2 C2         17.8205  -15.0373   21.8041 C.3       1 UNK        -0.1150 
      3 N3         19.0480  -16.7158   23.2194 N.am      1 UNK        -0.1400 
      4 C4         10.9556  -12.1623   24.0667 C.2       1 UNK         0.5750 
      5 C5         16.5980  -14.7350   21.1558 C.3       1 UNK        -0.1150 
      6 C6         18.9363  -14.1988   21.5480 C.3       1 UNK        -0.1150 
      7 N7         10.9586  -10.8451   24.4862 N.2       1 UNK        -0.7850 
      8 O8         16.7906  -16.5531   23.2766 O.2       1 UNK        -0.5000 
      9 C9         24.8702  -17.3745   24.3826 C.2       1 UNK         0.5000 
     10 C10        16.5091  -13.6767   20.2300 C.3       1 UNK         0.0850 
     11 C11        19.2022  -17.2570   24.5928 C.3       1 UNK         0.0100 
     12 O12        24.8181  -16.3569   23.6956 O.2       1 UNK        -0.5000 
     13 C13        18.8871  -13.2135   20.5494 C.3       1 UNK        -0.1150 
     14 N14        11.5890  -12.6617   23.0883 N.2       1 UNK        -0.3450 
     15 N15        10.1712  -12.9365   24.8866 N.2       1 UNK        -0.7850 
     16 C16        17.6746  -12.9563   19.8916 C.3       1 UNK        -0.1150 
     17 N17        25.1435  -17.3330   25.6855 N.am      1 UNK        -0.7600 
     18 C18        20.2618  -16.7496   22.3624 C.3       1 UNK        -0.0500 
     19 O19        15.3021  -13.4297   19.6211 O.3       1 UNK        -0.2850 
     20 O20        12.3951  -11.7127   22.4382 O.3       1 UNK        -0.3000 
     21 C21        14.2991  -11.6015   20.9180 C.3       1 UNK        -0.1200 
     22 C22        24.5846  -18.7580   23.7789 C.3       1 UNK        -0.1200 
     23 C23        14.8956  -12.0649   19.5759 C.3       1 UNK         0.1400 
     24 C24        12.9922  -12.3146   21.2962 C.3       1 UNK         0.0800 
     25 C25        20.1402  -12.4498   20.1778 C.3       1 UNK        -0.0650 
     26 C26        18.5776  -16.3453   25.6846 C.3       1 UNK        -0.1200 
     27 C27        18.6780  -18.7025   24.7346 C.3       1 UNK        -0.1200 
     28 C28        20.9853  -18.1114   22.2483 C.3       1 UNK        -0.1200 
     29 C29        23.4379  -18.7723   22.7444 C.3       1 UNK        -0.1200 
     30 C30        22.0763  -18.3328   23.3175 C.3       1 UNK        -0.1200 
     31 C31        18.8745  -16.8900   27.0846 C.3       1 UNK        -0.1200 
     32 C32        19.0289  -19.2550   26.1253 C.3       1 UNK        -0.1200 
     33 C33        18.4576  -18.3655   27.2387 C.3       1 UNK        -0.1200 
     34 H34        15.7076  -15.3144   21.3630 H         1 UNK         0.1150 
     35 H35        19.8622  -14.3076   22.0850 H         1 UNK         0.1150 
     36 H36        10.1144  -10.5443   24.9597 H         1 UNK         0.3600 
     37 H37        11.2113  -10.1966   23.7609 H         1 UNK         0.3600 
     38 H38        20.2635  -17.2612   24.8241 H         1 UNK         0.0600 
     39 H39         9.3881  -12.5325   25.4017 H         1 UNK         0.3600 
     40 H40         9.9561  -13.8663   24.5392 H         1 UNK         0.3600 
     41 H41        17.6515  -12.2163   19.1128 H         1 UNK         0.1150 
     42 H42        25.2590  -16.4396   26.1529 H         1 UNK         0.3800 
     43 H43        25.1685  -18.1837   26.2234 H         1 UNK         0.3800 
     44 H44        19.9955  -16.4988   21.3340 H         1 UNK         0.0600 
     45 H45        20.9691  -15.9904   22.6969 H         1 UNK         0.0600 
     46 H46        15.0491  -11.7489   21.6891 H         1 UNK         0.0600 
     47 H47        14.1081  -10.5288   20.8880 H         1 UNK         0.0600 
     48 H48        24.3555  -19.4653   24.5758 H         1 UNK         0.0600 
     49 H49        25.5017  -19.1107   23.3085 H         1 UNK         0.0600 
     50 H50        15.7208  -11.4036   19.2971 H         1 UNK         0.0300 
     51 H51        14.1480  -11.9626   18.7914 H         1 UNK         0.0300 
     52 H52        12.2769  -12.2504   20.4762 H         1 UNK         0.0600 
     53 H53        13.1969  -13.3753   21.4570 H         1 UNK         0.0600 
     54 H54        20.1302  -12.1567   19.1291 H         1 UNK         0.0600 
     55 H55        21.0265  -13.0652   20.3363 H         1 UNK         0.0600 
     56 H56        20.2258  -11.5517   20.7886 H         1 UNK         0.0600 
     57 H57        18.9592  -15.3277   25.5959 H         1 UNK         0.0600 
     58 H58        17.4945  -16.2803   25.5894 H         1 UNK         0.0600 
     59 H59        17.5977  -18.7351   24.5879 H         1 UNK         0.0600 
     60 H60        19.1100  -19.3564   23.9792 H         1 UNK         0.0600 
     61 H61        20.2854  -18.9452   22.1978 H         1 UNK         0.0600 
     62 H62        21.4760  -18.1152   21.2736 H         1 UNK         0.0600 
     63 H63        23.3391  -19.7755   22.3285 H         1 UNK         0.0600 
     64 H64        23.7144  -18.1335   21.9055 H         1 UNK         0.0600 
     65 H65        22.2252  -17.4042   23.8655 H         1 UNK         0.0600 
     66 H66        21.7297  -19.0584   24.0534 H         1 UNK         0.0600 
     67 H67        19.9398  -16.7756   27.2827 H         1 UNK         0.0600 
     68 H68        18.3457  -16.2855   27.8206 H         1 UNK         0.0600 
     69 H69        18.6478  -20.2707   26.2281 H         1 UNK         0.0600 
     70 H70        20.1120  -19.3207   26.2313 H         1 UNK         0.0600 
     71 H71        18.7658  -18.7345   28.2172 H         1 UNK         0.0600 
     72 H72        17.3726  -18.4455   27.2168 H         1 UNK         0.0600 
@<TRIPOS>BOND
     1    1    2 1    
     2    1    3 am   BACKBONE|DICT|INTERRES
     3    1    8 2    
     4    2    5 2    
     5    2    6 1    
     6    3   11 1    
     7    3   18 1    
     8    4   14 2    
     9    4    7 1    
    10    4   15 1    
    11    5   10 1    
    12    5   34 1    
    13    6   13 2    
    14    6   35 1    
    15    7   36 1    
    16    7   37 1    
    17    9   22 1    
    18    9   12 2    
    19    9   17 am   BACKBONE|DICT|INTERRES
    20   10   19 1    
    21   10   16 2    
    22   11   26 1    
    23   11   27 1    
    24   11   38 1    
    25   13   16 1    
    26   13   25 1    
    27   14   20 1    
    28   15   39 1    
    29   15   40 1    
    30   16   41 1    
    31   17   42 1    
    32   17   43 1    
    33   18   28 1    
    34   18   44 1    
    35   18   45 1    
    36   19   23 1    
    37   20   24 1    
    38   21   23 1    
    39   21   24 1    
    40   21   46 1    
    41   21   47 1    
    42   22   29 1    
    43   22   48 1    
    44   22   49 1    
    45   23   50 1    
    46   23   51 1    
    47   24   52 1    
    48   24   53 1    
    49   25   54 1    
    50   25   55 1    
    51   25   56 1    
    52   26   31 1    
    53   26   57 1    
    54   26   58 1    
    55   27   32 1    
    56   27   59 1    
    57   27   60 1    
    58   28   30 1    
    59   28   61 1    
    60   28   62 1    
    61   29   30 1    
    62   29   63 1    
    63   29   64 1    
    64   30   65 1    
    65   30   66 1    
    66   31   33 1    
    67   31   67 1    
    68   31   68 1    
    69   32   33 1    
    70   32   69 1    
    71   32   70 1    
    72   33   71 1    
    73   33   72 1    
@<TRIPOS>SUBSTRUCTURE
     1 UNK         1 GROUP             0       ****    0 ROOT    
