# Supplementary material for: Study of the Differential Activity of Thrombin Inhibitors Using Docking, QSAR, Molecular Dynamics, and MM-GBSA
Source: PLoS One. 2015 Nov 24;10(11):e0142774. doi: 10.1371/journal.pone.0142774 (PMC4657979; doi:10.1371/journal.pone.0142774)
Supplement: S1 File — (ZIP) [file pone.0142774.s001.zip › 054.mol2]

@<TRIPOS>MOLECULE
054
60   61    1
SMALL
USER_CHARGES


@<TRIPOS>ATOM
      1 C1         17.7022  -16.3613   23.6820 C.2       1 UNK         0.6150 
      2 C2         17.5664  -15.1736   22.7664 C.3       1 UNK        -0.1150 
      3 N3         18.7405  -16.4564   24.5633 N.am      1 UNK        -0.1400 
      4 C4         10.9834  -11.9245   24.0226 C.2       1 UNK         0.5750 
      5 C5         16.3264  -14.5083   22.6624 C.3       1 UNK        -0.1150 
      6 C6         18.6289  -14.7746   21.9262 C.3       1 UNK        -0.1150 
      7 N7         10.9711  -10.8452   24.8867 N.2       1 UNK        -0.7850 
      8 O8         16.8444  -17.2420   23.5886 O.2       1 UNK        -0.5000 
      9 C9         16.1482  -13.4291   21.7695 C.3       1 UNK         0.0850 
     10 C10        19.7192  -15.3760   24.8378 C.3       1 UNK         0.0100 
     11 C11        18.4885  -13.6670   21.0706 C.3       1 UNK        -0.1150 
     12 N12        11.6290  -12.0148   22.9363 N.2       1 UNK        -0.3450 
     13 C13        19.4427  -18.8281   24.3828 C.2       1 UNK        -0.1150 
     14 N14        10.1715  -12.9327   24.4882 N.2       1 UNK        -0.7850 
     15 C15        19.7036  -20.0791   24.7911 C.2       1 UNK        -0.2300 
     16 C16        17.2544  -12.9923   20.9963 C.3       1 UNK        -0.1150 
     17 C17        18.9363  -17.7239   25.2972 C.3       1 UNK        -0.0500 
     18 O18        14.8897  -12.8656   21.6975 O.3       1 UNK        -0.2850 
     19 O19        12.4497  -10.8859   22.7661 O.3       1 UNK        -0.3000 
     20 C20        13.1412  -11.6618   20.4841 C.3       1 UNK        -0.1200 
     21 C21        14.6413  -11.9503   20.6384 C.3       1 UNK         0.1400 
     22 C22        12.5912  -10.5476   21.3963 C.3       1 UNK         0.0800 
     23 C23        19.6592  -13.2194   20.2200 C.3       1 UNK        -0.0650 
     24 C24        19.7554  -14.9460   26.3264 C.3       1 UNK        -0.1200 
     25 C25        21.1235  -15.7646   24.3298 C.3       1 UNK        -0.1200 
     26 C26        22.0933  -14.5915   24.5059 C.3       1 UNK        -0.1200 
     27 C27        20.7720  -13.8112   26.5481 C.3       1 UNK        -0.1200 
     28 C28        22.1577  -14.1716   25.9793 C.3       1 UNK        -0.1200 
     29 H29        15.4984  -14.8353   23.2782 H         1 UNK         0.1150 
     30 H30        19.5636  -15.3118   21.9429 H         1 UNK         0.1150 
     31 H31        10.0715  -10.6671   25.3326 H         1 UNK         0.3600 
     32 H32        11.3255  -10.0010   24.4647 H         1 UNK         0.3600 
     33 H33        19.4303  -14.4649   24.3195 H         1 UNK         0.0600 
     34 H34        19.6002  -18.5755   23.3439 H         1 UNK         0.1150 
     35 H35         9.3992  -12.6842   25.1037 H         1 UNK         0.3600 
     36 H36         9.9078  -13.6351   23.8111 H         1 UNK         0.3600 
     37 H37        20.0627  -20.8262   24.0980 H         1 UNK         0.1150 
     38 H38        19.5620  -20.3739   25.8207 H         1 UNK         0.1150 
     39 H39        17.1731  -12.1515   20.3255 H         1 UNK         0.1150 
     40 H40        19.6598  -17.6393   26.1052 H         1 UNK         0.0600 
     41 H41        18.0039  -18.0380   25.7693 H         1 UNK         0.0600 
     42 H42        12.9807  -11.3282   19.4593 H         1 UNK         0.0600 
     43 H43        12.5637  -12.5826   20.5694 H         1 UNK         0.0600 
     44 H44        15.1991  -11.0270   20.8023 H         1 UNK         0.0300 
     45 H45        14.9833  -12.3875   19.6987 H         1 UNK         0.0300 
     46 H46        13.2467   -9.6814   21.3334 H         1 UNK         0.0600 
     47 H47        11.6178  -10.2170   21.0315 H         1 UNK         0.0600 
     48 H48        19.5628  -13.6015   19.2045 H         1 UNK         0.0600 
     49 H49        19.7075  -12.1324   20.1751 H         1 UNK         0.0600 
     50 H50        20.6042  -13.5798   20.6311 H         1 UNK         0.0600 
     51 H51        18.7641  -14.6186   26.6459 H         1 UNK         0.0600 
     52 H52        20.0375  -15.7657   26.9838 H         1 UNK         0.0600 
     53 H53        21.5004  -16.6276   24.8792 H         1 UNK         0.0600 
     54 H54        21.0974  -16.0618   23.2831 H         1 UNK         0.0600 
     55 H55        23.0870  -14.8683   24.1539 H         1 UNK         0.0600 
     56 H56        21.7717  -13.7481   23.8951 H         1 UNK         0.0600 
     57 H57        20.4079  -12.8942   26.0873 H         1 UNK         0.0600 
     58 H58        20.8558  -13.5890   27.6121 H         1 UNK         0.0600 
     59 H59        22.5840  -14.9955   26.5495 H         1 UNK         0.0600 
     60 H60        22.8401  -13.3333   26.0871 H         1 UNK         0.0600 
@<TRIPOS>BOND
     1    1    2 1    
     2    1    3 am   BACKBONE|DICT|INTERRES
     3    1    8 2    
     4    2    5 2    
     5    2    6 1    
     6    3   10 1    
     7    3   17 1    
     8    4   12 2    
     9    4    7 1    
    10    4   14 1    
    11    5    9 1    
    12    5   29 1    
    13    6   11 2    
    14    6   30 1    
    15    7   31 1    
    16    7   32 1    
    17    9   18 1    
    18    9   16 2    
    19   10   24 1    
    20   10   25 1    
    21   10   33 1    
    22   11   16 1    
    23   11   23 1    
    24   12   19 1    
    25   13   17 1    
    26   13   15 2    
    27   13   34 1    
    28   14   35 1    
    29   14   36 1    
    30   15   37 1    
    31   15   38 1    
    32   16   39 1    
    33   17   40 1    
    34   17   41 1    
    35   18   21 1    
    36   19   22 1    
    37   20   21 1    
    38   20   22 1    
    39   20   42 1    
    40   20   43 1    
    41   21   44 1    
    42   21   45 1    
    43   22   46 1    
    44   22   47 1    
    45   23   48 1    
    46   23   49 1    
    47   23   50 1    
    48   24   27 1    
    49   24   51 1    
    50   24   52 1    
    51   25   26 1    
    52   25   53 1    
    53   25   54 1    
    54   26   28 1    
    55   26   55 1    
    56   26   56 1    
    57   27   28 1    
    58   27   57 1    
    59   27   58 1    
    60   28   59 1    
    61   28   60 1    
@<TRIPOS>SUBSTRUCTURE
     1 UNK         1 GROUP             0       ****    0 ROOT    
