# Supplementary material for: Study of the Differential Activity of Thrombin Inhibitors Using Docking, QSAR, Molecular Dynamics, and MM-GBSA
Source: PLoS One. 2015 Nov 24;10(11):e0142774. doi: 10.1371/journal.pone.0142774 (PMC4657979; doi:10.1371/journal.pone.0142774)
Supplement: S1 File — (ZIP) [file pone.0142774.s001.zip › 055.mol2]

@<TRIPOS>MOLECULE
055
62   63    1
SMALL
USER_CHARGES


@<TRIPOS>ATOM
      1 C1         18.6929  -15.9099   23.5561 C.2       1 UNK         0.6150 
      2 C2         18.5322  -15.0702   22.2971 C.3       1 UNK        -0.1150 
      3 N3         19.8246  -15.8999   24.3124 N.am      1 UNK        -0.1400 
      4 C4         10.9899  -12.0552   23.8990 C.2       1 UNK         0.5750 
      5 C5         22.1871  -16.8216   24.6429 C.3       1 UNK        -0.1200 
      6 C6         23.6591  -16.4237   24.4873 C.2       1 UNK         0.5100 
      7 C7         20.0313  -14.1885   26.0246 C.3       1 UNK        -0.0600 
      8 C8         19.6678  -15.6376   25.7532 C.3       1 UNK        -0.0500 
      9 C9         17.2166  -14.7744   21.8555 C.3       1 UNK        -0.1150 
     10 N10        10.9711  -10.8056   24.4905 N.2       1 UNK        -0.7850 
     11 C11        19.6051  -14.4826   21.5804 C.3       1 UNK        -0.1150 
     12 C12        20.5251  -13.8546   27.3999 C.3       1 UNK        -0.1200 
     13 C13        21.4624  -13.7406   26.2298 C.3       1 UNK        -0.1200 
     14 C14        21.2120  -15.9387   23.8075 C.3       1 UNK        -0.0500 
     15 O15        17.6942  -16.5043   23.9677 O.2       1 UNK        -0.5000 
     16 C16        16.9667  -13.9057   20.7732 C.3       1 UNK         0.0850 
     17 O17        23.9951  -15.3070   24.0875 O.2       1 UNK        -0.4300 
     18 C18        19.3727  -13.6237   20.4886 C.3       1 UNK        -0.1150 
     19 N19        11.6611  -12.3976   22.8801 N.2       1 UNK        -0.3450 
     20 N20        10.1720  -12.9331   24.5778 N.2       1 UNK        -0.7850 
     21 C21        18.0572  -13.3325   20.0877 C.3       1 UNK        -0.1150 
     22 O22        24.4989  -17.4196   24.8127 O.3       1 UNK        -0.3300 
     23 O23        15.6722  -13.7436   20.3395 O.3       1 UNK        -0.2850 
     24 O24        12.3812  -11.3008   22.3733 O.3       1 UNK        -0.3000 
     25 C25        14.4942  -11.8863   21.3621 C.3       1 UNK        -0.1200 
     26 C26        15.2182  -12.4128   20.1123 C.3       1 UNK         0.1400 
     27 C27        12.9951  -11.6382   21.1393 C.3       1 UNK         0.0800 
     28 C28        20.5479  -13.0410   19.7338 C.3       1 UNK        -0.0650 
     29 C29        25.9058  -17.2190   24.7460 C.3       1 UNK         0.1900 
     30 C30        26.4306  -17.2921   23.3035 C.3       1 UNK        -0.1800 
     31 H31        22.0174  -16.7526   25.7128 H         1 UNK         0.0600 
     32 H32        22.0601  -17.8727   24.3811 H         1 UNK         0.0600 
     33 H33        19.3659  -13.4702   25.5535 H         1 UNK         0.0600 
     34 H34        20.2192  -16.3337   26.3784 H         1 UNK         0.0600 
     35 H35        18.6384  -15.7744   26.0901 H         1 UNK         0.0600 
     36 H36        16.3633  -15.2051   22.3589 H         1 UNK         0.1150 
     37 H37        10.6054  -10.7577   25.4305 H         1 UNK         0.3600 
     38 H38        11.8271  -10.2828   24.3898 H         1 UNK         0.3600 
     39 H39        20.6373  -14.6319   21.8257 H         1 UNK         0.1150 
     40 H40        20.1723  -12.9331   27.8463 H         1 UNK         0.0600 
     41 H41        20.7039  -14.6776   28.0871 H         1 UNK         0.0600 
     42 H42        22.2655  -14.4723   26.1854 H         1 UNK         0.0600 
     43 H43        21.7318  -12.7412   25.8994 H         1 UNK         0.0600 
     44 H44        21.2176  -16.3688   22.8063 H         1 UNK         0.0600 
     45 H45        21.5702  -14.9111   23.7397 H         1 UNK         0.0600 
     46 H46         9.3545  -12.5534   25.0546 H         1 UNK         0.3600 
     47 H47         9.9520  -13.7888   24.0886 H         1 UNK         0.3600 
     48 H48        17.8931  -12.7074   19.2236 H         1 UNK         0.1150 
     49 H49        14.6167  -12.5974   22.1806 H         1 UNK         0.0600 
     50 H50        14.9659  -10.9580   21.6868 H         1 UNK         0.0600 
     51 H51        16.0112  -11.7305   19.8117 H         1 UNK         0.0300 
     52 H52        14.5274  -12.4477   19.2685 H         1 UNK         0.0300 
     53 H53        12.8505  -10.8082   20.4460 H         1 UNK         0.0600 
     54 H54        12.5276  -12.5118   20.6767 H         1 UNK         0.0600 
     55 H55        21.3709  -12.8025   20.4081 H         1 UNK         0.0600 
     56 H56        20.9083  -13.7530   18.9911 H         1 UNK         0.0600 
     57 H57        20.2608  -12.1328   19.2115 H         1 UNK         0.0600 
     58 H58        26.1694  -16.2612   25.1970 H         1 UNK         0.0300 
     59 H59        26.3871  -17.9889   25.3495 H         1 UNK         0.0300 
     60 H60        27.5147  -17.1874   23.2837 H         1 UNK         0.0600 
     61 H61        26.1805  -18.2468   22.8454 H         1 UNK         0.0600 
     62 H62        26.0162  -16.4992   22.6809 H         1 UNK         0.0600 
@<TRIPOS>BOND
     1    1    2 1    
     2    1    3 am   BACKBONE|DICT|INTERRES
     3    1   15 2    
     4    2    9 2    
     5    2   11 1    
     6    3    8 1    
     7    3   14 1    
     8    4   19 2    
     9    4   10 1    
    10    4   20 1    
    11    5   14 1    
    12    5    6 1    
    13    5   31 1    
    14    5   32 1    
    15    6   17 2    
    16    6   22 1    
    17    7    8 1    
    18    7   12 1    
    19    7   13 1    
    20    7   33 1    
    21    8   34 1    
    22    8   35 1    
    23    9   16 1    
    24    9   36 1    
    25   10   37 1    
    26   10   38 1    
    27   11   18 2    
    28   11   39 1    
    29   12   13 1    
    30   12   40 1    
    31   12   41 1    
    32   13   42 1    
    33   13   43 1    
    34   14   44 1    
    35   14   45 1    
    36   16   23 1    
    37   16   21 2    
    38   18   21 1    
    39   18   28 1    
    40   19   24 1    
    41   20   46 1    
    42   20   47 1    
    43   21   48 1    
    44   22   29 1    
    45   23   26 1    
    46   24   27 1    
    47   25   26 1    
    48   25   27 1    
    49   25   49 1    
    50   25   50 1    
    51   26   51 1    
    52   26   52 1    
    53   27   53 1    
    54   27   54 1    
    55   28   55 1    
    56   28   56 1    
    57   28   57 1    
    58   29   30 1    
    59   29   58 1    
    60   29   59 1    
    61   30   60 1    
    62   30   61 1    
    63   30   62 1    
@<TRIPOS>SUBSTRUCTURE
     1 UNK         1 GROUP             0       ****    0 ROOT    
