# Supplementary material for: Study of the Differential Activity of Thrombin Inhibitors Using Docking, QSAR, Molecular Dynamics, and MM-GBSA
Source: PLoS One. 2015 Nov 24;10(11):e0142774. doi: 10.1371/journal.pone.0142774 (PMC4657979; doi:10.1371/journal.pone.0142774)
Supplement: S1 File — (ZIP) [file pone.0142774.s001.zip › 056.mol2]

@<TRIPOS>MOLECULE
056
56   57    1
SMALL
USER_CHARGES


@<TRIPOS>ATOM
      1 C1         17.5279  -16.0049   23.2365 C.2       1 UNK         0.6150 
      2 C2         17.5555  -14.9562   22.1592 C.3       1 UNK        -0.1150 
      3 N3         18.2318  -15.7908   24.3818 N.am      1 UNK        -0.1400 
      4 C4         11.0782  -11.8338   23.9498 C.2       1 UNK         0.5750 
      5 C5         20.4820  -14.7320   24.6343 C.2       1 UNK        -0.0280 
      6 C6         18.9852  -14.5335   24.5622 C.3       1 UNK        -0.0500 
      7 C7         16.3459  -14.3954   21.6970 C.3       1 UNK        -0.1150 
      8 N8         10.9690  -10.7324   24.7783 N.2       1 UNK        -0.7850 
      9 C9         18.7713  -14.5711   21.5533 C.3       1 UNK        -0.1150 
     10 O10        22.5787  -15.3674   24.0870 O.3       1 UNK        -0.1900 
     11 C11        21.2696  -15.3737   23.7171 C.2       1 UNK        -0.0190 
     12 O12        16.8790  -17.0301   23.0245 O.2       1 UNK        -0.5000 
     13 C13        21.3864  -14.2873   25.6440 C.2       1 UNK        -0.1540 
     14 C14        22.6327  -14.6992   25.2678 C.2       1 UNK        -0.0190 
     15 C15        16.3353  -13.4327   20.6676 C.3       1 UNK         0.0850 
     16 C16        18.7792  -13.6078   20.5259 C.3       1 UNK        -0.1150 
     17 N17        11.7968  -11.8821   22.8783 N.2       1 UNK        -0.3450 
     18 N18        10.3369  -12.9186   24.3649 N.2       1 UNK        -0.7850 
     19 C19        17.5666  -13.0392   20.0861 C.3       1 UNK        -0.1150 
     20 O20        15.1057  -12.9351   20.2922 O.3       1 UNK        -0.2850 
     21 O21        12.4560  -10.6604   22.6656 O.3       1 UNK        -0.3000 
     22 C22        18.2610  -16.7480   25.5125 C.3       1 UNK        -0.0500 
     23 C23        13.1278  -11.6028   20.5646 C.3       1 UNK        -0.1200 
     24 C24        14.5735  -11.8355   21.0179 C.3       1 UNK         0.1400 
     25 C25        12.4735  -10.4101   21.2711 C.3       1 UNK         0.0800 
     26 C26        20.0881  -13.1912   19.8873 C.3       1 UNK        -0.0650 
     27 C27        18.1769  -16.1048   26.9112 C.3       1 UNK        -0.1200 
     28 C28        19.1738  -14.9532   27.0827 C.3       1 UNK        -0.1800 
     29 H29        18.7492  -13.8259   23.7685 H         1 UNK         0.0600 
     30 H30        18.7034  -14.0045   25.4731 H         1 UNK         0.0600 
     31 H31        15.4088  -14.7017   22.1395 H         1 UNK         0.1150 
     32 H32        10.4052  -10.7018   25.6145 H         1 UNK         0.3600 
     33 H33        11.4582   -9.8681   24.5948 H         1 UNK         0.3600 
     34 H34        19.7021  -15.0151   21.8759 H         1 UNK         0.1150 
     35 H35        21.0655  -15.8741   22.7818 H         1 UNK         0.1420 
     36 H36        21.1524  -13.7318   26.5402 H         1 UNK         0.1260 
     37 H37        23.6179  -14.6032   25.7001 H         1 UNK         0.1420 
     38 H38         9.7622  -12.9252   25.1944 H         1 UNK         0.3600 
     39 H39        10.3155  -13.7946   23.8631 H         1 UNK         0.3600 
     40 H40        17.6039  -12.3063   19.2946 H         1 UNK         0.1150 
     41 H41        17.4474  -17.4635   25.3893 H         1 UNK         0.0600 
     42 H42        19.1828  -17.3298   25.5039 H         1 UNK         0.0600 
     43 H43        13.1077  -11.4400   19.4864 H         1 UNK         0.0600 
     44 H44        12.5398  -12.5018   20.7527 H         1 UNK         0.0600 
     45 H45        14.5943  -12.0445   22.0887 H         1 UNK         0.0300 
     46 H46        15.1663  -10.9384   20.8320 H         1 UNK         0.0300 
     47 H47        13.0337   -9.4972   21.0598 H         1 UNK         0.0600 
     48 H48        11.4560  -10.2690   20.9014 H         1 UNK         0.0600 
     49 H49        20.9185  -13.3141   20.5831 H         1 UNK         0.0600 
     50 H50        20.2859  -13.7997   19.0048 H         1 UNK         0.0600 
     51 H51        20.0559  -12.1444   19.5835 H         1 UNK         0.0600 
     52 H52        17.1669  -15.7322   27.0868 H         1 UNK         0.0600 
     53 H53        18.3828  -16.8451   27.6845 H         1 UNK         0.0600 
     54 H54        19.1004  -14.5218   28.0812 H         1 UNK         0.0600 
     55 H55        20.1991  -15.2966   26.9433 H         1 UNK         0.0600 
     56 H56        18.9853  -14.1565   26.3625 H         1 UNK         0.0600 
@<TRIPOS>BOND
     1    1    2 1    
     2    1    3 am   BACKBONE|DICT|INTERRES
     3    1   12 2    
     4    2    7 2    
     5    2    9 1    
     6    3    6 1    
     7    3   22 1    
     8    4   17 2    
     9    4    8 1    
    10    4   18 1    
    11    5    6 1    
    12    5   11 2    
    13    5   13 1    
    14    6   29 1    
    15    6   30 1    
    16    7   15 1    
    17    7   31 1    
    18    8   32 1    
    19    8   33 1    
    20    9   16 2    
    21    9   34 1    
    22   10   11 1    
    23   10   14 1    
    24   11   35 1    
    25   13   14 2    
    26   13   36 1    
    27   14   37 1    
    28   15   20 1    
    29   15   19 2    
    30   16   19 1    
    31   16   26 1    
    32   17   21 1    
    33   18   38 1    
    34   18   39 1    
    35   19   40 1    
    36   20   24 1    
    37   21   25 1    
    38   22   27 1    
    39   22   41 1    
    40   22   42 1    
    41   23   24 1    
    42   23   25 1    
    43   23   43 1    
    44   23   44 1    
    45   24   45 1    
    46   24   46 1    
    47   25   47 1    
    48   25   48 1    
    49   26   49 1    
    50   26   50 1    
    51   26   51 1    
    52   27   28 1    
    53   27   52 1    
    54   27   53 1    
    55   28   54 1    
    56   28   55 1    
    57   28   56 1    
@<TRIPOS>SUBSTRUCTURE
     1 UNK         1 GROUP             0       ****    0 ROOT    
