# Supplementary material for: Study of the Differential Activity of Thrombin Inhibitors Using Docking, QSAR, Molecular Dynamics, and MM-GBSA
Source: PLoS One. 2015 Nov 24;10(11):e0142774. doi: 10.1371/journal.pone.0142774 (PMC4657979; doi:10.1371/journal.pone.0142774)
Supplement: S1 File — (ZIP) [file pone.0142774.s001.zip › 057.mol2]

@<TRIPOS>MOLECULE
057
59   60    1
SMALL
USER_CHARGES


@<TRIPOS>ATOM
      1 C1         19.4568  -16.2921   23.1351 C.2       1 UNK         0.6150 
      2 C2         18.9567  -15.1722   22.2709 C.3       1 UNK        -0.1150 
      3 N3         20.1037  -15.9835   24.2899 N.am      1 UNK        -0.1400 
      4 C4         11.0658  -11.9496   24.0796 C.2       1 UNK         0.5750 
      5 C5         22.5397  -15.4258   24.4909 C.2       1 UNK        -0.0280 
      6 C6         21.1236  -14.9231   24.3093 C.3       1 UNK        -0.0500 
      7 C7         17.6642  -14.6498   22.4843 C.3       1 UNK        -0.1150 
      8 N8         10.9721  -10.7697   24.7940 N.2       1 UNK        -0.7850 
      9 C9         19.7770  -14.6085   21.2720 C.3       1 UNK        -0.1150 
     10 O10        24.3209  -16.7222   24.9945 O.3       1 UNK        -0.1900 
     11 C11        22.9639  -16.6304   24.9887 C.2       1 UNK        -0.0190 
     12 O12        19.2803  -17.4494   22.7531 O.2       1 UNK        -0.5000 
     13 C13        23.7372  -14.7269   24.1628 C.2       1 UNK        -0.1540 
     14 C14        24.7784  -15.5493   24.4863 C.2       1 UNK        -0.0190 
     15 C15        17.1671  -13.5947   21.6928 C.3       1 UNK         0.0850 
     16 C16        19.2945  -13.5571   20.4689 C.3       1 UNK        -0.1150 
     17 N17        11.8981  -12.1643   23.1162 N.2       1 UNK        -0.3450 
     18 N18        10.1731  -12.9182   24.4843 N.2       1 UNK        -0.7850 
     19 C19        17.9942  -13.0534   20.6766 C.3       1 UNK        -0.1150 
     20 O20        15.8891  -13.1575   21.9682 O.3       1 UNK        -0.2850 
     21 O21        12.6996  -11.0334   22.8898 O.3       1 UNK        -0.3000 
     22 C22        19.7880  -16.5468   25.6136 C.3       1 UNK        -0.0500 
     23 C23        13.7500  -12.3800   21.2055 C.3       1 UNK        -0.1200 
     24 C24        15.2708  -12.2630   21.0534 C.3       1 UNK         0.1400 
     25 C25        13.0849  -11.0366   21.5264 C.3       1 UNK         0.0800 
     26 C26        20.1771  -12.9628   19.3908 C.3       1 UNK        -0.0650 
     27 C27        19.0000  -15.5622   26.4975 C.3       1 UNK        -0.1200 
     28 C28        19.9217  -14.6294   27.2952 C.3       1 UNK        -0.1200 
     29 C29        20.5943  -13.5719   26.4132 C.3       1 UNK        -0.1800 
     30 H30        21.0939  -14.3534   23.3803 H         1 UNK         0.0600 
     31 H31        20.9049  -14.1991   25.0963 H         1 UNK         0.0600 
     32 H32        17.0383  -15.0665   23.2604 H         1 UNK         0.1150 
     33 H33        10.3189  -10.6090   25.5460 H         1 UNK         0.3600 
     34 H34        11.5656   -9.9750   24.6040 H         1 UNK         0.3600 
     35 H35        20.7828  -14.9726   21.1261 H         1 UNK         0.1150 
     36 H36        22.4507  -17.5011   25.3696 H         1 UNK         0.1420 
     37 H37        23.8254  -13.7368   23.7402 H         1 UNK         0.1260 
     38 H38        25.8530  -15.4612   24.4223 H         1 UNK         0.1420 
     39 H39         9.5060  -12.7939   25.2314 H         1 UNK         0.3600 
     40 H40        10.1219  -13.8319   24.0577 H         1 UNK         0.3600 
     41 H41        17.6533  -12.2447   20.0482 H         1 UNK         0.1150 
     42 H42        19.1960  -17.4527   25.4742 H         1 UNK         0.0600 
     43 H43        20.6837  -16.8842   26.1354 H         1 UNK         0.0600 
     44 H44        13.3240  -12.7843   20.2867 H         1 UNK         0.0600 
     45 H45        13.5188  -13.0959   21.9950 H         1 UNK         0.0600 
     46 H46        15.5835  -11.2378   21.2585 H         1 UNK         0.0300 
     47 H47        15.5585  -12.5111   20.0305 H         1 UNK         0.0300 
     48 H48        13.7809  -10.2187   21.3303 H         1 UNK         0.0600 
     49 H49        12.2113  -10.8902   20.8883 H         1 UNK         0.0600 
     50 H50        20.8591  -13.7134   18.9900 H         1 UNK         0.0600 
     51 H51        19.5782  -12.5775   18.5650 H         1 UNK         0.0600 
     52 H52        20.7687  -12.1431   19.7989 H         1 UNK         0.0600 
     53 H53        18.3284  -14.9612   25.8877 H         1 UNK         0.0600 
     54 H54        18.3636  -16.1132   27.1903 H         1 UNK         0.0600 
     55 H55        19.3501  -14.1328   28.0802 H         1 UNK         0.0600 
     56 H56        20.6904  -15.2176   27.7977 H         1 UNK         0.0600 
     57 H57        21.2417  -12.9260   27.0067 H         1 UNK         0.0600 
     58 H58        21.2067  -14.0359   25.6396 H         1 UNK         0.0600 
     59 H59        19.8541  -12.9398   25.9219 H         1 UNK         0.0600 
@<TRIPOS>BOND
     1    1    2 1    
     2    1    3 am   BACKBONE|DICT|INTERRES
     3    1   12 2    
     4    2    7 2    
     5    2    9 1    
     6    3    6 1    
     7    3   22 1    
     8    4   17 2    
     9    4    8 1    
    10    4   18 1    
    11    5    6 1    
    12    5   11 2    
    13    5   13 1    
    14    6   30 1    
    15    6   31 1    
    16    7   15 1    
    17    7   32 1    
    18    8   33 1    
    19    8   34 1    
    20    9   16 2    
    21    9   35 1    
    22   10   11 1    
    23   10   14 1    
    24   11   36 1    
    25   13   14 2    
    26   13   37 1    
    27   14   38 1    
    28   15   20 1    
    29   15   19 2    
    30   16   19 1    
    31   16   26 1    
    32   17   21 1    
    33   18   39 1    
    34   18   40 1    
    35   19   41 1    
    36   20   24 1    
    37   21   25 1    
    38   22   27 1    
    39   22   42 1    
    40   22   43 1    
    41   23   24 1    
    42   23   25 1    
    43   23   44 1    
    44   23   45 1    
    45   24   46 1    
    46   24   47 1    
    47   25   48 1    
    48   25   49 1    
    49   26   50 1    
    50   26   51 1    
    51   26   52 1    
    52   27   28 1    
    53   27   53 1    
    54   27   54 1    
    55   28   29 1    
    56   28   55 1    
    57   28   56 1    
    58   29   57 1    
    59   29   58 1    
    60   29   59 1    
@<TRIPOS>SUBSTRUCTURE
     1 UNK         1 GROUP             0       ****    0 ROOT    
