# Supplementary material for: Study of the Differential Activity of Thrombin Inhibitors Using Docking, QSAR, Molecular Dynamics, and MM-GBSA
Source: PLoS One. 2015 Nov 24;10(11):e0142774. doi: 10.1371/journal.pone.0142774 (PMC4657979; doi:10.1371/journal.pone.0142774)
Supplement: S1 File — (ZIP) [file pone.0142774.s001.zip › 058.mol2]

@<TRIPOS>MOLECULE
058
62   63    1
SMALL
USER_CHARGES


@<TRIPOS>ATOM
      1 C1         17.5199  -16.2448   23.7200 C.2       1 UNK         0.6150 
      2 C2         17.5115  -15.1043   22.7443 C.ar      1 UNK        -0.1150 
      3 N3         18.1231  -16.0677   24.9252 N.am      1 UNK        -0.1400 
      4 C4         11.4699  -12.0408   23.6969 C.2       1 UNK         0.4890 
      5 C5         20.2664  -14.8937   25.4848 C.2       1 UNK        -0.1430 
      6 C6         18.7751  -14.7888   25.2486 C.3       1 UNK         0.0650 
      7 C7         16.3825  -14.2627   22.6652 C.ar      1 UNK        -0.1150 
      8 N8         11.2475  -10.9041   24.4518 N.2       1 UNK        -0.7850 
      9 C9         18.6331  -14.8376   21.9319 C.ar      1 UNK        -0.1150 
     10 O10        22.4060  -15.6211   25.4772 O.3       1 UNK        -0.1900 
     11 C11        21.1315  -15.8754   25.0764 C.2       1 UNK        -0.0190 
     12 O12        16.9993  -17.3080   23.3807 O.2       1 UNK        -0.5000 
     13 C13        21.0819  -13.9623   26.1903 C.2       1 UNK        -0.1540 
     14 C14        18.0850  -17.0289   26.0404 C.3       1 UNK        -0.0500 
     15 C15        22.3581  -14.4472   26.1576 C.2       1 UNK        -0.0190 
     16 C16        16.3439  -13.1806   21.7628 C.ar      1 UNK         0.0850 
     17 C17        18.6095  -13.7642   21.0208 C.ar      1 UNK        -0.1150 
     18 N18        12.5254  -12.2593   22.9863 N.2       1 UNK        -0.2590 
     19 N19        10.4451  -12.9599   23.7591 N.2       1 UNK        -0.7850 
     20 C20        17.4690  -12.9399   20.9347 C.ar      1 UNK        -0.1150 
     21 C21        19.1597  -18.1269   25.9027 C.3       1 UNK        -0.1200 
     22 O22        15.1937  -12.4208   21.7495 O.3       1 UNK        -0.2850 
     23 O23        13.4221  -11.1827   23.0831 O.3       1 UNK        -0.3225 
     24 C24        13.4817  -11.1169   20.6861 C.3       1 UNK        -0.1200 
     25 C25        14.9268  -11.6219   20.6051 C.3       1 UNK         0.1400 
     26 C26        13.2037  -10.3307   21.9723 C.3       1 UNK         0.1025 
     27 C27        19.8136  -13.4920   20.1429 C.3       1 UNK        -0.0650 
     28 C28        18.6763  -19.5271   26.3302 C.3       1 UNK        -0.0600 
     29 C29        18.4459  -19.5826   27.8480 C.3       1 UNK        -0.1800 
     30 C30        17.4087  -19.9652   25.5778 C.3       1 UNK        -0.1800 
     31 H31        18.6201  -14.0712   24.4428 H         1 UNK         0.0600 
     32 H32        18.3118  -14.3368   26.1274 H         1 UNK         0.0600 
     33 H33        15.5273  -14.4513   23.2985 H         1 UNK         0.1150 
     34 H34        10.4198  -10.7401   25.0050 H         1 UNK         0.3600 
     35 H35        11.9154  -10.1479   24.4986 H         1 UNK         0.3600 
     36 H36        19.5198  -15.4477   22.0118 H         1 UNK         0.1150 
     37 H37        21.0086  -16.7896   24.5142 H         1 UNK         0.1420 
     38 H38        20.7695  -13.0447   26.6667 H         1 UNK         0.1260 
     39 H39        18.2428  -16.4791   26.9688 H         1 UNK         0.0600 
     40 H40        17.0994  -17.4803   26.1543 H         1 UNK         0.0600 
     41 H41        23.3036  -14.1002   26.5476 H         1 UNK         0.1420 
     42 H42         9.6034  -12.8307   24.3007 H         1 UNK         0.3600 
     43 H43        10.4632  -13.8383   23.2615 H         1 UNK         0.3600 
     44 H44        17.4814  -12.1224   20.2300 H         1 UNK         0.1150 
     45 H45        19.4921  -18.1752   24.8675 H         1 UNK         0.0600 
     46 H46        20.0453  -17.8587   26.4794 H         1 UNK         0.0600 
     47 H47        13.2697  -10.4852   19.8229 H         1 UNK         0.0600 
     48 H48        12.7978  -11.9642   20.6250 H         1 UNK         0.0600 
     49 H49        15.6118  -10.7733   20.5693 H         1 UNK         0.0300 
     50 H50        15.0608  -12.2094   19.6953 H         1 UNK         0.0300 
     51 H51        13.8626   -9.4620   22.0292 H         1 UNK         0.0600 
     52 H52        12.1741   -9.9677   21.9734 H         1 UNK         0.0600 
     53 H53        20.3315  -14.4198   19.8972 H         1 UNK         0.0600 
     54 H54        19.5159  -13.0155   19.2084 H         1 UNK         0.0600 
     55 H55        20.5130  -12.8332   20.6578 H         1 UNK         0.0600 
     56 H56        19.4670  -20.2425   26.0996 H         1 UNK         0.0600 
     57 H57        18.1431  -20.5812   28.1642 H         1 UNK         0.0600 
     58 H58        19.3549  -19.3293   28.3945 H         1 UNK         0.0600 
     59 H59        17.6664  -18.8852   28.1566 H         1 UNK         0.0600 
     60 H60        17.0735  -20.9466   25.9145 H         1 UNK         0.0600 
     61 H61        16.5900  -19.2629   25.7377 H         1 UNK         0.0600 
     62 H62        17.5821  -20.0379   24.5044 H         1 UNK         0.0600 
@<TRIPOS>BOND
     1    1    2 1    
     2    1    3 am   BACKBONE|DICT|INTERRES
     3    1   12 2    
     4    2    7 ar   
     5    2    9 ar   
     6    3    6 1    
     7    3   14 1    
     8    4   18 2    
     9    4    8 1    
    10    4   19 1    
    11    5    6 1    
    12    5   11 2    
    13    5   13 1    
    14    6   31 1    
    15    6   32 1    
    16    7   16 ar   
    17    7   33 1    
    18    8   34 1    
    19    8   35 1    
    20    9   17 ar   
    21    9   36 1    
    22   10   11 1    
    23   10   15 1    
    24   11   37 1    
    25   13   15 2    
    26   13   38 1    
    27   14   21 1    
    28   14   39 1    
    29   14   40 1    
    30   15   41 1    
    31   16   22 1    
    32   16   20 ar   
    33   17   20 ar   
    34   17   27 1    
    35   18   23 1    
    36   19   42 1    
    37   19   43 1    
    38   20   44 1    
    39   21   28 1    
    40   21   45 1    
    41   21   46 1    
    42   22   25 1    
    43   23   26 1    
    44   24   25 1    
    45   24   26 1    
    46   24   47 1    
    47   24   48 1    
    48   25   49 1    
    49   25   50 1    
    50   26   51 1    
    51   26   52 1    
    52   27   53 1    
    53   27   54 1    
    54   27   55 1    
    55   28   29 1    
    56   28   30 1    
    57   28   56 1    
    58   29   57 1    
    59   29   58 1    
    60   29   59 1    
    61   30   60 1    
    62   30   61 1    
    63   30   62 1    
@<TRIPOS>SUBSTRUCTURE
     1 UNK         1 GROUP             0       ****    0 ROOT    
