# Supplementary material for: Study of the Differential Activity of Thrombin Inhibitors Using Docking, QSAR, Molecular Dynamics, and MM-GBSA
Source: PLoS One. 2015 Nov 24;10(11):e0142774. doi: 10.1371/journal.pone.0142774 (PMC4657979; doi:10.1371/journal.pone.0142774)
Supplement: S1 File — (ZIP) [file pone.0142774.s001.zip › 059.mol2]

@<TRIPOS>MOLECULE
059
57   59    1
SMALL
USER_CHARGES


@<TRIPOS>ATOM
      1 C1         18.4785  -16.3234   23.1946 C.2       1 UNK         0.6150 
      2 N2         19.0170  -16.0816   24.4209 N.am      1 UNK        -0.1400 
      3 C3         18.2037  -15.1715   22.2782 C.3       1 UNK        -0.1150 
      4 C4         10.7251  -12.3861   24.3878 C.2       1 UNK         0.5750 
      5 C5         20.9422  -14.6282   24.8177 C.2       1 UNK        -0.0280 
      6 C6         19.4360  -14.7386   24.8792 C.3       1 UNK        -0.0500 
      7 C7         19.3368  -17.2205   25.3092 C.3       1 UNK        -0.0500 
      8 C8         19.1381  -16.9063   26.7831 C.3       1 UNK        -0.0600 
      9 C9         16.9834  -14.4764   22.3699 C.3       1 UNK        -0.1150 
     10 N10        10.5712  -11.1052   24.8873 N.2       1 UNK        -0.7850 
     11 C11        19.1542  -14.7875   21.3122 C.3       1 UNK        -0.1150 
     12 C12        17.7714  -16.4771   27.2421 C.3       1 UNK        -0.1200 
     13 C13        18.2963  -17.8409   27.6230 C.3       1 UNK        -0.1200 
     14 O14        22.9937  -14.5000   23.9599 O.3       1 UNK        -0.1900 
     15 C15        21.6699  -14.5332   23.6756 C.2       1 UNK        -0.0190 
     16 O16        18.2179  -17.4532   22.7797 O.2       1 UNK        -0.5000 
     17 C17        21.8473  -14.6105   25.9065 C.2       1 UNK        -0.1540 
     18 C18        23.0783  -14.5343   25.3128 C.2       1 UNK        -0.0190 
     19 C19        16.7119  -13.3864   21.5214 C.3       1 UNK         0.0850 
     20 C20        18.9161  -13.6713   20.4875 C.3       1 UNK        -0.1150 
     21 N21        11.3177  -12.7082   23.3149 N.2       1 UNK        -0.3450 
     22 N22        10.1712  -13.3305   25.2281 N.2       1 UNK        -0.7850 
     23 C23        17.6937  -12.9745   20.5871 C.3       1 UNK        -0.1150 
     24 O24        15.4884  -12.7844   21.6874 O.3       1 UNK        -0.2850 
     25 O25        11.8168  -11.5801   22.6382 O.3       1 UNK        -0.3000 
     26 C26        13.8817  -11.0329   21.4998 C.3       1 UNK        -0.1200 
     27 C27        15.1335  -11.6722   20.8809 C.3       1 UNK         0.1400 
     28 C28        12.6974  -12.0043   21.6061 C.3       1 UNK         0.0800 
     29 C29        19.9687  -13.2383   19.4882 C.3       1 UNK        -0.0650 
     30 H30        19.0167  -13.9267   24.2867 H         1 UNK         0.0600 
     31 H31        19.0954  -14.5255   25.8911 H         1 UNK         0.0600 
     32 H32        20.3735  -17.5133   25.1393 H         1 UNK         0.0600 
     33 H33        18.7383  -18.0986   25.0615 H         1 UNK         0.0600 
     34 H34        19.9789  -16.4147   27.2670 H         1 UNK         0.0600 
     35 H35        16.2442  -14.7816   23.0977 H         1 UNK         0.1150 
     36 H36         9.6786  -10.9331   25.3696 H         1 UNK         0.3600 
     37 H37        10.7199  -10.3900   24.1937 H         1 UNK         0.3600 
     38 H38        20.0715  -15.3488   21.2057 H         1 UNK         0.1150 
     39 H39        17.7175  -15.7330   28.0324 H         1 UNK         0.0600 
     40 H40        16.9879  -16.4189   26.4874 H         1 UNK         0.0600 
     41 H41        17.8331  -18.7005   27.1431 H         1 UNK         0.0600 
     42 H42        18.5711  -17.9874   28.6653 H         1 UNK         0.0600 
     43 H43        21.4253  -14.4952   22.6282 H         1 UNK         0.1420 
     44 H44        21.6389  -14.6585   26.9652 H         1 UNK         0.1260 
     45 H45        24.0877  -14.5019   25.6874 H         1 UNK         0.1420 
     46 H46         9.2863  -13.0503   25.6826 H         1 UNK         0.3600 
     47 H47        10.0789  -14.2480   24.8040 H         1 UNK         0.3600 
     48 H48        17.5224  -12.1341   19.9342 H         1 UNK         0.1150 
     49 H49        14.1499  -10.6665   22.4879 H         1 UNK         0.0600 
     50 H50        13.5801  -10.1515   20.9344 H         1 UNK         0.0600 
     51 H51        15.9320  -10.9330   20.8851 H         1 UNK         0.0300 
     52 H52        14.9559  -11.9853   19.8514 H         1 UNK         0.0300 
     53 H53        12.1710  -12.0487   20.6547 H         1 UNK         0.0600 
     54 H54        13.0604  -13.0163   21.7978 H         1 UNK         0.0600 
     55 H55        20.5711  -14.0895   19.1686 H         1 UNK         0.0600 
     56 H56        19.5078  -12.8035   18.6017 H         1 UNK         0.0600 
     57 H57        20.6321  -12.4976   19.9358 H         1 UNK         0.0600 
@<TRIPOS>BOND
     1    1    2 am   BACKBONE|DICT|INTERRES
     2    1    3 1    
     3    1   16 2    
     4    2    6 1    
     5    2    7 1    
     6    3    9 2    
     7    3   11 1    
     8    4   21 2    
     9    4   10 1    
    10    4   22 1    
    11    5    6 1    
    12    5   15 2    
    13    5   17 1    
    14    6   30 1    
    15    6   31 1    
    16    7    8 1    
    17    7   32 1    
    18    7   33 1    
    19    8   12 1    
    20    8   13 1    
    21    8   34 1    
    22    9   19 1    
    23    9   35 1    
    24   10   36 1    
    25   10   37 1    
    26   11   20 2    
    27   11   38 1    
    28   12   13 1    
    29   12   39 1    
    30   12   40 1    
    31   13   41 1    
    32   13   42 1    
    33   14   15 1    
    34   14   18 1    
    35   15   43 1    
    36   17   18 2    
    37   17   44 1    
    38   18   45 1    
    39   19   24 1    
    40   19   23 2    
    41   20   23 1    
    42   20   29 1    
    43   21   25 1    
    44   22   46 1    
    45   22   47 1    
    46   23   48 1    
    47   24   27 1    
    48   25   28 1    
    49   26   27 1    
    50   26   28 1    
    51   26   49 1    
    52   26   50 1    
    53   27   51 1    
    54   27   52 1    
    55   28   53 1    
    56   28   54 1    
    57   29   55 1    
    58   29   56 1    
    59   29   57 1    
@<TRIPOS>SUBSTRUCTURE
     1 UNK         1 GROUP             0       ****    0 ROOT    
