# Supplementary material for: Study of the Differential Activity of Thrombin Inhibitors Using Docking, QSAR, Molecular Dynamics, and MM-GBSA
Source: PLoS One. 2015 Nov 24;10(11):e0142774. doi: 10.1371/journal.pone.0142774 (PMC4657979; doi:10.1371/journal.pone.0142774)
Supplement: S1 File — (ZIP) [file pone.0142774.s001.zip › 060.mol2]

@<TRIPOS>MOLECULE
060
56   57    1
SMALL
USER_CHARGES


@<TRIPOS>ATOM
      1 C1         17.9471  -16.1333   23.6764 C.2       1 UNK         0.6150 
      2 N2         18.6243  -15.8396   24.8256 N.am      1 UNK        -0.1400 
      3 C3         17.7167  -15.0585   22.6598 C.3       1 UNK        -0.1150 
      4 C4         11.0011  -11.9476   24.0701 C.2       1 UNK         0.5750 
      5 C5         20.8023  -14.5983   24.9133 C.2       1 UNK        -0.0280 
      6 C6         19.2924  -14.5325   25.0596 C.3       1 UNK        -0.0500 
      7 C7         16.4730  -14.3997   22.6093 C.3       1 UNK        -0.1150 
      8 C8         18.7241  -14.7107   21.7390 C.3       1 UNK        -0.1150 
      9 N9         10.9711  -10.8328   24.8873 N.2       1 UNK        -0.7850 
     10 O10        17.4693  -17.2430   23.4357 O.2       1 UNK        -0.5000 
     11 O11        22.8348  -14.5337   23.9964 O.3       1 UNK        -0.1900 
     12 C12        21.5006  -14.5359   23.7428 C.2       1 UNK        -0.0190 
     13 C13        21.7475  -14.5730   25.9715 C.2       1 UNK        -0.1540 
     14 C14        22.9653  -14.5631   25.3475 C.2       1 UNK        -0.0190 
     15 C15        16.2391  -13.3623   21.6878 C.3       1 UNK         0.0850 
     16 C16        18.5365  -13.6254   20.8628 C.3       1 UNK        -0.1150 
     17 N17        11.6822  -12.0814   23.0093 N.2       1 UNK        -0.3450 
     18 C18        18.6444  -16.8398   25.9282 C.3       1 UNK         0.0100 
     19 N19        10.1718  -12.9332   24.5605 N.2       1 UNK        -0.7850 
     20 C20        17.3006  -12.9509   20.8406 C.3       1 UNK        -0.1150 
     21 O21        14.9725  -12.8109   21.6733 O.3       1 UNK        -0.2850 
     22 O22        12.5152  -10.9620   22.8251 O.3       1 UNK        -0.3000 
     23 C23        13.1558  -11.6679   20.5075 C.3       1 UNK        -0.1200 
     24 C24        14.6661  -11.9197   20.6118 C.3       1 UNK         0.1400 
     25 C25        12.6023  -10.5902   21.4618 C.3       1 UNK         0.0800 
     26 C26        19.6525  -13.1894   19.9363 C.3       1 UNK        -0.0650 
     27 C27        19.9638  -17.6314   25.9584 C.3       1 UNK        -0.1800 
     28 C28        18.2615  -16.2394   27.2955 C.3       1 UNK        -0.1800 
     29 H29        18.9712  -13.7542   24.3743 H         1 UNK         0.0600 
     30 H30        19.0412  -14.1258   26.0369 H         1 UNK         0.0600 
     31 H31        15.6817  -14.6987   23.2851 H         1 UNK         0.1150 
     32 H32        19.6413  -15.2762   21.7165 H         1 UNK         0.1150 
     33 H33        10.0635  -10.6491   25.3127 H         1 UNK         0.3600 
     34 H34        11.3354  -10.0062   24.4405 H         1 UNK         0.3600 
     35 H35        21.2545  -14.4689   22.6979 H         1 UNK         0.1420 
     36 H36        21.5673  -14.5712   27.0369 H         1 UNK         0.1260 
     37 H37        23.9880  -14.5566   25.6874 H         1 UNK         0.1420 
     38 H38        17.8665  -17.5857   25.7573 H         1 UNK         0.0600 
     39 H39         9.3542  -12.6726   25.1102 H         1 UNK         0.3600 
     40 H40        10.0183  -13.7474   23.9772 H         1 UNK         0.3600 
     41 H41        17.1797  -12.1320   20.1493 H         1 UNK         0.1150 
     42 H42        12.9701  -11.3146   19.4930 H         1 UNK         0.0600 
     43 H43        12.6029  -12.6039   20.5920 H         1 UNK         0.0600 
     44 H44        15.2137  -10.9849   20.7394 H         1 UNK         0.0300 
     45 H45        14.9781  -12.3654   19.6656 H         1 UNK         0.0300 
     46 H46        13.2296   -9.7041   21.3982 H         1 UNK         0.0600 
     47 H47        11.6079  -10.2818   21.1357 H         1 UNK         0.0600 
     48 H48        20.5650  -13.7638   20.1109 H         1 UNK         0.0600 
     49 H49        19.3535  -13.3281   18.8970 H         1 UNK         0.0600 
     50 H50        19.8800  -12.1330   20.0920 H         1 UNK         0.0600 
     51 H51        19.8842  -18.4794   26.6394 H         1 UNK         0.0600 
     52 H52        20.2103  -18.0265   24.9713 H         1 UNK         0.0600 
     53 H53        20.8000  -17.0292   26.2996 H         1 UNK         0.0600 
     54 H54        18.1696  -17.0292   28.0411 H         1 UNK         0.0600 
     55 H55        18.9941  -15.5368   27.6868 H         1 UNK         0.0600 
     56 H56        17.2977  -15.7328   27.2416 H         1 UNK         0.0600 
@<TRIPOS>BOND
     1    1    2 am   BACKBONE|DICT|INTERRES
     2    1    3 1    
     3    1   10 2    
     4    2    6 1    
     5    2   18 1    
     6    3    7 2    
     7    3    8 1    
     8    4   17 2    
     9    4    9 1    
    10    4   19 1    
    11    5    6 1    
    12    5   12 2    
    13    5   13 1    
    14    6   29 1    
    15    6   30 1    
    16    7   15 1    
    17    7   31 1    
    18    8   16 2    
    19    8   32 1    
    20    9   33 1    
    21    9   34 1    
    22   11   12 1    
    23   11   14 1    
    24   12   35 1    
    25   13   14 2    
    26   13   36 1    
    27   14   37 1    
    28   15   21 1    
    29   15   20 2    
    30   16   20 1    
    31   16   26 1    
    32   17   22 1    
    33   18   27 1    
    34   18   28 1    
    35   18   38 1    
    36   19   39 1    
    37   19   40 1    
    38   20   41 1    
    39   21   24 1    
    40   22   25 1    
    41   23   24 1    
    42   23   25 1    
    43   23   42 1    
    44   23   43 1    
    45   24   44 1    
    46   24   45 1    
    47   25   46 1    
    48   25   47 1    
    49   26   48 1    
    50   26   49 1    
    51   26   50 1    
    52   27   51 1    
    53   27   52 1    
    54   27   53 1    
    55   28   54 1    
    56   28   55 1    
    57   28   56 1    
@<TRIPOS>SUBSTRUCTURE
     1 UNK         1 GROUP             0       ****    0 ROOT    
