# Supplementary material for: Study of the Differential Activity of Thrombin Inhibitors Using Docking, QSAR, Molecular Dynamics, and MM-GBSA
Source: PLoS One. 2015 Nov 24;10(11):e0142774. doi: 10.1371/journal.pone.0142774 (PMC4657979; doi:10.1371/journal.pone.0142774)
Supplement: S1 File — (ZIP) [file pone.0142774.s001.zip › 061.mol2]

@<TRIPOS>MOLECULE
061
57   59    1
SMALL
USER_CHARGES


@<TRIPOS>ATOM
      1 C1         19.1497  -16.3408   22.9662 C.2       1 UNK         0.6150 
      2 N2         19.6773  -16.1635   24.2084 N.am      1 UNK        -0.1400 
      3 C3         18.7967  -15.1468   22.1341 C.3       1 UNK        -0.1150 
      4 C4         11.0440  -11.9695   23.8673 C.2       1 UNK         0.5750 
      5 C5         19.0084  -18.1228   25.5997 C.2       1 UNK        -0.0280 
      6 C6         20.1497  -17.3460   24.9602 C.3       1 UNK        -0.0500 
      7 C7         17.4759  -14.6558   22.1084 C.3       1 UNK        -0.1150 
      8 C8         19.7760  -14.5550   21.3171 C.3       1 UNK        -0.1150 
      9 N9         10.9682  -10.7674   24.5485 N.2       1 UNK        -0.7850 
     10 O10        18.9676  -17.4490   22.4611 O.2       1 UNK        -0.5000 
     11 O11        17.6017  -18.9329   27.1221 O.3       1 UNK        -0.1900 
     12 C12        18.5713  -18.0051   26.8874 C.2       1 UNK        -0.0190 
     13 C13        18.2866  -19.1846   24.9911 C.2       1 UNK        -0.1540 
     14 C14        19.9258  -14.8127   24.7717 C.3       1 UNK         0.0100 
     15 C15        17.4298  -19.6285   25.9593 C.2       1 UNK        -0.0190 
     16 C16        17.1265  -13.5720   21.2768 C.3       1 UNK         0.0850 
     17 C17        19.4473  -13.4691   20.4873 C.3       1 UNK        -0.1150 
     18 N18        11.7450  -12.2080   22.8389 N.2       1 UNK        -0.3450 
     19 N19        10.2828  -12.9330   24.4892 N.2       1 UNK        -0.7850 
     20 C20        18.1272  -12.9709   20.4723 C.3       1 UNK        -0.1150 
     21 O21        15.8077  -13.1778   21.3014 O.3       1 UNK        -0.2850 
     22 O22        12.3777  -11.0293   22.4065 O.3       1 UNK        -0.3000 
     23 C23        13.8800  -11.9140   20.6560 C.3       1 UNK        -0.1200 
     24 C24        21.0514  -13.7388   26.2098 C.3       1 UNK        -0.1200 
     25 C25        21.4100  -14.4358   24.8885 C.3       1 UNK        -0.1200 
     26 C26        19.8176  -14.6471   26.2987 C.3       1 UNK        -0.1200 
     27 C27        15.3610  -12.2021   20.3674 C.3       1 UNK         0.1400 
     28 C28        13.7206  -11.2977   22.0504 C.3       1 UNK         0.0800 
     29 C29        20.5213  -12.8807   19.5989 C.3       1 UNK        -0.0650 
     30 H30        20.6854  -18.0197   24.2889 H         1 UNK         0.0600 
     31 H31        20.8851  -17.0946   25.7218 H         1 UNK         0.0600 
     32 H32        16.7156  -15.1231   22.7190 H         1 UNK         0.1150 
     33 H33        20.7847  -14.9441   21.3167 H         1 UNK         0.1150 
     34 H34        10.0882  -10.5894   25.0270 H         1 UNK         0.3600 
     35 H35        11.2403   -9.9738   23.9892 H         1 UNK         0.3600 
     36 H36        18.8325  -17.3798   27.7291 H         1 UNK         0.1420 
     37 H37        18.3820  -19.5733   23.9878 H         1 UNK         0.1260 
     38 H38        19.3577  -14.0125   24.2950 H         1 UNK         0.0600 
     39 H39        16.6805  -20.4049   25.9967 H         1 UNK         0.1420 
     40 H40         9.4679  -12.6558   25.0320 H         1 UNK         0.3600 
     41 H41        10.1657  -13.8202   24.0111 H         1 UNK         0.3600 
     42 H42        17.8968  -12.1376   19.8287 H         1 UNK         0.1150 
     43 H43        13.4706  -11.2388   19.9066 H         1 UNK         0.0600 
     44 H44        13.3060  -12.8379   20.5855 H         1 UNK         0.0600 
     45 H45        20.7978  -12.6847   26.0873 H         1 UNK         0.0600 
     46 H46        21.7711  -13.8876   27.0122 H         1 UNK         0.0600 
     47 H47        22.0838  -15.2805   25.0344 H         1 UNK         0.0600 
     48 H48        21.7716  -13.7680   24.1068 H         1 UNK         0.0600 
     49 H49        18.9175  -14.1350   26.6326 H         1 UNK         0.0600 
     50 H50        20.0177  -15.5256   26.9081 H         1 UNK         0.0600 
     51 H51        15.9363  -11.2807   20.4715 H         1 UNK         0.0300 
     52 H52        15.4842  -12.5707   19.3479 H         1 UNK         0.0300 
     53 H53        14.1629  -11.9767   22.7802 H         1 UNK         0.0600 
     54 H54        14.2754  -10.3610   22.0997 H         1 UNK         0.0600 
     55 H55        20.9711  -13.6685   18.9972 H         1 UNK         0.0600 
     56 H56        20.1183  -12.1369   18.9186 H         1 UNK         0.0600 
     57 H57        21.3018  -12.4147   20.1993 H         1 UNK         0.0600 
@<TRIPOS>BOND
     1    1    2 am   BACKBONE|DICT|INTERRES
     2    1    3 1    
     3    1   10 2    
     4    2    6 1    
     5    2   14 1    
     6    3    7 2    
     7    3    8 1    
     8    4   18 2    
     9    4    9 1    
    10    4   19 1    
    11    5    6 1    
    12    5   12 2    
    13    5   13 1    
    14    6   30 1    
    15    6   31 1    
    16    7   16 1    
    17    7   32 1    
    18    8   17 2    
    19    8   33 1    
    20    9   34 1    
    21    9   35 1    
    22   11   12 1    
    23   11   15 1    
    24   12   36 1    
    25   13   15 2    
    26   13   37 1    
    27   14   25 1    
    28   14   26 1    
    29   14   38 1    
    30   15   39 1    
    31   16   21 1    
    32   16   20 2    
    33   17   20 1    
    34   17   29 1    
    35   18   22 1    
    36   19   40 1    
    37   19   41 1    
    38   20   42 1    
    39   21   27 1    
    40   22   28 1    
    41   23   27 1    
    42   23   28 1    
    43   23   43 1    
    44   23   44 1    
    45   24   26 1    
    46   24   25 1    
    47   24   45 1    
    48   24   46 1    
    49   25   47 1    
    50   25   48 1    
    51   26   49 1    
    52   26   50 1    
    53   27   51 1    
    54   27   52 1    
    55   28   53 1    
    56   28   54 1    
    57   29   55 1    
    58   29   56 1    
    59   29   57 1    
@<TRIPOS>SUBSTRUCTURE
     1 UNK         1 GROUP             0       ****    0 ROOT    
