# Supplementary material for: Study of the Differential Activity of Thrombin Inhibitors Using Docking, QSAR, Molecular Dynamics, and MM-GBSA
Source: PLoS One. 2015 Nov 24;10(11):e0142774. doi: 10.1371/journal.pone.0142774 (PMC4657979; doi:10.1371/journal.pone.0142774)
Supplement: S1 File — (ZIP) [file pone.0142774.s001.zip › 062.mol2]

@<TRIPOS>MOLECULE
062
66   68    1
SMALL
USER_CHARGES


@<TRIPOS>ATOM
      1 C1         17.9357  -16.8472   22.5893 C.2       1 UNK         0.6150 
      2 N2         17.8490  -16.9922   23.9374 N.am      1 UNK        -0.1400 
      3 C3         17.8540  -15.4731   22.0000 C.3       1 UNK        -0.1150 
      4 C4         10.7559  -11.8784   24.2147 C.2       1 UNK         0.5750 
      5 C5         16.3506  -18.9806   24.0566 C.2       1 UNK        -0.0280 
      6 C6         17.6372  -18.3186   24.5421 C.3       1 UNK        -0.0500 
      7 C7         16.6493  -14.7471   22.0851 C.3       1 UNK        -0.1150 
      8 N8         10.5711  -10.6850   24.8874 N.2       1 UNK        -0.7850 
      9 C9         18.9421  -14.9350   21.2874 C.3       1 UNK        -0.1150 
     10 C10        18.0302  -15.8889   24.9020 C.3       1 UNK        -0.0500 
     11 O11        14.9190  -20.5506   23.3879 O.3       1 UNK        -0.1900 
     12 C12        16.1799  -20.3182   23.8517 C.2       1 UNK        -0.0190 
     13 O13        18.0633  -17.8010   21.8209 O.2       1 UNK        -0.5000 
     14 C14        15.1419  -18.3270   23.6874 C.2       1 UNK        -0.1540 
     15 C15        14.3059  -19.3331   23.2877 C.2       1 UNK        -0.0190 
     16 C16        16.5171  -13.4893   21.4707 C.3       1 UNK         0.0850 
     17 C17        18.8351  -13.6685   20.6838 C.3       1 UNK        -0.1150 
     18 N18        11.4211  -12.0266   23.1459 N.2       1 UNK        -0.3450 
     19 N19        10.1711  -12.9331   24.8874 N.2       1 UNK        -0.7850 
     20 C20        17.6252  -12.9424   20.7768 C.3       1 UNK        -0.1150 
     21 O21        15.2868  -12.8854   21.5902 O.3       1 UNK        -0.2850 
     22 C22        19.5032  -15.7648   25.3785 C.3       1 UNK        -0.0600 
     23 O23        11.8805  -10.7753   22.6892 O.3       1 UNK        -0.3000 
     24 C24        13.4733  -11.4742   20.9515 C.3       1 UNK        -0.1200 
     25 C25        14.9519  -11.8209   20.7098 C.3       1 UNK         0.1400 
     26 C26        13.2508  -10.8551   22.3397 C.3       1 UNK         0.0800 
     27 C27        20.0143  -13.1355   19.8976 C.3       1 UNK        -0.0650 
     28 C28        20.4981  -15.4813   24.2281 C.3       1 UNK        -0.1200 
     29 C29        19.6274  -14.6581   26.4488 C.3       1 UNK        -0.1200 
     30 C30        21.0757  -14.4507   26.9304 C.3       1 UNK        -0.1200 
     31 C31        21.9386  -15.3066   24.7206 C.3       1 UNK        -0.1200 
     32 C32        22.0275  -14.1836   25.7542 C.3       1 UNK        -0.1200 
     33 H33        18.4858  -18.9591   24.2966 H         1 UNK         0.0600 
     34 H34        17.6028  -18.2648   25.6308 H         1 UNK         0.0600 
     35 H35        15.8036  -15.1679   22.6108 H         1 UNK         0.1150 
     36 H36         9.6605  -10.5773   25.3635 H         1 UNK         0.3600 
     37 H37        10.7543   -9.8796   24.3109 H         1 UNK         0.3600 
     38 H38        19.8586  -15.5010   21.1901 H         1 UNK         0.1150 
     39 H39        17.3792  -16.0578   25.7613 H         1 UNK         0.0600 
     40 H40        17.6954  -14.9331   24.5051 H         1 UNK         0.0600 
     41 H41        16.8066  -21.1896   23.9715 H         1 UNK         0.1420 
     42 H42        14.9187  -17.2700   23.7063 H         1 UNK         0.1260 
     43 H43        13.2916  -19.3602   22.9167 H         1 UNK         0.1420 
     44 H44         9.3161  -12.7438   25.4253 H         1 UNK         0.3600 
     45 H45        10.0911  -13.7959   24.3623 H         1 UNK         0.3600 
     46 H46        17.5534  -11.9762   20.3048 H         1 UNK         0.1150 
     47 H47        19.7893  -16.7094   25.8437 H         1 UNK         0.0600 
     48 H48        13.1111  -10.7860   20.1883 H         1 UNK         0.0600 
     49 H49        12.8778  -12.3818   20.8461 H         1 UNK         0.0600 
     50 H50        15.5840  -10.9496   20.8874 H         1 UNK         0.0300 
     51 H51        15.0908  -12.1362   19.6747 H         1 UNK         0.0300 
     52 H52        13.7711  -11.4377   23.0968 H         1 UNK         0.0600 
     53 H53        13.6815   -9.8540   22.3772 H         1 UNK         0.0600 
     54 H54        20.9133  -13.1090   20.5128 H         1 UNK         0.0600 
     55 H55        20.2149  -13.7756   19.0385 H         1 UNK         0.0600 
     56 H56        19.8215  -12.1331   19.5318 H         1 UNK         0.0600 
     57 H57        20.4909  -16.2939   23.5031 H         1 UNK         0.0600 
     58 H58        20.1949  -14.5768   23.7004 H         1 UNK         0.0600 
     59 H59        19.2548  -13.7197   26.0394 H         1 UNK         0.0600 
     60 H60        18.9886  -14.8919   27.3007 H         1 UNK         0.0600 
     61 H61        21.1146  -13.6180   27.6338 H         1 UNK         0.0600 
     62 H62        21.4096  -15.3331   27.4756 H         1 UNK         0.0600 
     63 H63        22.2974  -16.2399   25.1565 H         1 UNK         0.0600 
     64 H64        22.5935  -15.0833   23.8792 H         1 UNK         0.0600 
     65 H65        21.7711  -13.2345   25.2876 H         1 UNK         0.0600 
     66 H66        23.0593  -14.0902   26.0884 H         1 UNK         0.0600 
@<TRIPOS>BOND
     1    1    2 am   BACKBONE|DICT|INTERRES
     2    1    3 1    
     3    1   13 2    
     4    2    6 1    
     5    2   10 1    
     6    3    7 2    
     7    3    9 1    
     8    4   18 2    
     9    4    8 1    
    10    4   19 1    
    11    5    6 1    
    12    5   12 2    
    13    5   14 1    
    14    6   33 1    
    15    6   34 1    
    16    7   16 1    
    17    7   35 1    
    18    8   36 1    
    19    8   37 1    
    20    9   17 2    
    21    9   38 1    
    22   10   22 1    
    23   10   39 1    
    24   10   40 1    
    25   11   12 1    
    26   11   15 1    
    27   12   41 1    
    28   14   15 2    
    29   14   42 1    
    30   15   43 1    
    31   16   21 1    
    32   16   20 2    
    33   17   20 1    
    34   17   27 1    
    35   18   23 1    
    36   19   44 1    
    37   19   45 1    
    38   20   46 1    
    39   21   25 1    
    40   22   28 1    
    41   22   29 1    
    42   22   47 1    
    43   23   26 1    
    44   24   25 1    
    45   24   26 1    
    46   24   48 1    
    47   24   49 1    
    48   25   50 1    
    49   25   51 1    
    50   26   52 1    
    51   26   53 1    
    52   27   54 1    
    53   27   55 1    
    54   27   56 1    
    55   28   31 1    
    56   28   57 1    
    57   28   58 1    
    58   29   30 1    
    59   29   59 1    
    60   29   60 1    
    61   30   32 1    
    62   30   61 1    
    63   30   62 1    
    64   31   32 1    
    65   31   63 1    
    66   31   64 1    
    67   32   65 1    
    68   32   66 1    
@<TRIPOS>SUBSTRUCTURE
     1 UNK         1 GROUP             0       ****    0 ROOT    
