# Supplementary material for: Study of the Differential Activity of Thrombin Inhibitors Using Docking, QSAR, Molecular Dynamics, and MM-GBSA
Source: PLoS One. 2015 Nov 24;10(11):e0142774. doi: 10.1371/journal.pone.0142774 (PMC4657979; doi:10.1371/journal.pone.0142774)
Supplement: S1 File — (ZIP) [file pone.0142774.s001.zip › 063.mol2]

@<TRIPOS>MOLECULE
063
57   58    1
SMALL
USER_CHARGES


@<TRIPOS>ATOM
      1 C1         18.0745  -16.6203   23.2609 C.2       1 UNK         0.6150 
      2 C2         17.9331  -15.3428   22.4843 C.3       1 UNK        -0.1150 
      3 N3         18.1537  -16.5690   24.6160 N.am      1 UNK        -0.1400 
      4 C4         10.7523  -11.8778   24.2144 C.2       1 UNK         0.5750 
      5 C5         19.7641  -14.8500   25.4503 C.2       1 UNK        -0.0280 
      6 C6         18.3142  -15.3223   25.3830 C.3       1 UNK        -0.0500 
      7 C7         16.6930  -14.6697   22.4666 C.3       1 UNK        -0.1150 
      8 N8         10.5711  -10.6839   24.8875 N.2       1 UNK        -0.7850 
      9 C9         18.9910  -14.8667   21.6832 C.3       1 UNK        -0.1150 
     10 O10        21.5745  -13.7391   26.1264 O.3       1 UNK        -0.1900 
     11 C11        20.2420  -13.9280   26.3347 C.2       1 UNK        -0.0190 
     12 O12        18.1006  -17.6763   22.6282 O.2       1 UNK        -0.5000 
     13 C13        20.8609  -15.2852   24.6525 C.2       1 UNK        -0.1540 
     14 C14        21.9363  -14.5756   25.1109 C.2       1 UNK        -0.0190 
     15 C15        16.4960  -13.5268   21.6672 C.3       1 UNK         0.0850 
     16 C16        18.8133  -13.7156   20.8875 C.3       1 UNK        -0.1150 
     17 N17        11.4065  -12.0277   23.1400 N.2       1 UNK        -0.3450 
     18 N18        10.1712  -12.9332   24.8874 N.2       1 UNK        -0.7850 
     19 C19        17.5729  -13.0431   20.8858 C.3       1 UNK        -0.1150 
     20 O20        15.2373  -12.9691   21.6882 O.3       1 UNK        -0.2850 
     21 O21        11.8576  -10.7782   22.6718 O.3       1 UNK        -0.3000 
     22 C22        17.9936  -17.7789   25.4386 C.3       1 UNK        -0.0500 
     23 C23        13.4407  -11.5742   20.9614 C.3       1 UNK        -0.1200 
     24 O24        19.1404  -19.3006   26.9905 O.3       1 UNK        -0.4000 
     25 C25        14.9150  -11.9497   20.7502 C.3       1 UNK         0.1400 
     26 C26        13.2231  -10.8590   22.3049 C.3       1 UNK         0.0800 
     27 C27        19.9360  -13.2314   19.9923 C.3       1 UNK        -0.0650 
     28 C28        19.2827  -18.1197   26.2129 C.3       1 UNK         0.1400 
     29 C29        18.2962  -19.1543   28.1244 C.3       1 UNK         0.1100 
     30 H30        17.6899  -14.5331   24.9777 H         1 UNK         0.0600 
     31 H31        17.9548  -15.4581   26.4044 H         1 UNK         0.0600 
     32 H32        15.8689  -15.0498   23.0543 H         1 UNK         0.1150 
     33 H33         9.6601  -10.5834   25.3639 H         1 UNK         0.3600 
     34 H34        10.7516   -9.8725   24.3188 H         1 UNK         0.3600 
     35 H35        19.9329  -15.3969   21.6601 H         1 UNK         0.1150 
     36 H36        19.8056  -13.3374   27.1273 H         1 UNK         0.1420 
     37 H37        20.8749  -16.0179   23.8598 H         1 UNK         0.1260 
     38 H38        22.9828  -14.5428   24.8466 H         1 UNK         0.1420 
     39 H39         9.3188  -12.7381   25.4273 H         1 UNK         0.3600 
     40 H40        10.0881  -13.7999   24.3693 H         1 UNK         0.3600 
     41 H41        17.4582  -12.1698   20.2630 H         1 UNK         0.1150 
     42 H42        17.1616  -17.6011   26.1189 H         1 UNK         0.0600 
     43 H43        17.6954  -18.6462   24.8471 H         1 UNK         0.0600 
     44 H44        13.0910  -10.9341   20.1517 H         1 UNK         0.0600 
     45 H45        12.8378  -12.4813   20.9100 H         1 UNK         0.0600 
     46 H46        15.5504  -11.0740   20.8907 H         1 UNK         0.0300 
     47 H47        15.0610  -12.3159   19.7333 H         1 UNK         0.0300 
     48 H48        13.7664  -11.3713   23.0970 H         1 UNK         0.0600 
     49 H49        13.6355   -9.8504   22.2638 H         1 UNK         0.0600 
     50 H50        20.5983  -14.0562   19.7282 H         1 UNK         0.0600 
     51 H51        19.5373  -12.8198   19.0654 H         1 UNK         0.0600 
     52 H52        20.5236  -12.4582   20.4870 H         1 UNK         0.0600 
     53 H53        20.0946  -18.2862   25.5043 H         1 UNK         0.0300 
     54 H54        19.5976  -17.2979   26.8575 H         1 UNK         0.0300 
     55 H55        18.3756  -20.0402   28.7525 H         1 UNK         0.0300 
     56 H56        18.5707  -18.2910   28.7312 H         1 UNK         0.0300 
     57 H57        17.2510  -19.0516   27.8368 H         1 UNK         0.0300 
@<TRIPOS>BOND
     1    1    2 1    
     2    1    3 am   BACKBONE|DICT|INTERRES
     3    1   12 2    
     4    2    7 2    
     5    2    9 1    
     6    3    6 1    
     7    3   22 1    
     8    4   17 2    
     9    4    8 1    
    10    4   18 1    
    11    5    6 1    
    12    5   11 2    
    13    5   13 1    
    14    6   30 1    
    15    6   31 1    
    16    7   15 1    
    17    7   32 1    
    18    8   33 1    
    19    8   34 1    
    20    9   16 2    
    21    9   35 1    
    22   10   11 1    
    23   10   14 1    
    24   11   36 1    
    25   13   14 2    
    26   13   37 1    
    27   14   38 1    
    28   15   20 1    
    29   15   19 2    
    30   16   19 1    
    31   16   27 1    
    32   17   21 1    
    33   18   39 1    
    34   18   40 1    
    35   19   41 1    
    36   20   25 1    
    37   21   26 1    
    38   22   28 1    
    39   22   42 1    
    40   22   43 1    
    41   23   25 1    
    42   23   26 1    
    43   23   44 1    
    44   23   45 1    
    45   24   28 1    
    46   24   29 1    
    47   25   46 1    
    48   25   47 1    
    49   26   48 1    
    50   26   49 1    
    51   27   50 1    
    52   27   51 1    
    53   27   52 1    
    54   28   53 1    
    55   28   54 1    
    56   29   55 1    
    57   29   56 1    
    58   29   57 1    
@<TRIPOS>SUBSTRUCTURE
     1 UNK         1 GROUP             0       ****    0 ROOT    
