# Supplementary material for: Study of the Differential Activity of Thrombin Inhibitors Using Docking, QSAR, Molecular Dynamics, and MM-GBSA
Source: PLoS One. 2015 Nov 24;10(11):e0142774. doi: 10.1371/journal.pone.0142774 (PMC4657979; doi:10.1371/journal.pone.0142774)
Supplement: S1 File — (ZIP) [file pone.0142774.s001.zip › 064.mol2]

@<TRIPOS>MOLECULE
064
58   59    1
SMALL
USER_CHARGES


@<TRIPOS>ATOM
      1 H61        19.5538  -17.6926   26.2900 H         1 RES         0.0600 
      2 C6         18.5322  -17.9206   26.5941 C.3       1 RES        -0.1200 
      3 H62        18.2548  -17.1856   27.3505 H         1 RES         0.0600 
      4 C5         18.5829  -19.3121   27.2270 C.2       1 RES         0.5000 
      5 O3         19.0122  -20.2670   26.5858 O.2       1 RES        -0.5000 
      6 N5         18.1711  -19.4548   28.4874 N.am      1 RES        -0.7600 
      7 H51        17.7162  -18.7047   29.0141 H         1 RES         0.3800 
      8 H52        18.2264  -20.3711   28.9018 H         1 RES         0.3800 
      9 C10        17.5904  -17.8525   25.3641 C.3       1 RES        -0.0500 
     10 H101       16.5528  -17.8795   25.6984 H         1 RES         0.0600 
     11 H102       17.7354  -18.7545   24.7668 H         1 RES         0.0600 
     12 N1         17.7711  -16.6381   24.5343 N.am      1 RES        -0.1400 
     13 C7         17.9747  -15.3728   25.2618 C.3       1 RES        -0.0500 
     14 H71        17.4458  -15.4043   26.2148 H         1 RES         0.0600 
     15 H72        17.5302  -14.5331   24.7418 H         1 RES         0.0600 
     16 C4         19.4466  -15.0731   25.5072 C.2       1 RES        -0.0280 
     17 C11        20.4886  -15.3075   24.6556 C.2       1 RES        -0.0190 
     18 H111       20.5941  -15.7326   23.6722 H         1 RES         0.1420 
     19 O1         21.6548  -14.9265   25.2395 O.3       1 RES        -0.1900 
     20 C13        21.3297  -14.4643   26.4798 C.2       1 RES        -0.0190 
     21 H131       22.1711  -14.1352   27.0617 H         1 RES         0.1420 
     22 C12        19.9831  -14.5331   26.7042 C.2       1 RES        -0.1540 
     23 H121       19.4619  -14.2331   27.6020 H         1 RES         0.1260 
     24 C1         17.6305  -16.6943   23.1794 C.2       1 RES         0.6150 
     25 O2         17.4541  -17.7472   22.5667 O.2       1 RES        -0.5000 
     26 C2         17.6897  -15.4255   22.3717 C.3       1 RES        -0.1150 
     27 C8         16.5492  -14.5985   22.2514 C.3       1 RES        -0.1150 
     28 H81        15.6446  -14.8968   22.7602 H         1 RES         0.1150 
     29 C14        16.5996  -13.4079   21.4813 C.3       1 RES         0.0850 
     30 O4         15.5272  -12.5652   21.2877 O.3       1 RES        -0.2850 
     31 C18        14.2289  -13.1257   21.4183 C.3       1 RES         0.1400 
     32 H181       14.1602  -14.0248   20.8035 H         1 RES         0.0300 
     33 H182       14.0258  -13.4127   22.4506 H         1 RES         0.0300 
     34 C17        13.1838  -12.1110   20.9330 C.3       1 RES        -0.1200 
     35 H171       12.2390  -12.6264   20.7601 H         1 RES         0.0600 
     36 H172       13.4827  -11.7325   19.9551 H         1 RES         0.0600 
     37 C19        12.9681  -10.9226   21.8962 C.3       1 RES         0.0800 
     38 H191       13.8931  -10.3501   21.9810 H         1 RES         0.0600 
     39 H192       12.2235  -10.2405   21.4823 H         1 RES         0.0600 
     40 O5         12.5694  -11.3034   23.2094 O.3       1 RES        -0.3000 
     41 N3         11.4381  -12.1382   23.2006 N.2       1 RES        -0.4025 
     42 H31        11.4833  -13.0307   22.7287 H         1 RES         0.3800 
     43 C3         10.7341  -11.9843   24.3327 C.cat     1 RES         0.8825 
     44 N2         10.5711  -10.7786   24.8874 N.2       1 RES        -0.8000 
     45 H21         9.8241  -10.6205   25.5763 H         1 RES         0.4600 
     46 H22        11.0652   -9.9977   24.4860 H         1 RES         0.4600 
     47 N4         10.1711  -13.0567   24.8874 N.pl3     1 RES        -0.8000 
     48 H41        10.2860  -13.9799   24.4806 H         1 RES         0.4600 
     49 H42         9.4730  -12.9331   25.6313 H         1 RES         0.4600 
     50 C16        17.8108  -13.0458   20.8613 C.3       1 RES        -0.1150 
     51 H161       17.8570  -12.1331   20.2875 H         1 RES         0.1150 
     52 C15        18.9419  -13.8795   20.9484 C.3       1 RES        -0.1150 
     53 C9         18.8707  -15.0784   21.6839 C.3       1 RES        -0.1150 
     54 H91        19.7293  -15.7330   21.7129 H         1 RES         0.1150 
     55 C20        20.2247  -13.5070   20.2368 C.3       1 RES        -0.0650 
     56 H201       21.0782  -13.6948   20.8874 H         1 RES         0.0600 
     57 H202       20.2365  -12.4523   19.9610 H         1 RES         0.0600 
     58 H203       20.3448  -14.1043   19.3325 H         1 RES         0.0600 
@<TRIPOS>BOND
     1    1    2 1    
     2    2    3 1    
     3    2    4 1    
     4    2    9 1    
     5    4    5 2    
     6    4    6 am   BACKBONE|DICT|INTERRES
     7    6    7 1    
     8    6    8 1    
     9    9   10 1    
    10    9   11 1    
    11    9   12 1    
    12   12   13 1    
    13   12   24 am   BACKBONE|DICT|INTERRES
    14   13   14 1    
    15   13   15 1    
    16   13   16 1    
    17   16   17 2    
    18   16   22 1    
    19   17   18 1    
    20   17   19 1    
    21   19   20 1    
    22   20   21 1    
    23   20   22 2    
    24   22   23 1    
    25   24   25 2    
    26   24   26 1    
    27   26   27 2    
    28   26   53 1    
    29   27   28 1    
    30   27   29 1    
    31   29   30 1    
    32   29   50 2    
    33   30   31 1    
    34   31   32 1    
    35   31   33 1    
    36   31   34 1    
    37   34   35 1    
    38   34   36 1    
    39   34   37 1    
    40   37   38 1    
    41   37   39 1    
    42   37   40 1    
    43   40   41 1    
    44   41   42 1    
    45   41   43 1    
    46   43   44 1    
    47   43   47 ar   
    48   44   45 1    
    49   44   46 1    
    50   47   48 1    
    51   47   49 1    
    52   50   51 1    
    53   50   52 1    
    54   52   53 2    
    55   52   55 1    
    56   53   54 1    
    57   55   56 1    
    58   55   57 1    
    59   55   58 1    
@<TRIPOS>SUBSTRUCTURE
     1 RES         1 GROUP             0       ****    0 ROOT    
