# Supplementary material for: Study of the Differential Activity of Thrombin Inhibitors Using Docking, QSAR, Molecular Dynamics, and MM-GBSA
Source: PLoS One. 2015 Nov 24;10(11):e0142774. doi: 10.1371/journal.pone.0142774 (PMC4657979; doi:10.1371/journal.pone.0142774)
Supplement: S1 File — (ZIP) [file pone.0142774.s001.zip › 065.mol2]

@<TRIPOS>MOLECULE
065
60   61    1
SMALL
USER_CHARGES


@<TRIPOS>ATOM
      1 C1         17.2609  -15.8216   23.4443 C.2       1 UNK         0.6150 
      2 C2         17.6975  -14.6972   22.5498 C.ar      1 UNK        -0.1150 
      3 N3         17.7769  -15.8986   24.7001 N.am      1 UNK        -0.1400 
      4 C4         11.1669  -12.0313   23.2280 C.2       1 UNK         0.4890 
      5 C5         17.3105  -18.2301   25.5093 C.2       1 UNK        -0.1430 
      6 C6         17.1291  -16.7420   25.7192 C.3       1 UNK         0.0650 
      7 C7         16.7611  -13.7204   22.1512 C.ar      1 UNK        -0.1150 
      8 N8         10.8580  -13.2482   22.6491 N.2       1 UNK        -0.7850 
      9 C9         19.0161  -14.6361   22.0512 C.ar      1 UNK        -0.1150 
     10 O10        18.2068  -20.3016   25.6141 O.3       1 UNK        -0.1900 
     11 C11        18.3377  -18.9995   25.9853 C.2       1 UNK        -0.0190 
     12 O12        16.4387  -16.6278   23.0073 O.2       1 UNK        -0.5000 
     13 C13        16.4875  -19.1380   24.7774 C.2       1 UNK        -0.1540 
     14 C14        17.0698  -20.3691   24.8758 C.2       1 UNK        -0.0190 
     15 C15        17.1317  -12.6620   21.2976 C.ar      1 UNK         0.0850 
     16 C16        19.4040  -13.5840   21.1990 C.ar      1 UNK        -0.1150 
     17 N17        11.6949  -11.0312   22.6051 N.2       1 UNK        -0.2590 
     18 N18        10.8594  -11.9585   24.5692 N.2       1 UNK        -0.7850 
     19 C19        18.4668  -12.5994   20.8258 C.ar      1 UNK        -0.1150 
     20 S20        21.6476  -14.8939   24.7090 S.3       1 UNK        -0.3350 
     21 O21        16.1512  -11.7477   20.9767 O.3       1 UNK        -0.2850 
     22 O22        11.9147  -11.3462   21.2542 O.3       1 UNK        -0.3225 
     23 C23        18.9278  -15.1140   25.1858 C.3       1 UNK        -0.0500 
     24 C24        14.1572  -10.5854   21.6356 C.3       1 UNK        -0.1200 
     25 C25        14.8455  -11.9483   21.5001 C.3       1 UNK         0.1400 
     26 C26        12.9073  -10.4665   20.7560 C.3       1 UNK         0.1025 
     27 C27        20.8244  -13.5158   20.6768 C.3       1 UNK        -0.0650 
     28 C28        20.2352  -15.9243   25.1825 C.3       1 UNK         0.0475 
     29 C29        21.8762  -13.9702   26.2518 C.3       1 UNK         0.0475 
     30 C30        20.6630  -13.0901   26.5638 C.3       1 UNK        -0.1800 
     31 H31        17.5019  -16.4932   26.7143 H         1 UNK         0.0600 
     32 H32        16.0605  -16.5305   25.7684 H         1 UNK         0.0600 
     33 H33        15.7435  -13.7744   22.5112 H         1 UNK         0.1150 
     34 H34        10.4453  -14.0256   23.1423 H         1 UNK         0.3600 
     35 H35        11.0297  -13.4407   21.6726 H         1 UNK         0.3600 
     36 H36        19.7335  -15.3972   22.3236 H         1 UNK         0.1150 
     37 H37        19.2107  -18.7858   26.5845 H         1 UNK         0.1420 
     38 H38        15.5762  -18.9180   24.2413 H         1 UNK         0.1260 
     39 H39        16.8214  -21.3498   24.4977 H         1 UNK         0.1420 
     40 H40        10.4466  -12.7144   25.0952 H         1 UNK         0.3600 
     41 H41        11.0270  -11.1344   25.1280 H         1 UNK         0.3600 
     42 H42        18.7927  -11.8070   20.1694 H         1 UNK         0.1150 
     43 H43        19.0746  -14.2292   24.5658 H         1 UNK         0.0600 
     44 H44        18.7365  -14.7132   26.1792 H         1 UNK         0.0600 
     45 H45        13.8830  -10.4199   22.6781 H         1 UNK         0.0600 
     46 H46        14.8617   -9.7958   21.3718 H         1 UNK         0.0600 
     47 H47        14.2659  -12.5886   20.8331 H         1 UNK         0.0300 
     48 H48        14.9008  -12.4315   22.4769 H         1 UNK         0.0300 
     49 H49        12.5390   -9.4389   20.7669 H         1 UNK         0.0600 
     50 H50        13.1517  -10.7214   19.7229 H         1 UNK         0.0600 
     51 H51        21.5179  -13.9943   21.3690 H         1 UNK         0.0600 
     52 H52        20.8954  -14.0220   19.7139 H         1 UNK         0.0600 
     53 H53        21.1406  -12.4806   20.5458 H         1 UNK         0.0600 
     54 H54        20.4376  -16.3482   26.1655 H         1 UNK         0.0600 
     55 H55        20.1643  -16.7562   24.4822 H         1 UNK         0.0600 
     56 H56        22.0449  -14.6762   27.0655 H         1 UNK         0.0600 
     57 H57        22.7725  -13.3552   26.1670 H         1 UNK         0.0600 
     58 H58        20.8110  -12.5397   27.4931 H         1 UNK         0.0600 
     59 H59        20.4902  -12.3633   25.7698 H         1 UNK         0.0600 
     60 H60        19.7595  -13.6906   26.6724 H         1 UNK         0.0600 
@<TRIPOS>BOND
     1    1    2 1    
     2    1    3 am   BACKBONE|DICT|INTERRES
     3    1   12 2    
     4    2    7 ar   
     5    2    9 ar   
     6    3    6 1    
     7    3   23 1    
     8    4   17 2    
     9    4    8 1    
    10    4   18 1    
    11    5    6 1    
    12    5   11 2    
    13    5   13 1    
    14    6   31 1    
    15    6   32 1    
    16    7   15 ar   
    17    7   33 1    
    18    8   34 1    
    19    8   35 1    
    20    9   16 ar   
    21    9   36 1    
    22   10   11 1    
    23   10   14 1    
    24   11   37 1    
    25   13   14 2    
    26   13   38 1    
    27   14   39 1    
    28   15   21 1    
    29   15   19 ar   
    30   16   19 ar   
    31   16   27 1    
    32   17   22 1    
    33   18   40 1    
    34   18   41 1    
    35   19   42 1    
    36   20   28 1    
    37   20   29 1    
    38   21   25 1    
    39   22   26 1    
    40   23   28 1    
    41   23   43 1    
    42   23   44 1    
    43   24   25 1    
    44   24   26 1    
    45   24   45 1    
    46   24   46 1    
    47   25   47 1    
    48   25   48 1    
    49   26   49 1    
    50   26   50 1    
    51   27   51 1    
    52   27   52 1    
    53   27   53 1    
    54   28   54 1    
    55   28   55 1    
    56   29   30 1    
    57   29   56 1    
    58   29   57 1    
    59   30   58 1    
    60   30   59 1    
    61   30   60 1    
@<TRIPOS>SUBSTRUCTURE
     1 UNK         1 GROUP             0       ****    0 ROOT    
