# Supplementary material for: Study of the Differential Activity of Thrombin Inhibitors Using Docking, QSAR, Molecular Dynamics, and MM-GBSA
Source: PLoS One. 2015 Nov 24;10(11):e0142774. doi: 10.1371/journal.pone.0142774 (PMC4657979; doi:10.1371/journal.pone.0142774)
Supplement: S1 File — (ZIP) [file pone.0142774.s001.zip › 066.mol2]

@<TRIPOS>MOLECULE
066
56   57    1
SMALL
USER_CHARGES


@<TRIPOS>ATOM
      1 C1         19.3672  -16.0603   23.1321 C.2       1 UNK         0.6150 
      2 C2         18.7794  -14.9393   22.3247 C.3       1 UNK        -0.1150 
      3 N3         19.7329  -15.8574   24.4280 N.am      1 UNK        -0.1400 
      4 C4         10.7502  -11.9823   24.2148 C.2       1 UNK         0.5750 
      5 C5         22.1710  -16.2071   24.7365 C.2       1 UNK        -0.1150 
      6 C6         20.7674  -16.7492   24.9961 C.3       1 UNK         0.0650 
      7 S7         24.1711  -14.6098   24.0875 S.3       1 UNK        -0.0300 
      8 C8         17.4531  -14.4714   22.4874 C.3       1 UNK        -0.1150 
      9 N9         10.5712  -10.7865   24.8874 N.2       1 UNK        -0.7850 
     10 C10        19.5743  -14.4194   21.2873 C.3       1 UNK        -0.1150 
     11 C11        22.4579  -14.9299   24.2236 C.2       1 UNK        -0.1000 
     12 O12        19.6367  -17.0937   22.5172 O.2       1 UNK        -0.5000 
     13 C13        23.3367  -16.9505   24.9843 C.2       1 UNK        -0.1150 
     14 C14        24.4989  -16.2310   24.6708 C.2       1 UNK        -0.1000 
     15 C15        16.9333  -13.4678   21.6324 C.3       1 UNK         0.0850 
     16 C16        19.0815  -13.4180   20.4395 C.3       1 UNK        -0.1150 
     17 N17        11.4044  -12.1561   23.1461 N.2       1 UNK        -0.3450 
     18 N18        10.1712  -13.0317   24.8875 N.2       1 UNK        -0.7850 
     19 C19        17.7712  -12.9340   20.6184 C.3       1 UNK        -0.1150 
     20 O20        15.6168  -13.0816   21.8097 O.3       1 UNK        -0.2850 
     21 O21        11.9122  -10.9338   22.6722 O.3       1 UNK        -0.3000 
     22 C22        19.1673  -14.7508   25.2401 C.3       1 UNK        -0.0500 
     23 C23        13.5492  -11.9578   21.1321 C.3       1 UNK        -0.1200 
     24 C24        15.0454  -12.1826   20.8573 C.3       1 UNK         0.1400 
     25 C25        13.2886  -11.0807   22.3695 C.3       1 UNK         0.0800 
     26 C26        19.9539  -12.9205   19.3086 C.3       1 UNK        -0.0650 
     27 C27        19.7801  -14.4900   26.6477 C.3       1 UNK        -0.1200 
     28 C28        20.8622  -13.4010   26.7053 C.3       1 UNK        -0.1800 
     29 H29        20.6279  -16.9587   26.0517 H         1 UNK         0.0600 
     30 H30        20.7219  -17.7470   24.5568 H         1 UNK         0.0600 
     31 H31        16.8193  -14.8979   23.2520 H         1 UNK         0.1150 
     32 H32         9.6634  -10.6784   25.3668 H         1 UNK         0.3600 
     33 H33        10.7481   -9.9817   24.3082 H         1 UNK         0.3600 
     34 H34        20.5720  -14.8066   21.1314 H         1 UNK         0.1150 
     35 H35        21.7533  -14.1589   23.9485 H         1 UNK         0.1150 
     36 H36        23.3408  -17.9570   25.3760 H         1 UNK         0.1150 
     37 H37        25.5192  -16.5678   24.7829 H         1 UNK         0.1150 
     38 H38         9.3126  -12.8469   25.4208 H         1 UNK         0.3600 
     39 H39        10.1042  -13.8979   24.3653 H         1 UNK         0.3600 
     40 H40        17.4181  -12.1696   19.9454 H         1 UNK         0.1150 
     41 H41        19.1926  -13.8171   24.6775 H         1 UNK         0.0600 
     42 H42        18.1107  -14.9846   25.3807 H         1 UNK         0.0600 
     43 H43        13.0904  -11.4781   20.2670 H         1 UNK         0.0600 
     44 H44        13.0605  -12.9273   21.2338 H         1 UNK         0.0600 
     45 H45        15.5704  -11.2262   20.8730 H         1 UNK         0.0300 
     46 H46        15.1477  -12.6057   19.8567 H         1 UNK         0.0300 
     47 H47        13.7711  -11.5108   23.2416 H         1 UNK         0.0600 
     48 H48        13.7217  -10.0897   22.2291 H         1 UNK         0.0600 
     49 H49        20.5703  -13.7293   18.9130 H         1 UNK         0.0600 
     50 H50        19.3473  -12.5332   18.4910 H         1 UNK         0.0600 
     51 H51        20.6157  -12.1333   19.6674 H         1 UNK         0.0600 
     52 H52        18.9711  -14.1330   27.2735 H         1 UNK         0.0600 
     53 H53        20.0948  -15.3748   27.1913 H         1 UNK         0.0600 
     54 H54        20.9711  -13.0233   27.7182 H         1 UNK         0.0600 
     55 H55        21.8398  -13.7707   26.4106 H         1 UNK         0.0600 
     56 H56        20.6129  -12.5406   26.0874 H         1 UNK         0.0600 
@<TRIPOS>BOND
     1    1    2 1    
     2    1    3 am   BACKBONE|DICT|INTERRES
     3    1   12 2    
     4    2    8 2    
     5    2   10 1    
     6    3    6 1    
     7    3   22 1    
     8    4   17 2    
     9    4    9 1    
    10    4   18 1    
    11    5    6 1    
    12    5   11 2    
    13    5   13 1    
    14    6   29 1    
    15    6   30 1    
    16    7   11 1    
    17    7   14 1    
    18    8   15 1    
    19    8   31 1    
    20    9   32 1    
    21    9   33 1    
    22   10   16 2    
    23   10   34 1    
    24   11   35 1    
    25   13   14 2    
    26   13   36 1    
    27   14   37 1    
    28   15   20 1    
    29   15   19 2    
    30   16   19 1    
    31   16   26 1    
    32   17   21 1    
    33   18   38 1    
    34   18   39 1    
    35   19   40 1    
    36   20   24 1    
    37   21   25 1    
    38   22   27 1    
    39   22   41 1    
    40   22   42 1    
    41   23   24 1    
    42   23   25 1    
    43   23   43 1    
    44   23   44 1    
    45   24   45 1    
    46   24   46 1    
    47   25   47 1    
    48   25   48 1    
    49   26   49 1    
    50   26   50 1    
    51   26   51 1    
    52   27   28 1    
    53   27   52 1    
    54   27   53 1    
    55   28   54 1    
    56   28   55 1    
    57   28   56 1    
@<TRIPOS>SUBSTRUCTURE
     1 UNK         1 GROUP             0       ****    0 ROOT    
