# Supplementary material for: Study of the Differential Activity of Thrombin Inhibitors Using Docking, QSAR, Molecular Dynamics, and MM-GBSA
Source: PLoS One. 2015 Nov 24;10(11):e0142774. doi: 10.1371/journal.pone.0142774 (PMC4657979; doi:10.1371/journal.pone.0142774)
Supplement: S1 File — (ZIP) [file pone.0142774.s001.zip › 067.mol2]

@<TRIPOS>MOLECULE
067
58   59    1
SMALL
USER_CHARGES


@<TRIPOS>ATOM
      1 C1         18.2218  -16.7410   23.1147 C.2       1 UNK         0.6150 
      2 C2         18.1074  -15.4383   22.3781 C.3       1 UNK        -0.1150 
      3 N3         18.8533  -16.7848   24.3170 N.am      1 UNK        -0.1400 
      4 C4         10.8051  -11.9079   24.1660 C.2       1 UNK         0.5750 
      5 C5         16.8653  -14.7708   22.3537 C.3       1 UNK        -0.1150 
      6 N6         10.7431  -10.7254   24.8828 N.2       1 UNK        -0.7850 
      7 C7         19.1942  -14.9025   21.6577 C.3       1 UNK        -0.1150 
      8 C8         19.5902  -15.6595   24.9205 C.3       1 UNK        -0.0500 
      9 O9         17.6772  -17.7298   22.6185 O.2       1 UNK        -0.5000 
     10 N10        23.1548  -16.9534   24.2727 N.3       1 UNK        -0.6780 
     11 C11        16.6885  -13.5764   21.6302 C.3       1 UNK         0.0850 
     12 C12        19.0349  -13.7129   20.9134 C.3       1 UNK        -0.1150 
     13 N13        11.4028  -12.0736   23.0594 N.2       1 UNK        -0.3450 
     14 C14        21.1039  -15.7087   24.7020 C.3       1 UNK        -0.2920 
     15 N15        10.1737  -12.9324   24.8434 N.2       1 UNK        -0.7850 
     16 C16        17.7852  -13.0488   20.9036 C.3       1 UNK        -0.1150 
     17 O17        15.4323  -13.0105   21.6852 O.3       1 UNK        -0.2850 
     18 O18        11.9341  -10.8502   22.6067 O.3       1 UNK        -0.3000 
     19 C19        21.8099  -16.8895   24.3732 C.3       1 UNK         0.4730 
     20 C20        18.7989  -17.9902   25.1576 C.3       1 UNK        -0.0500 
     21 C21        13.6080  -11.6207   20.9673 C.3       1 UNK        -0.1200 
     22 C22        23.8635  -15.8311   24.4931 C.3       1 UNK         0.4730 
     23 C23        15.0998  -11.9635   20.7801 C.3       1 UNK         0.1400 
     24 C24        13.3211  -10.9849   22.3362 C.3       1 UNK         0.0800 
     25 C25        21.8640  -14.5413   24.9081 C.3       1 UNK         0.2270 
     26 C26        20.2096  -13.1525   20.1346 C.3       1 UNK        -0.0650 
     27 C27        17.5035  -18.0510   25.9875 C.3       1 UNK        -0.1200 
     28 C28        23.2624  -14.5939   24.7789 C.3       1 UNK        -0.4470 
     29 C29        16.4731  -19.0513   25.4540 C.3       1 UNK        -0.1800 
     30 H30        16.0241  -15.1853   22.8889 H         1 UNK         0.1150 
     31 H31         9.8840  -10.5931   25.4254 H         1 UNK         0.3600 
     32 H32        10.9193   -9.9088   24.3141 H         1 UNK         0.3600 
     33 H33        20.1457  -15.4173   21.6619 H         1 UNK         0.1150 
     34 H34        19.2095  -14.7041   24.5614 H         1 UNK         0.0600 
     35 H35        19.4065  -15.6363   25.9993 H         1 UNK         0.0600 
     36 H36         9.3385  -12.6996   25.3909 H         1 UNK         0.3600 
     37 H37        10.0338  -13.7836   24.3115 H         1 UNK         0.3600 
     38 H38        17.6827  -12.1349   20.3392 H         1 UNK         0.1150 
     39 H39        21.3000  -17.8223   24.1946 H         1 UNK         0.0120 
     40 H40        18.9226  -18.8957   24.5607 H         1 UNK         0.0600 
     41 H41        19.6432  -17.9852   25.8486 H         1 UNK         0.0600 
     42 H42        13.2781  -10.9420   20.1826 H         1 UNK         0.0600 
     43 H43        13.0197  -12.5318   20.8494 H         1 UNK         0.0600 
     44 H44        24.9383  -15.9169   24.4151 H         1 UNK         0.0120 
     45 H45        15.7178  -11.0833   20.9534 H         1 UNK         0.0300 
     46 H46        15.2703  -12.2924   19.7544 H         1 UNK         0.0300 
     47 H47        13.7685  -11.5761   23.1286 H         1 UNK         0.0600 
     48 H48        13.7815   -9.9986   22.3892 H         1 UNK         0.0600 
     49 H49        21.3843  -13.6134   25.1796 H         1 UNK         0.0650 
     50 H50        21.1462  -13.3130   20.6736 H         1 UNK         0.0600 
     51 H51        20.2995  -13.6540   19.1687 H         1 UNK         0.0600 
     52 H52        20.0989  -12.0793   19.9644 H         1 UNK         0.0600 
     53 H53        17.7569  -18.3512   26.9987 H         1 UNK         0.0600 
     54 H54        17.0528  -17.0695   26.0877 H         1 UNK         0.0600 
     55 H55        23.8729  -13.7179   24.9394 H         1 UNK         0.1550 
     56 H56        15.6117  -19.0968   26.1184 H         1 UNK         0.0600 
     57 H57        16.1282  -18.7906   24.4553 H         1 UNK         0.0600 
     58 H58        16.8970  -20.0534   25.4191 H         1 UNK         0.0600 
@<TRIPOS>BOND
     1    1    2 1    
     2    1    3 am   BACKBONE|DICT|INTERRES
     3    1    9 2    
     4    2    5 2    
     5    2    7 1    
     6    3    8 1    
     7    3   20 1    
     8    4   13 2    
     9    4    6 1    
    10    4   15 1    
    11    5   11 1    
    12    5   30 1    
    13    6   31 1    
    14    6   32 1    
    15    7   12 2    
    16    7   33 1    
    17    8   14 1    
    18    8   34 1    
    19    8   35 1    
    20   10   19 2    
    21   10   22 1    
    22   11   17 1    
    23   11   16 2    
    24   12   16 1    
    25   12   26 1    
    26   13   18 1    
    27   14   19 1    
    28   14   25 2    
    29   15   36 1    
    30   15   37 1    
    31   16   38 1    
    32   17   23 1    
    33   18   24 1    
    34   19   39 1    
    35   20   27 1    
    36   20   40 1    
    37   20   41 1    
    38   21   23 1    
    39   21   24 1    
    40   21   42 1    
    41   21   43 1    
    42   22   28 2    
    43   22   44 1    
    44   23   45 1    
    45   23   46 1    
    46   24   47 1    
    47   24   48 1    
    48   25   28 1    
    49   25   49 1    
    50   26   50 1    
    51   26   51 1    
    52   26   52 1    
    53   27   29 1    
    54   27   53 1    
    55   27   54 1    
    56   28   55 1    
    57   29   56 1    
    58   29   57 1    
    59   29   58 1    
@<TRIPOS>SUBSTRUCTURE
     1 UNK         1 GROUP             0       ****    0 ROOT    
