# Supplementary material for: Study of the Differential Activity of Thrombin Inhibitors Using Docking, QSAR, Molecular Dynamics, and MM-GBSA
Source: PLoS One. 2015 Nov 24;10(11):e0142774. doi: 10.1371/journal.pone.0142774 (PMC4657979; doi:10.1371/journal.pone.0142774)
Supplement: S1 File — (ZIP) [file pone.0142774.s001.zip › 068.mol2]

@<TRIPOS>MOLECULE
068
59   60    1
SMALL
USER_CHARGES


@<TRIPOS>ATOM
      1 C1         17.3785  -15.7903   23.5821 C.2       1 UNK         0.6150 
      2 C2         17.5760  -14.7595   22.5089 C.ar      1 UNK        -0.1150 
      3 N3         17.9368  -15.5757   24.8021 N.am      1 UNK        -0.1400 
      4 C4         11.5136  -11.8269   23.9945 C.2       1 UNK         0.4890 
      5 C5         16.4995  -13.9321   22.1271 C.ar      1 UNK        -0.1150 
      6 N6         10.8595  -10.7523   24.5679 N.2       1 UNK        -0.7850 
      7 C7         18.8091  -14.6500   21.8319 C.ar      1 UNK        -0.1150 
      8 C8         19.0953  -14.6778   24.9377 C.3       1 UNK         0.0650 
      9 O9         16.7199  -16.7956   23.3132 O.2       1 UNK        -0.5000 
     10 C10        16.6477  -12.9704   21.1074 C.ar      1 UNK         0.0850 
     11 C11        18.9738  -13.6955   20.8094 C.ar      1 UNK        -0.1150 
     12 N12        12.6415  -11.7559   23.3701 N.2       1 UNK        -0.2590 
     13 N13        10.8507  -13.0258   24.1423 N.2       1 UNK        -0.7850 
     14 C14        17.8996  -12.8552   20.4525 C.ar      1 UNK        -0.1150 
     15 C15        20.3958  -15.3795   25.3127 C.ar      1 UNK        -0.1150 
     16 C16        22.7934  -16.7240   25.9738 C.ar      1 UNK         0.2200 
     17 F17        23.9428  -17.3666   26.2889 F         1 UNK        -0.2200 
     18 C18        20.8823  -16.4173   24.4892 C.ar      1 UNK        -0.1150 
     19 C19        21.1152  -15.0262   26.4775 C.ar      1 UNK        -0.1150 
     20 C20        22.3109  -15.6950   26.8044 C.ar      1 UNK        -0.1150 
     21 C21        22.0780  -17.0858   24.8167 C.ar      1 UNK        -0.1150 
     22 O22        15.5445  -12.1973   20.8147 O.3       1 UNK        -0.2850 
     23 O23        13.1175  -10.4347   23.3512 O.3       1 UNK        -0.3225 
     24 C24        17.5512  -16.2743   26.0399 C.3       1 UNK        -0.0500 
     25 C25        13.3194  -11.3608   21.1477 C.3       1 UNK        -0.1200 
     26 C26        14.3500  -12.4215   21.5509 C.3       1 UNK         0.1400 
     27 C27        13.4101  -10.0947   22.0072 C.3       1 UNK         0.1025 
     28 C28        20.3045  -13.5693   20.0967 C.3       1 UNK        -0.0650 
     29 C29        18.1303  -17.6986   26.0904 C.3       1 UNK        -0.1200 
     30 C30        17.9190  -18.4625   24.7792 C.3       1 UNK        -0.1800 
     31 H31        15.5461  -14.0271   22.6270 H         1 UNK         0.1150 
     32 H32         9.9779  -10.8153   25.0546 H         1 UNK         0.3600 
     33 H33        11.2315   -9.8139   24.5354 H         1 UNK         0.3600 
     34 H34        19.6317  -15.2980   22.0996 H         1 UNK         0.1150 
     35 H35        19.2688  -14.1288   24.0112 H         1 UNK         0.0600 
     36 H36        18.8759  -13.9058   25.6778 H         1 UNK         0.0600 
     37 H37         9.9686  -13.1274   24.6219 H         1 UNK         0.3600 
     38 H38        11.2041  -13.8984   23.7772 H         1 UNK         0.3600 
     39 H39        18.0569  -12.1312   19.6675 H         1 UNK         0.1150 
     40 H40        20.3403  -16.7034   23.5997 H         1 UNK         0.1150 
     41 H41        20.7576  -14.2433   27.1297 H         1 UNK         0.1150 
     42 H42        22.8576  -15.4195   27.6941 H         1 UNK         0.1150 
     43 H43        22.4463  -17.8769   24.1804 H         1 UNK         0.1150 
     44 H44        17.9035  -15.7113   26.9054 H         1 UNK         0.0600 
     45 H45        16.4711  -16.3052   26.1670 H         1 UNK         0.0600 
     46 H46        13.4619  -11.0972   20.0991 H         1 UNK         0.0600 
     47 H47        12.3164  -11.7812   21.2275 H         1 UNK         0.0600 
     48 H48        13.9565  -13.4167   21.3375 H         1 UNK         0.0300 
     49 H49        14.5484  -12.3536   22.6218 H         1 UNK         0.0300 
     50 H50        14.4119   -9.6663   21.9371 H         1 UNK         0.0600 
     51 H51        12.7023   -9.3462   21.6459 H         1 UNK         0.0600 
     52 H52        20.8506  -14.5129   20.1183 H         1 UNK         0.0600 
     53 H53        20.1606  -13.2876   19.0532 H         1 UNK         0.0600 
     54 H54        20.9172  -12.8066   20.5777 H         1 UNK         0.0600 
     55 H55        19.1980  -17.6607   26.3088 H         1 UNK         0.0600 
     56 H56        17.6689  -18.2538   26.9079 H         1 UNK         0.0600 
     57 H57        18.3368  -19.4674   24.8436 H         1 UNK         0.0600 
     58 H58        16.8584  -18.5574   24.5447 H         1 UNK         0.0600 
     59 H59        18.4036  -17.9537   23.9454 H         1 UNK         0.0600 
@<TRIPOS>BOND
     1    1    2 1    
     2    1    3 am   BACKBONE|DICT|INTERRES
     3    1    9 2    
     4    2    5 ar   
     5    2    7 ar   
     6    3    8 1    
     7    3   24 1    
     8    4   12 2    
     9    4    6 1    
    10    4   13 1    
    11    5   10 ar   
    12    5   31 1    
    13    6   32 1    
    14    6   33 1    
    15    7   11 ar   
    16    7   34 1    
    17    8   15 1    
    18    8   35 1    
    19    8   36 1    
    20   10   22 1    
    21   10   14 ar   
    22   11   14 ar   
    23   11   28 1    
    24   12   23 1    
    25   13   37 1    
    26   13   38 1    
    27   14   39 1    
    28   15   18 ar   
    29   15   19 ar   
    30   16   20 ar   
    31   16   17 1    
    32   16   21 ar   
    33   18   21 ar   
    34   18   40 1    
    35   19   20 ar   
    36   19   41 1    
    37   20   42 1    
    38   21   43 1    
    39   22   26 1    
    40   23   27 1    
    41   24   29 1    
    42   24   44 1    
    43   24   45 1    
    44   25   26 1    
    45   25   27 1    
    46   25   46 1    
    47   25   47 1    
    48   26   48 1    
    49   26   49 1    
    50   27   50 1    
    51   27   51 1    
    52   28   52 1    
    53   28   53 1    
    54   28   54 1    
    55   29   30 1    
    56   29   55 1    
    57   29   56 1    
    58   30   57 1    
    59   30   58 1    
    60   30   59 1    
@<TRIPOS>SUBSTRUCTURE
     1 UNK         1 GROUP             0       ****    0 ROOT    
