# Supplementary material for: Study of the Differential Activity of Thrombin Inhibitors Using Docking, QSAR, Molecular Dynamics, and MM-GBSA
Source: PLoS One. 2015 Nov 24;10(11):e0142774. doi: 10.1371/journal.pone.0142774 (PMC4657979; doi:10.1371/journal.pone.0142774)
Supplement: S1 File — (ZIP) [file pone.0142774.s001.zip › 069.mol2]

@<TRIPOS>MOLECULE
069
59   61    1
SMALL
USER_CHARGES


@<TRIPOS>ATOM
      1 C1         18.6105  -16.2613   23.5377 C.2       1 UNK         0.6150 
      2 N2         19.1938  -16.0352   24.7472 N.am      1 UNK        -0.1400 
      3 C3         18.2997  -15.1000   22.6327 C.3       1 UNK        -0.1150 
      4 C4         10.7507  -11.8884   24.2132 C.2       1 UNK         0.5750 
      5 C5         19.4975  -14.6602   25.1997 C.3       1 UNK        -0.0500 
      6 C6         19.9757  -14.5092   26.6413 C.3       1 UNK        -0.0600 
      7 C7         16.9913  -14.5708   22.5735 C.3       1 UNK        -0.1150 
      8 C8         19.5288  -17.1801   25.6204 C.3       1 UNK        -0.0500 
      9 N9         10.5713  -10.6936   24.8873 N.2       1 UNK        -0.7850 
     10 C10        19.2949  -14.5814   21.7782 C.3       1 UNK        -0.1150 
     11 C11        21.4503  -14.5466   26.9774 C.3       1 UNK        -0.1200 
     12 C12        20.7098  -13.2369   27.0016 C.3       1 UNK        -0.1200 
     13 O13        18.3263  -17.3893   23.1335 O.2       1 UNK        -0.5000 
     14 C14        16.6689  -13.5180   21.6890 C.3       1 UNK         0.0850 
     15 N15        23.3920  -19.0267   24.8273 N.3       1 UNK        -0.6780 
     16 C16        18.9893  -13.5307   20.8884 C.3       1 UNK        -0.1150 
     17 N17        11.4066  -12.0538   23.1430 N.2       1 UNK        -0.3450 
     18 N18        10.1712  -12.9392   24.8874 N.2       1 UNK        -0.7850 
     19 C19        17.6847  -12.9966   20.8501 C.3       1 UNK        -0.1150 
     20 C20        20.8866  -17.8028   25.3120 C.3       1 UNK         0.2920 
     21 O21        15.3665  -13.0619   21.7031 O.3       1 UNK        -0.2850 
     22 O22        11.9057  -10.8237   22.6768 O.3       1 UNK        -0.3000 
     23 C23        13.4936  -11.7141   21.0087 C.3       1 UNK        -0.1200 
     24 C24        22.4228  -19.6680   25.5106 C.3       1 UNK         0.4730 
     25 C25        23.1295  -17.7801   24.3862 C.3       1 UNK         0.4730 
     26 C26        14.9749  -12.0564   20.7728 C.3       1 UNK         0.1400 
     27 C27        13.2738  -10.9656   22.3353 C.3       1 UNK         0.0800 
     28 C28        20.0643  -12.9687   19.9813 C.3       1 UNK        -0.0650 
     29 C29        21.1630  -19.1021   25.7793 C.3       1 UNK        -0.4470 
     30 C30        21.9012  -17.1259   24.5987 C.3       1 UNK        -0.4470 
     31 H31        18.5702  -14.1044   25.1192 H         1 UNK         0.0600 
     32 H32        20.2141  -14.2039   24.5157 H         1 UNK         0.0600 
     33 H33        19.2642  -14.8485   27.3910 H         1 UNK         0.0600 
     34 H34        16.2194  -14.9792   23.2112 H         1 UNK         0.1150 
     35 H35        19.4911  -16.9393   26.6797 H         1 UNK         0.0600 
     36 H36        18.7711  -17.9585   25.5149 H         1 UNK         0.0600 
     37 H37         9.6619  -10.5939   25.3682 H         1 UNK         0.3600 
     38 H38        10.7578   -9.8873   24.3136 H         1 UNK         0.3600 
     39 H39        20.2932  -14.9966   21.8016 H         1 UNK         0.1150 
     40 H40        21.7524  -14.9333   27.9472 H         1 UNK         0.0600 
     41 H41        22.1654  -14.6951   26.1717 H         1 UNK         0.0600 
     42 H42        20.9359  -12.5297   26.2074 H         1 UNK         0.0600 
     43 H43        20.5595  -12.7960   27.9880 H         1 UNK         0.0600 
     44 H44         9.3150  -12.7516   25.4240 H         1 UNK         0.3600 
     45 H45        10.0938  -13.8035   24.3646 H         1 UNK         0.3600 
     46 H46        17.4815  -12.1892   20.1639 H         1 UNK         0.1150 
     47 H47        13.1179  -11.1003   20.1906 H         1 UNK         0.0600 
     48 H48        12.9117  -12.6354   20.9887 H         1 UNK         0.0600 
     49 H49        22.6586  -20.6635   25.8566 H         1 UNK         0.0120 
     50 H50        23.9224  -17.2865   23.8439 H         1 UNK         0.0120 
     51 H51        15.5847  -11.1593   20.8881 H         1 UNK         0.0300 
     52 H52        15.1080  -12.4272   19.7553 H         1 UNK         0.0300 
     53 H53        13.7708  -11.4884   23.1489 H         1 UNK         0.0600 
     54 H54        13.7254   -9.9742   22.2852 H         1 UNK         0.0600 
     55 H55        20.9474  -13.6093   19.9670 H         1 UNK         0.0600 
     56 H56        19.6942  -12.8833   18.9595 H         1 UNK         0.0600 
     57 H57        20.3665  -11.9802   20.3272 H         1 UNK         0.0600 
     58 H58        20.4239  -19.6584   26.3363 H         1 UNK         0.1550 
     59 H59        21.7582  -16.1272   24.2176 H         1 UNK         0.1550 
@<TRIPOS>BOND
     1    1    2 am   BACKBONE|DICT|INTERRES
     2    1    3 1    
     3    1   13 2    
     4    2    5 1    
     5    2    8 1    
     6    3    7 2    
     7    3   10 1    
     8    4   17 2    
     9    4    9 1    
    10    4   18 1    
    11    5    6 1    
    12    5   31 1    
    13    5   32 1    
    14    6   11 1    
    15    6   12 1    
    16    6   33 1    
    17    7   14 1    
    18    7   34 1    
    19    8   20 1    
    20    8   35 1    
    21    8   36 1    
    22    9   37 1    
    23    9   38 1    
    24   10   16 2    
    25   10   39 1    
    26   11   12 1    
    27   11   40 1    
    28   11   41 1    
    29   12   42 1    
    30   12   43 1    
    31   14   21 1    
    32   14   19 2    
    33   15   25 2    
    34   15   24 1    
    35   16   19 1    
    36   16   28 1    
    37   17   22 1    
    38   18   44 1    
    39   18   45 1    
    40   19   46 1    
    41   20   29 1    
    42   20   30 2    
    43   21   26 1    
    44   22   27 1    
    45   23   26 1    
    46   23   27 1    
    47   23   47 1    
    48   23   48 1    
    49   24   29 2    
    50   24   49 1    
    51   25   30 1    
    52   25   50 1    
    53   26   51 1    
    54   26   52 1    
    55   27   53 1    
    56   27   54 1    
    57   28   55 1    
    58   28   56 1    
    59   28   57 1    
    60   29   58 1    
    61   30   59 1    
@<TRIPOS>SUBSTRUCTURE
     1 UNK         1 GROUP             0       ****    0 ROOT    
