# Supplementary material for: Study of the Differential Activity of Thrombin Inhibitors Using Docking, QSAR, Molecular Dynamics, and MM-GBSA
Source: PLoS One. 2015 Nov 24;10(11):e0142774. doi: 10.1371/journal.pone.0142774 (PMC4657979; doi:10.1371/journal.pone.0142774)
Supplement: S1 File — (ZIP) [file pone.0142774.s001.zip › 070.mol2]

@<TRIPOS>MOLECULE
070
55   56    1
SMALL
USER_CHARGES


@<TRIPOS>ATOM
      1 C1         22.5827  -15.4967   24.2813 C.2       1 UNK         0.3430 
      2 C2         19.0208  -15.7327   23.6662 C.2       1 UNK         0.6150 
      3 N3         20.0742  -15.5829   24.5178 N.am      1 UNK        -0.1400 
      4 C4         18.7775  -14.7712   22.5337 C.3       1 UNK        -0.1150 
      5 C5         21.2636  -14.7322   24.3133 C.3       1 UNK        -0.0500 
      6 C6         10.9005  -11.9920   24.2009 C.2       1 UNK         0.5750 
      7 C7         17.5334  -14.1035   22.4872 C.3       1 UNK        -0.1150 
      8 N8         10.9680  -10.7932   24.8874 N.2       1 UNK        -0.7850 
      9 C9         19.7035  -14.5618   21.4859 C.3       1 UNK        -0.1150 
     10 O10        18.1484  -16.5806   23.8621 O.2       1 UNK        -0.5000 
     11 C11        17.2410  -13.1923   21.4532 C.3       1 UNK         0.0850 
     12 C12        19.4241  -13.6182   20.4739 C.3       1 UNK        -0.1150 
     13 N13        11.4561  -12.2648   23.1002 N.2       1 UNK        -0.3450 
     14 N14        10.1712  -12.9332   24.8874 N.2       1 UNK        -0.7850 
     15 C15        18.1976  -12.9330   20.4635 C.3       1 UNK        -0.1150 
     16 C16        20.0202  -16.2391   25.8382 C.3       1 UNK        -0.0500 
     17 O17        16.0444  -12.5336   21.4142 O.3       1 UNK        -0.2850 
     18 O18        12.2742  -11.2026   22.6780 O.3       1 UNK        -0.3000 
     19 C19        13.7462  -13.0216   21.8339 C.3       1 UNK        -0.1200 
     20 C20        14.9605  -13.3282   20.9587 C.3       1 UNK         0.1400 
     21 C21        13.1612  -11.6027   21.6374 C.3       1 UNK         0.0800 
     22 C22        20.4267  -13.3491   19.3800 C.3       1 UNK        -0.0650 
     23 C23        19.1580  -15.4325   26.8250 C.3       1 UNK        -0.1200 
     24 C24        19.8376  -14.1347   27.2878 C.3       1 UNK        -0.1800 
     25 S25        22.5820  -17.2497   24.1351 S.3       1 UNK        -0.0300 
     26 C26        24.3370  -17.1501   24.0873 C.2       1 UNK        -0.2990 
     27 C27        24.7982  -15.8561   24.1124 C.2       1 UNK         0.2280 
     28 N28        23.7719  -14.9042   24.1616 N.2       1 UNK        -0.5150 
     29 H29        21.3435  -14.0013   25.1136 H         1 UNK         0.0600 
     30 H30        21.2200  -14.1332   23.4126 H         1 UNK         0.0600 
     31 H31        16.7953  -14.2830   23.2569 H         1 UNK         0.1150 
     32 H32        10.0953  -10.5390   25.3504 H         1 UNK         0.3600 
     33 H33        11.2816  -10.0319   24.3058 H         1 UNK         0.3600 
     34 H34        20.6361  -15.1069   21.4649 H         1 UNK         0.1150 
     35 H35         9.3436  -12.6259   25.4125 H         1 UNK         0.3600 
     36 H36         9.9742  -13.7825   24.3725 H         1 UNK         0.3600 
     37 H37        17.9716  -12.2208   19.6860 H         1 UNK         0.1150 
     38 H38        19.6253  -17.2528   25.7463 H         1 UNK         0.0600 
     39 H39        21.0130  -16.3660   26.2701 H         1 UNK         0.0600 
     40 H40        12.9758  -13.7644   21.6212 H         1 UNK         0.0600 
     41 H41        14.0270  -13.1645   22.8774 H         1 UNK         0.0600 
     42 H42        14.7598  -13.1155   19.9081 H         1 UNK         0.0300 
     43 H43        15.1783  -14.3960   21.0308 H         1 UNK         0.0300 
     44 H44        13.9693  -10.8711   21.6124 H         1 UNK         0.0600 
     45 H45        12.6466  -11.5330   20.6783 H         1 UNK         0.0600 
     46 H46        20.5712  -14.2561   18.7972 H         1 UNK         0.0600 
     47 H47        20.0916  -12.5598   18.7078 H         1 UNK         0.0600 
     48 H48        21.3717  -13.0404   19.8172 H         1 UNK         0.0600 
     49 H49        18.1739  -15.2139   26.4077 H         1 UNK         0.0600 
     50 H50        18.9674  -16.0682   27.6871 H         1 UNK         0.0600 
     51 H51        19.3712  -13.7407   28.1848 H         1 UNK         0.0600 
     52 H52        20.8887  -14.2971   27.5285 H         1 UNK         0.0600 
     53 H53        19.7727  -13.3553   26.5289 H         1 UNK         0.0600 
     54 H54        24.8468  -18.1007   24.0355 H         1 UNK         0.2050 
     55 H55        25.8253  -15.5245   24.0879 H         1 UNK         0.0680 
@<TRIPOS>BOND
     1    1    5 1    
     2    1   25 1    
     3    1   28 2    
     4    2   10 2    
     5    2    3 am   BACKBONE|DICT|INTERRES
     6    2    4 1    
     7    3   16 1    
     8    3    5 1    
     9    4    7 2    
    10    4    9 1    
    11    5   29 1    
    12    5   30 1    
    13    6   13 2    
    14    6    8 1    
    15    6   14 1    
    16    7   11 1    
    17    7   31 1    
    18    8   32 1    
    19    8   33 1    
    20    9   12 2    
    21    9   34 1    
    22   11   17 1    
    23   11   15 2    
    24   12   15 1    
    25   12   22 1    
    26   13   18 1    
    27   14   35 1    
    28   14   36 1    
    29   15   37 1    
    30   16   23 1    
    31   16   38 1    
    32   16   39 1    
    33   17   20 1    
    34   18   21 1    
    35   19   20 1    
    36   19   21 1    
    37   19   40 1    
    38   19   41 1    
    39   20   42 1    
    40   20   43 1    
    41   21   44 1    
    42   21   45 1    
    43   22   46 1    
    44   22   47 1    
    45   22   48 1    
    46   23   24 1    
    47   23   49 1    
    48   23   50 1    
    49   24   51 1    
    50   24   52 1    
    51   24   53 1    
    52   25   26 1    
    53   26   27 2    
    54   26   54 1    
    55   27   28 1    
    56   27   55 1    
@<TRIPOS>SUBSTRUCTURE
     1 UNK         1 GROUP             0       ****    0 ROOT    
