# Supplementary material for: Study of the Differential Activity of Thrombin Inhibitors Using Docking, QSAR, Molecular Dynamics, and MM-GBSA
Source: PLoS One. 2015 Nov 24;10(11):e0142774. doi: 10.1371/journal.pone.0142774 (PMC4657979; doi:10.1371/journal.pone.0142774)
Supplement: S1 File — (ZIP) [file pone.0142774.s001.zip › 071.mol2]

@<TRIPOS>MOLECULE
071
57   59    1
SMALL
USER_CHARGES


@<TRIPOS>ATOM
      1 C1         18.0924  -16.6313   22.7585 C.2       1 UNK         0.6150 
      2 N2         18.1510  -16.6177   24.1145 N.am      1 UNK        -0.1400 
      3 C3         17.9090  -15.3340   22.0310 C.3       1 UNK        -0.1150 
      4 C4         10.7530  -11.8775   24.2147 C.2       1 UNK         0.5750 
      5 C5         19.5776  -15.0521   25.3851 C.2       1 UNK        -0.1150 
      6 C6         18.1695  -15.3972   24.9365 C.3       1 UNK         0.0650 
      7 C7         18.1879  -17.8642   24.8897 C.3       1 UNK        -0.0500 
      8 C8         16.7736  -18.2841   25.2486 C.3       1 UNK        -0.0600 
      9 S9         22.1635  -14.5331   25.3781 S.3       1 UNK        -0.0300 
     10 C10        16.6519  -14.6952   22.0444 C.3       1 UNK        -0.1150 
     11 N11        10.5711  -10.6838   24.8874 N.2       1 UNK        -0.7850 
     12 C12        18.9771  -14.7585   21.3137 C.3       1 UNK        -0.1150 
     13 C13        16.0565  -19.3164   24.4124 C.3       1 UNK        -0.1200 
     14 C14        16.5476  -19.6712   25.7980 C.3       1 UNK        -0.1200 
     15 C15        20.6834  -14.9331   24.5292 C.2       1 UNK        -0.1000 
     16 O16        18.1807  -17.6629   22.0919 O.2       1 UNK        -0.5000 
     17 C17        19.9089  -14.8166   26.7268 C.2       1 UNK        -0.1150 
     18 C18        21.2696  -14.5331   26.8874 C.2       1 UNK        -0.1000 
     19 C19        16.4512  -13.4790   21.3658 C.3       1 UNK         0.0850 
     20 C20        18.7961  -13.5345   20.6400 C.3       1 UNK        -0.1150 
     21 N21        11.4155  -12.0239   23.1449 N.2       1 UNK        -0.3450 
     22 N22        10.1711  -12.9331   24.8874 N.2       1 UNK        -0.7850 
     23 C23        17.5371  -12.8980   20.6669 C.3       1 UNK        -0.1150 
     24 O24        15.1902  -12.9331   21.4446 O.3       1 UNK        -0.2850 
     25 O25        11.8721  -10.7701   22.6942 O.3       1 UNK        -0.3000 
     26 C26        13.4094  -11.4395   20.9052 C.3       1 UNK        -0.1200 
     27 C27        14.8765  -11.8046   20.6389 C.3       1 UNK         0.1400 
     28 C28        13.2320  -10.8561   22.3132 C.3       1 UNK         0.0800 
     29 C29        19.9513  -12.9104   19.8849 C.3       1 UNK        -0.0650 
     30 H30        17.7506  -14.5331   24.4314 H         1 UNK         0.0600 
     31 H31        17.5395  -15.5401   25.8157 H         1 UNK         0.0600 
     32 H32        18.7632  -17.7136   25.8043 H         1 UNK         0.0600 
     33 H33        18.7081  -18.6576   24.3500 H         1 UNK         0.0600 
     34 H34        16.1711  -17.4930   25.6874 H         1 UNK         0.0600 
     35 H35        15.8281  -15.1406   22.5850 H         1 UNK         0.1150 
     36 H36         9.6599  -10.5832   25.3636 H         1 UNK         0.3600 
     37 H37        10.7606   -9.8788   24.3123 H         1 UNK         0.3600 
     38 H38        19.9364  -15.2562   21.2812 H         1 UNK         0.1150 
     39 H39        14.9849  -19.1893   24.2730 H         1 UNK         0.0600 
     40 H40        16.5896  -19.7399   23.5631 H         1 UNK         0.0600 
     41 H41        17.4066  -20.3353   25.8720 H         1 UNK         0.0600 
     42 H42        15.8043  -19.7802   26.5855 H         1 UNK         0.0600 
     43 H43        20.7010  -15.0661   23.4595 H         1 UNK         0.1150 
     44 H44        19.1996  -14.8514   27.5408 H         1 UNK         0.1150 
     45 H45        21.7712  -14.3302   27.8200 H         1 UNK         0.1150 
     46 H46         9.3161  -12.7455   25.4259 H         1 UNK         0.3600 
     47 H47        10.0922  -13.7958   24.3619 H         1 UNK         0.3600 
     48 H48        17.4201  -11.9625   20.1456 H         1 UNK         0.1150 
     49 H49        13.0501  -10.7198   20.1700 H         1 UNK         0.0600 
     50 H50        12.7934  -12.3313   20.7830 H         1 UNK         0.0600 
     51 H51        15.5212  -10.9597   20.8874 H         1 UNK         0.0300 
     52 H52        15.0162  -12.0492   19.5850 H         1 UNK         0.0300 
     53 H53        13.7711  -11.4635   23.0382 H         1 UNK         0.0600 
     54 H54        13.6734   -9.8602   22.3648 H         1 UNK         0.0600 
     55 H55        20.7449  -13.6367   19.7056 H         1 UNK         0.0600 
     56 H56        19.6175  -12.5331   18.9189 H         1 UNK         0.0600 
     57 H57        20.3691  -12.0818   20.4568 H         1 UNK         0.0600 
@<TRIPOS>BOND
     1    1    2 am   BACKBONE|DICT|INTERRES
     2    1    3 1    
     3    1   16 2    
     4    2    6 1    
     5    2    7 1    
     6    3   10 2    
     7    3   12 1    
     8    4   21 2    
     9    4   11 1    
    10    4   22 1    
    11    5    6 1    
    12    5   15 2    
    13    5   17 1    
    14    6   30 1    
    15    6   31 1    
    16    7    8 1    
    17    7   32 1    
    18    7   33 1    
    19    8   13 1    
    20    8   14 1    
    21    8   34 1    
    22    9   15 1    
    23    9   18 1    
    24   10   19 1    
    25   10   35 1    
    26   11   36 1    
    27   11   37 1    
    28   12   20 2    
    29   12   38 1    
    30   13   14 1    
    31   13   39 1    
    32   13   40 1    
    33   14   41 1    
    34   14   42 1    
    35   15   43 1    
    36   17   18 2    
    37   17   44 1    
    38   18   45 1    
    39   19   24 1    
    40   19   23 2    
    41   20   23 1    
    42   20   29 1    
    43   21   25 1    
    44   22   46 1    
    45   22   47 1    
    46   23   48 1    
    47   24   27 1    
    48   25   28 1    
    49   26   27 1    
    50   26   28 1    
    51   26   49 1    
    52   26   50 1    
    53   27   51 1    
    54   27   52 1    
    55   28   53 1    
    56   28   54 1    
    57   29   55 1    
    58   29   56 1    
    59   29   57 1    
@<TRIPOS>SUBSTRUCTURE
     1 UNK         1 GROUP             0       ****    0 ROOT    
