# Supplementary material for: Study of the Differential Activity of Thrombin Inhibitors Using Docking, QSAR, Molecular Dynamics, and MM-GBSA
Source: PLoS One. 2015 Nov 24;10(11):e0142774. doi: 10.1371/journal.pone.0142774 (PMC4657979; doi:10.1371/journal.pone.0142774)
Supplement: S1 File — (ZIP) [file pone.0142774.s001.zip › 072.mol2]

@<TRIPOS>MOLECULE
072
58   59    1
SMALL
USER_CHARGES


@<TRIPOS>ATOM
      1 C1         17.5181  -16.3655   23.3690 C.2       1 UNK         0.6150 
      2 C2         17.8181  -15.1920   22.4633 C.ar      1 UNK        -0.1150 
      3 N3         18.4414  -16.9393   24.1953 N.am      1 UNK        -0.1400 
      4 C4         11.0430  -11.9726   24.0360 C.2       1 UNK         0.5750 
      5 C5         16.8647  -14.1445   22.3758 C.ar      1 UNK        -0.1150 
      6 N6         10.8600  -10.9000   24.8833 N.2       1 UNK        -0.7850 
      7 C7         18.9534  -15.1375   21.6213 C.ar      1 UNK        -0.1150 
      8 C8         19.9041  -16.7492   24.2155 C.3       1 UNK        -0.0380 
      9 O9         16.3544  -16.7723   23.3608 O.2       1 UNK        -0.5000 
     10 N10        19.9353  -14.3821   24.8524 N.ar      1 UNK        -0.6780 
     11 C11        17.0736  -13.0330   21.5219 C.ar      1 UNK         0.0850 
     12 C12        19.2051  -14.0032   20.8281 C.ar      1 UNK        -0.1150 
     13 N13        11.6511  -11.9647   22.9272 N.2       1 UNK        -0.3450 
     14 N14        10.4600  -13.0870   24.5690 N.2       1 UNK        -0.7850 
     15 C15        20.3585  -15.6327   25.1351 C.ar      1 UNK         0.4730 
     16 C16        18.2706  -12.9577   20.7910 C.ar      1 UNK        -0.1150 
     17 O17        16.2097  -11.9725   21.3690 O.3       1 UNK        -0.2850 
     18 O18        12.0596  -10.6508   22.6526 O.3       1 UNK        -0.3000 
     19 C19        17.9953  -17.9164   25.2061 C.3       1 UNK        -0.0500 
     20 C20        14.2579  -10.6730   21.7191 C.3       1 UNK        -0.1200 
     21 C21        20.3904  -13.3731   25.6234 C.ar      1 UNK         0.4730 
     22 C22        14.8430  -12.0969   21.7494 C.3       1 UNK         0.1400 
     23 C23        12.7579  -10.5852   21.4291 C.3       1 UNK         0.0800 
     24 C24        20.4600  -13.9156   19.9876 C.3       1 UNK        -0.0650 
     25 C25        21.2665  -15.9187   26.1740 C.ar      1 UNK        -0.4470 
     26 C26        17.9199  -19.3366   24.6162 C.3       1 UNK        -0.1200 
     27 C27        21.2733  -13.5597   26.6983 C.ar      1 UNK        -0.4470 
     28 C28        17.4601  -20.3684   25.6515 C.3       1 UNK        -0.1800 
     29 C29        21.7327  -14.8592   26.9690 C.ar      1 UNK         0.2270 
     30 H30        15.9693  -14.2147   22.9742 H         1 UNK         0.1150 
     31 H31         9.9281  -10.8952   25.3251 H         1 UNK         0.3600 
     32 H32        10.9405  -10.0370   24.3700 H         1 UNK         0.3600 
     33 H33        19.6375  -15.9620   21.5333 H         1 UNK         0.1150 
     34 H34        20.3697  -17.6778   24.5488 H         1 UNK         0.0600 
     35 H35        20.3573  -16.6054   23.2464 H         1 UNK         0.0600 
     36 H36         9.5171  -12.9417   24.9615 H         1 UNK         0.3600 
     37 H37        10.4471  -13.9073   23.9758 H         1 UNK         0.3600 
     38 H38        18.4583  -12.1000   20.1674 H         1 UNK         0.1150 
     39 H39        18.6683  -17.9052   26.0654 H         1 UNK         0.0600 
     40 H40        17.0245  -17.6301   25.6159 H         1 UNK         0.0600 
     41 H41        14.4600  -10.1527   22.6541 H         1 UNK         0.0600 
     42 H42        14.7873  -10.1000   20.9690 H         1 UNK         0.0600 
     43 H43        20.0596  -12.3784   25.3689 H         1 UNK         0.0120 
     44 H44        14.3392  -12.7539   21.0397 H         1 UNK         0.0300 
     45 H45        14.7038  -12.5105   22.7470 H         1 UNK         0.0300 
     46 H46        12.5297   -9.6168   20.9836 H         1 UNK         0.0600 
     47 H47        12.4318  -11.3383   20.7083 H         1 UNK         0.0600 
     48 H48        20.8600  -14.9079   19.7851 H         1 UNK         0.0600 
     49 H49        20.2579  -13.4328   19.0314 H         1 UNK         0.0600 
     50 H50        21.2233  -13.3383   20.5102 H         1 UNK         0.0600 
     51 H51        21.6079  -16.9264   26.3588 H         1 UNK         0.1550 
     52 H52        17.2329  -19.3557   23.7693 H         1 UNK         0.0600 
     53 H53        18.8949  -19.6302   24.2260 H         1 UNK         0.0600 
     54 H54        21.6011  -12.7173   27.2883 H         1 UNK         0.1550 
     55 H55        17.4115  -21.3649   25.2119 H         1 UNK         0.0600 
     56 H56        18.1465  -20.4100   26.4978 H         1 UNK         0.0600 
     57 H57        16.4688  -20.1249   26.0354 H         1 UNK         0.0600 
     58 H58        22.4305  -15.0404   27.7730 H         1 UNK         0.0650 
@<TRIPOS>BOND
     1    1    2 1    
     2    1    3 am   BACKBONE|DICT|INTERRES
     3    1    9 2    
     4    2    5 ar   
     5    2    7 ar   
     6    3    8 1    
     7    3   19 1    
     8    4   13 2    
     9    4    6 1    
    10    4   14 1    
    11    5   11 ar   
    12    5   30 1    
    13    6   31 1    
    14    6   32 1    
    15    7   12 ar   
    16    7   33 1    
    17    8   15 1    
    18    8   34 1    
    19    8   35 1    
    20   10   15 ar   
    21   10   21 ar   
    22   11   17 1    
    23   11   16 ar   
    24   12   16 ar   
    25   12   24 1    
    26   13   18 1    
    27   14   36 1    
    28   14   37 1    
    29   15   25 ar   
    30   16   38 1    
    31   17   22 1    
    32   18   23 1    
    33   19   26 1    
    34   19   39 1    
    35   19   40 1    
    36   20   22 1    
    37   20   23 1    
    38   20   41 1    
    39   20   42 1    
    40   21   27 ar   
    41   21   43 1    
    42   22   44 1    
    43   22   45 1    
    44   23   46 1    
    45   23   47 1    
    46   24   48 1    
    47   24   49 1    
    48   24   50 1    
    49   25   29 ar   
    50   25   51 1    
    51   26   28 1    
    52   26   52 1    
    53   26   53 1    
    54   27   29 ar   
    55   27   54 1    
    56   28   55 1    
    57   28   56 1    
    58   28   57 1    
    59   29   58 1    
@<TRIPOS>SUBSTRUCTURE
     1 UNK         1 GROUP             0       ****    0 ROOT    
