# Supplementary material for: Study of the Differential Activity of Thrombin Inhibitors Using Docking, QSAR, Molecular Dynamics, and MM-GBSA
Source: PLoS One. 2015 Nov 24;10(11):e0142774. doi: 10.1371/journal.pone.0142774 (PMC4657979; doi:10.1371/journal.pone.0142774)
Supplement: S1 File — (ZIP) [file pone.0142774.s001.zip › 073.mol2]

@<TRIPOS>MOLECULE
073
59   61    1
SMALL
USER_CHARGES


@<TRIPOS>ATOM
      1 C1         17.4077  -15.9046   23.5245 C.2       1 UNK         0.6150 
      2 N2         18.0620  -15.7442   24.7045 N.am      1 UNK        -0.1400 
      3 C3         17.6161  -14.9458   22.3838 C.ar      1 UNK        -0.1150 
      4 C4         12.0319  -11.0804   22.5820 C.2       1 UNK         0.5750 
      5 C5         17.7009  -16.5540   25.8853 C.3       1 UNK        -0.0500 
      6 C6         17.7250  -18.0703   25.6728 C.3       1 UNK        -0.0600 
      7 C7         18.9717  -14.6285   25.0222 C.3       1 UNK        -0.0500 
      8 C8         16.4726  -14.3964   21.7762 C.ar      1 UNK        -0.1150 
      9 N9         13.2599  -10.7232   23.1054 N.2       1 UNK        -0.7850 
     10 C10        18.8915  -14.6324   21.8601 C.ar      1 UNK        -0.1150 
     11 C11        18.6719  -18.8096   24.7460 C.3       1 UNK        -0.1200 
     12 C12        18.9216  -18.8131   26.2305 C.3       1 UNK        -0.1200 
     13 O13        16.5673  -16.7930   23.3631 O.2       1 UNK        -0.5000 
     14 N14        22.2158  -16.6453   25.0214 N.ar      1 UNK        -0.6780 
     15 C15        16.5702  -13.5311   20.6613 C.ar      1 UNK         0.0850 
     16 C16        19.0148  -13.7266   20.7872 C.ar      1 UNK        -0.1150 
     17 N17        11.7632  -11.2048   21.3490 N.2       1 UNK        -0.3450 
     18 C18        20.3574  -15.1223   25.3963 C.ar      1 UNK        -0.2920 
     19 N19        11.1220  -11.3022   23.5958 N.2       1 UNK        -0.7850 
     20 C20        17.8547  -13.1861   20.1916 C.ar      1 UNK        -0.1150 
     21 O21        15.4696  -13.0301   19.9948 O.3       1 UNK        -0.2850 
     22 O22        12.9228  -10.8957   20.6117 O.3       1 UNK        -0.3000 
     23 C23        21.0418  -16.0997   24.6417 C.ar      1 UNK         0.4730 
     24 C24        13.0791  -13.0627   19.4730 C.3       1 UNK        -0.1200 
     25 C25        22.7683  -16.2147   26.1717 C.ar      1 UNK         0.4730 
     26 C26        14.1952  -13.5123   20.4136 C.3       1 UNK         0.1400 
     27 C27        12.9479  -11.5374   19.3501 C.3       1 UNK         0.0800 
     28 C28        20.9706  -14.6451   26.5683 C.ar      1 UNK         0.2270 
     29 C29        20.3863  -13.3540   20.2546 C.3       1 UNK        -0.0650 
     30 C30        22.1904  -15.2139   26.9717 C.ar      1 UNK        -0.4470 
     31 H31        16.6910  -16.2563   26.1672 H         1 UNK         0.0600 
     32 H32        18.3146  -16.2983   26.7481 H         1 UNK         0.0600 
     33 H33        16.7511  -18.5383   25.8129 H         1 UNK         0.0600 
     34 H34        19.0629  -13.8684   24.2513 H         1 UNK         0.0600 
     35 H35        18.5548  -14.1004   25.8784 H         1 UNK         0.0600 
     36 H36        15.5134  -14.6739   22.1876 H         1 UNK         0.1150 
     37 H37        13.2512  -10.1750   23.9510 H         1 UNK         0.3600 
     38 H38        13.8828  -10.3195   22.4175 H         1 UNK         0.3600 
     39 H39        19.7819  -15.0652   22.2873 H         1 UNK         0.1150 
     40 H40        18.3041  -19.7283   24.2945 H         1 UNK         0.0600 
     41 H41        19.3388  -18.2303   24.1193 H         1 UNK         0.0600 
     42 H42        19.7862  -18.2433   26.5692 H         1 UNK         0.0600 
     43 H43        18.7235  -19.7334   26.7761 H         1 UNK         0.0600 
     44 H44        11.4741  -11.8116   24.3921 H         1 UNK         0.3600 
     45 H45        10.2366  -11.7003   23.3033 H         1 UNK         0.3600 
     46 H46        17.9490  -12.5086   19.3545 H         1 UNK         0.1150 
     47 H47        20.6267  -16.4854   23.7250 H         1 UNK         0.0120 
     48 H48        13.2619  -13.5126   18.5002 H         1 UNK         0.0600 
     49 H49        12.1328  -13.4797   19.8233 H         1 UNK         0.0600 
     50 H50        23.7016  -16.6740   26.4594 H         1 UNK         0.0120 
     51 H51        14.1956  -14.6026   20.4051 H         1 UNK         0.0300 
     52 H52        13.9795  -13.1834   21.4322 H         1 UNK         0.0300 
     53 H53        13.7969  -11.1527   18.7894 H         1 UNK         0.0600 
     54 H54        12.0608  -11.2807   18.7781 H         1 UNK         0.0600 
     55 H55        20.4964  -13.8886   27.1767 H         1 UNK         0.0650 
     56 H56        21.1837  -13.6879   20.9210 H         1 UNK         0.0600 
     57 H57        20.4719  -12.2733   20.1476 H         1 UNK         0.0600 
     58 H58        20.5491  -13.8104   19.2777 H         1 UNK         0.0600 
     59 H59        22.6757  -14.8999   27.8836 H         1 UNK         0.1550 
@<TRIPOS>BOND
     1    1    2 am   BACKBONE|DICT|INTERRES
     2    1    3 1    
     3    1   13 2    
     4    2    5 1    
     5    2    7 1    
     6    3    8 ar   
     7    3   10 ar   
     8    4   17 2    
     9    4    9 1    
    10    4   19 1    
    11    5    6 1    
    12    5   31 1    
    13    5   32 1    
    14    6   11 1    
    15    6   12 1    
    16    6   33 1    
    17    7   18 1    
    18    7   34 1    
    19    7   35 1    
    20    8   15 ar   
    21    8   36 1    
    22    9   37 1    
    23    9   38 1    
    24   10   16 ar   
    25   10   39 1    
    26   11   12 1    
    27   11   40 1    
    28   11   41 1    
    29   12   42 1    
    30   12   43 1    
    31   14   23 ar   
    32   14   25 ar   
    33   15   21 1    
    34   15   20 ar   
    35   16   20 ar   
    36   16   29 1    
    37   17   22 1    
    38   18   23 ar   
    39   18   28 ar   
    40   19   44 1    
    41   19   45 1    
    42   20   46 1    
    43   21   26 1    
    44   22   27 1    
    45   23   47 1    
    46   24   26 1    
    47   24   27 1    
    48   24   48 1    
    49   24   49 1    
    50   25   30 ar   
    51   25   50 1    
    52   26   51 1    
    53   26   52 1    
    54   27   53 1    
    55   27   54 1    
    56   28   30 ar   
    57   28   55 1    
    58   29   56 1    
    59   29   57 1    
    60   29   58 1    
    61   30   59 1    
@<TRIPOS>SUBSTRUCTURE
     1 UNK         1 GROUP             0       ****    0 ROOT    
