# Supplementary material for: Study of the Differential Activity of Thrombin Inhibitors Using Docking, QSAR, Molecular Dynamics, and MM-GBSA
Source: PLoS One. 2015 Nov 24;10(11):e0142774. doi: 10.1371/journal.pone.0142774 (PMC4657979; doi:10.1371/journal.pone.0142774)
Supplement: S1 File — (ZIP) [file pone.0142774.s001.zip › 074.mol2]

@<TRIPOS>MOLECULE
074
58   59    1
SMALL
USER_CHARGES


@<TRIPOS>ATOM
      1 C1         17.8451  -16.5122   22.6925 C.2       1 UNK         0.6150 
      2 C2         17.9035  -15.1643   22.0329 C.3       1 UNK        -0.1150 
      3 N3         17.7856  -16.6196   24.0471 N.am      1 UNK        -0.1400 
      4 C4         10.8638  -12.0379   24.1345 C.2       1 UNK         0.5750 
      5 C5         16.7473  -14.3555   22.0407 C.3       1 UNK        -0.1150 
      6 N6         10.9576  -10.8618   24.8420 N.2       1 UNK        -0.7850 
      7 C7         19.0492  -14.7275   21.3304 C.3       1 UNK        -0.1150 
      8 C8         17.8692  -15.4793   24.9795 C.3       1 UNK        -0.0500 
      9 O9         17.7890  -17.4945   21.9496 O.2       1 UNK        -0.5000 
     10 C10        16.7363  -13.1092   21.3782 C.3       1 UNK         0.0850 
     11 N11        21.9656  -14.2113   25.6851 N.3       1 UNK        -0.6780 
     12 C12        19.0458  -13.4890   20.6611 C.3       1 UNK        -0.1150 
     13 N13        11.3166  -12.2599   22.9704 N.2       1 UNK        -0.3450 
     14 N14        10.1782  -12.9526   24.8875 N.2       1 UNK        -0.7850 
     15 C15        17.8847  -12.6929   20.6789 C.3       1 UNK        -0.1150 
     16 C16        19.3031  -15.0555   25.2542 C.3       1 UNK         0.2920 
     17 O17        15.5974  -12.3481   21.2863 O.3       1 UNK        -0.2850 
     18 O18        11.9995  -11.1169   22.5145 O.3       1 UNK        -0.3000 
     19 C19        17.4393  -17.9110   24.6768 C.3       1 UNK        -0.0500 
     20 C20        13.3219  -12.1006   20.6457 C.3       1 UNK        -0.1200 
     21 C21        21.0436  -14.1273   26.6649 C.3       1 UNK         0.4730 
     22 C22        21.5749  -14.7156   24.4961 C.3       1 UNK         0.4730 
     23 C23        14.6876  -12.6735   20.2414 C.3       1 UNK         0.1400 
     24 C24        13.2973  -11.4210   22.0271 C.3       1 UNK         0.0800 
     25 C25        20.2772  -13.0420   19.9005 C.3       1 UNK        -0.0650 
     26 C26        19.7074  -14.5346   26.5028 C.3       1 UNK        -0.4470 
     27 C27        20.2667  -15.1604   24.2341 C.3       1 UNK        -0.4470 
     28 C28        16.0351  -18.4348   24.2970 C.3       1 UNK        -0.1200 
     29 C29        15.6170  -19.7414   24.9853 C.3       1 UNK        -0.1800 
     30 H30        15.8525  -14.7148   22.5293 H         1 UNK         0.1150 
     31 H31        10.0894  -10.6348   25.3451 H         1 UNK         0.3600 
     32 H32        11.1628  -10.0963   24.2203 H         1 UNK         0.3600 
     33 H33        19.9363  -15.3377   21.2838 H         1 UNK         0.1150 
     34 H34        17.3211  -14.5987   24.6496 H         1 UNK         0.0600 
     35 H35        17.3970  -15.7590   25.9211 H         1 UNK         0.0600 
     36 H36         9.3199  -12.5964   25.3324 H         1 UNK         0.3600 
     37 H37         9.9639  -13.8308   24.4305 H         1 UNK         0.3600 
     38 H38        17.8653  -11.7579   20.1422 H         1 UNK         0.1150 
     39 H39        18.1764  -18.6638   24.3951 H         1 UNK         0.0600 
     40 H40        17.5255  -17.8465   25.7629 H         1 UNK         0.0600 
     41 H41        13.0115  -11.3658   19.9031 H         1 UNK         0.0600 
     42 H42        12.5757  -12.8952   20.6032 H         1 UNK         0.0600 
     43 H43        21.3795  -13.7148   27.6048 H         1 UNK         0.0120 
     44 H44        22.3218  -14.7565   23.7193 H         1 UNK         0.0120 
     45 H45        14.9755  -12.2608   19.2734 H         1 UNK         0.0300 
     46 H46        14.6465  -13.7581   20.1279 H         1 UNK         0.0300 
     47 H47        13.7849  -12.0690   22.7554 H         1 UNK         0.0600 
     48 H48        13.8832  -10.5009   21.9970 H         1 UNK         0.0600 
     49 H49        20.6522  -13.8581   19.2849 H         1 UNK         0.0600 
     50 H50        20.0566  -12.2011   19.2427 H         1 UNK         0.0600 
     51 H51        21.0641  -12.7385   20.5909 H         1 UNK         0.0600 
     52 H52        19.0138  -14.4081   27.3183 H         1 UNK         0.1550 
     53 H53        20.0101  -15.5513   23.2605 H         1 UNK         0.1550 
     54 H54        15.2788  -17.6709   24.4660 H         1 UNK         0.0600 
     55 H55        16.0194  -18.6087   23.2206 H         1 UNK         0.0600 
     56 H56        14.6629  -20.0944   24.5934 H         1 UNK         0.0600 
     57 H57        16.3549  -20.5275   24.8200 H         1 UNK         0.0600 
     58 H58        15.4974  -19.6098   26.0611 H         1 UNK         0.0600 
@<TRIPOS>BOND
     1    1    2 1    
     2    1    3 am   BACKBONE|DICT|INTERRES
     3    1    9 2    
     4    2    5 2    
     5    2    7 1    
     6    3    8 1    
     7    3   19 1    
     8    4   13 2    
     9    4    6 1    
    10    4   14 1    
    11    5   10 1    
    12    5   30 1    
    13    6   31 1    
    14    6   32 1    
    15    7   12 2    
    16    7   33 1    
    17    8   16 1    
    18    8   34 1    
    19    8   35 1    
    20   10   17 1    
    21   10   15 2    
    22   11   22 2    
    23   11   21 1    
    24   12   15 1    
    25   12   25 1    
    26   13   18 1    
    27   14   36 1    
    28   14   37 1    
    29   15   38 1    
    30   16   26 1    
    31   16   27 2    
    32   17   23 1    
    33   18   24 1    
    34   19   28 1    
    35   19   39 1    
    36   19   40 1    
    37   20   23 1    
    38   20   24 1    
    39   20   41 1    
    40   20   42 1    
    41   21   26 2    
    42   21   43 1    
    43   22   27 1    
    44   22   44 1    
    45   23   45 1    
    46   23   46 1    
    47   24   47 1    
    48   24   48 1    
    49   25   49 1    
    50   25   50 1    
    51   25   51 1    
    52   26   52 1    
    53   27   53 1    
    54   28   29 1    
    55   28   54 1    
    56   28   55 1    
    57   29   56 1    
    58   29   57 1    
    59   29   58 1    
@<TRIPOS>SUBSTRUCTURE
     1 UNK         1 GROUP             0       ****    0 ROOT    
