# Supplementary material for: Study of the Differential Activity of Thrombin Inhibitors Using Docking, QSAR, Molecular Dynamics, and MM-GBSA
Source: PLoS One. 2015 Nov 24;10(11):e0142774. doi: 10.1371/journal.pone.0142774 (PMC4657979; doi:10.1371/journal.pone.0142774)
Supplement: S1 File — (ZIP) [file pone.0142774.s001.zip › 075.mol2]

@<TRIPOS>MOLECULE
075
59   61    1
SMALL
USER_CHARGES


@<TRIPOS>ATOM
      1 C1         18.0882  -16.6697   22.5711 C.2       1 UNK         0.6150 
      2 N2         19.1403  -17.2761   23.1974 N.am      1 UNK        -0.1400 
      3 C3         18.1524  -15.2649   22.0162 C.3       1 UNK        -0.1150 
      4 C4         11.0125  -11.9386   24.0428 C.2       1 UNK         0.5750 
      5 C5         19.0034  -18.6609   23.6956 C.3       1 UNK        -0.0500 
      6 C6         19.5724  -19.7135   22.7407 C.3       1 UNK        -0.0600 
      7 C7         20.4798  -16.7163   23.4792 C.3       1 UNK        -0.0380 
      8 C8         16.9826  -14.4603   22.0605 C.3       1 UNK        -0.1150 
      9 N9         10.9711  -10.8436   24.8867 N.2       1 UNK        -0.7850 
     10 C10        19.2656  -14.7871   21.2873 C.3       1 UNK        -0.1150 
     11 C11        18.9390  -19.9267   21.3839 C.3       1 UNK        -0.1200 
     12 C12        20.3519  -19.3974   21.4778 C.3       1 UNK        -0.1200 
     13 O13        17.0074  -17.2504   22.4530 O.2       1 UNK        -0.5000 
     14 N14        21.7036  -14.9958   24.6503 N.3       1 UNK        -0.6780 
     15 C15        16.9365  -13.1979   21.4171 C.3       1 UNK         0.0850 
     16 C16        19.2585  -13.4990   20.7254 C.3       1 UNK        -0.1150 
     17 N17        11.7133  -12.0619   22.9952 N.2       1 UNK        -0.3450 
     18 N18        10.1712  -12.9329   24.4888 N.2       1 UNK        -0.7850 
     19 C19        20.5308  -15.6640   24.5767 C.3       1 UNK         0.4730 
     20 C20        18.1021  -12.7071   20.8086 C.3       1 UNK        -0.1150 
     21 O21        15.8081  -12.4178   21.2886 O.3       1 UNK        -0.2850 
     22 O22        12.5585  -10.9487   22.8359 O.3       1 UNK        -0.3000 
     23 C23        13.4524  -12.1768   20.8017 C.3       1 UNK        -0.1200 
     24 C24        21.8882  -14.1332   25.6702 C.3       1 UNK         0.4730 
     25 C25        14.5429  -13.0466   21.4497 C.3       1 UNK         0.1400 
     26 C26        13.1429  -10.8523   21.5393 C.3       1 UNK         0.0800 
     27 C27        20.4788  -12.9921   19.9907 C.3       1 UNK        -0.0650 
     28 C28        19.5118  -15.5189   25.5446 C.3       1 UNK        -0.4470 
     29 C29        20.9263  -13.9035   26.6690 C.3       1 UNK        -0.4470 
     30 C30        19.7199  -14.6212   26.6079 C.3       1 UNK         0.2270 
     31 H31        17.9697  -18.9146   23.9345 H         1 UNK         0.0600 
     32 H32        19.5149  -18.7397   24.6573 H         1 UNK         0.0600 
     33 H33        19.8442  -20.6311   23.2595 H         1 UNK         0.0600 
     34 H34        21.1525  -17.5121   23.8012 H         1 UNK         0.0600 
     35 H35        20.9717  -16.3529   22.5891 H         1 UNK         0.0600 
     36 H36        16.1020  -14.8417   22.5583 H         1 UNK         0.1150 
     37 H37        10.0658  -10.6642   25.3176 H         1 UNK         0.3600 
     38 H38        11.3335  -10.0019   24.4669 H         1 UNK         0.3600 
     39 H39        20.1237  -15.4028   21.0828 H         1 UNK         0.1150 
     40 H40        18.8096  -20.9533   21.0488 H         1 UNK         0.0600 
     41 H41        18.1650  -19.2357   21.0611 H         1 UNK         0.0600 
     42 H42        20.5076  -18.3627   21.1811 H         1 UNK         0.0600 
     43 H43        21.1604  -20.0776   21.2124 H         1 UNK         0.0600 
     44 H44         9.3903  -12.6747   25.0894 H         1 UNK         0.3600 
     45 H45         9.9203  -13.6457   23.8177 H         1 UNK         0.3600 
     46 H46        18.0820  -11.7332   20.3524 H         1 UNK         0.1150 
     47 H47        13.7648  -11.9414   19.7839 H         1 UNK         0.0600 
     48 H48        12.5408  -12.7645   20.6826 H         1 UNK         0.0600 
     49 H49        22.8339  -13.6095   25.6878 H         1 UNK         0.0120 
     50 H50        14.5415  -14.0130   20.9422 H         1 UNK         0.0300 
     51 H51        14.3301  -13.2273   22.5031 H         1 UNK         0.0300 
     52 H52        14.0586  -10.2689   21.6324 H         1 UNK         0.0600 
     53 H53        12.4671  -10.2569   20.9248 H         1 UNK         0.0600 
     54 H54        21.3712  -13.3204   20.5135 H         1 UNK         0.0600 
     55 H55        20.5087  -13.3805   18.9741 H         1 UNK         0.0600 
     56 H56        20.4947  -11.9049   19.9578 H         1 UNK         0.0600 
     57 H57        18.5984  -16.0955   25.5017 H         1 UNK         0.1550 
     58 H58        21.1088  -13.1965   27.4642 H         1 UNK         0.1550 
     59 H59        18.9709  -14.4954   27.3745 H         1 UNK         0.0650 
@<TRIPOS>BOND
     1    1    2 am   BACKBONE|DICT|INTERRES
     2    1    3 1    
     3    1   13 2    
     4    2    5 1    
     5    2    7 1    
     6    3    8 2    
     7    3   10 1    
     8    4   17 2    
     9    4    9 1    
    10    4   18 1    
    11    5    6 1    
    12    5   31 1    
    13    5   32 1    
    14    6   11 1    
    15    6   12 1    
    16    6   33 1    
    17    7   19 1    
    18    7   34 1    
    19    7   35 1    
    20    8   15 1    
    21    8   36 1    
    22    9   37 1    
    23    9   38 1    
    24   10   16 2    
    25   10   39 1    
    26   11   12 1    
    27   11   40 1    
    28   11   41 1    
    29   12   42 1    
    30   12   43 1    
    31   14   19 2    
    32   14   24 1    
    33   15   21 1    
    34   15   20 2    
    35   16   20 1    
    36   16   27 1    
    37   17   22 1    
    38   18   44 1    
    39   18   45 1    
    40   19   28 1    
    41   20   46 1    
    42   21   25 1    
    43   22   26 1    
    44   23   25 1    
    45   23   26 1    
    46   23   47 1    
    47   23   48 1    
    48   24   29 2    
    49   24   49 1    
    50   25   50 1    
    51   25   51 1    
    52   26   52 1    
    53   26   53 1    
    54   27   54 1    
    55   27   55 1    
    56   27   56 1    
    57   28   30 2    
    58   28   57 1    
    59   29   30 1    
    60   29   58 1    
    61   30   59 1    
@<TRIPOS>SUBSTRUCTURE
     1 UNK         1 GROUP             0       ****    0 ROOT    
