# Supplementary material for: Study of the Differential Activity of Thrombin Inhibitors Using Docking, QSAR, Molecular Dynamics, and MM-GBSA
Source: PLoS One. 2015 Nov 24;10(11):e0142774. doi: 10.1371/journal.pone.0142774 (PMC4657979; doi:10.1371/journal.pone.0142774)
Supplement: S1 File — (ZIP) [file pone.0142774.s001.zip › 076.mol2]

@<TRIPOS>MOLECULE
076
60   62    1
SMALL
USER_CHARGES


@<TRIPOS>ATOM
      1 C1         17.9728  -16.0700   23.9342 C.2       1 UNK         0.6150 
      2 C2         17.8495  -14.9981   22.8894 C.ar      1 UNK        -0.1150 
      3 C3         13.6473  -11.4141   20.4320 C.3       1 UNK        -0.0165 
      4 N4         19.1786  -16.6690   24.1253 N.am      1 UNK        -0.1400 
      5 C5         11.7168  -12.1455   23.3222 C.2       1 UNK         0.4890 
      6 C6         20.8118  -15.0147   25.0775 C.2       1 UNK        -0.1430 
      7 C7         13.2852  -11.7352   19.0098 C.3       1 UNK        -0.1200 
      8 C8         12.8803  -12.6668   20.1166 C.3       1 UNK        -0.1200 
      9 C9         20.4230  -15.9085   23.9186 C.3       1 UNK         0.0650 
     10 C10        16.6205  -14.3272   22.7214 C.ar      1 UNK        -0.1150 
     11 N11        12.8675  -12.9120   23.3556 N.2       1 UNK        -0.7850 
     12 C12        18.9620  -14.6074   22.1141 C.ar      1 UNK        -0.1150 
     13 O13        21.7531  -14.2279   26.9757 O.3       1 UNK        -0.1900 
     14 C14        21.6569  -15.2829   26.1229 C.2       1 UNK        -0.0190 
     15 O15        16.9693  -16.3661   24.5845 O.2       1 UNK        -0.5000 
     16 C16        20.3529  -13.6867   25.3145 C.2       1 UNK        -0.1540 
     17 C17        16.4800  -13.2949   21.7729 C.ar      1 UNK         0.0850 
     18 C18        20.9494  -13.2596   26.4664 C.2       1 UNK        -0.0190 
     19 N19        11.6622  -10.9166   22.9295 N.2       1 UNK        -0.2590 
     20 C20        18.8347  -13.5853   21.1531 C.ar      1 UNK        -0.1150 
     21 C21        15.1086  -11.5533   20.8492 C.3       1 UNK         0.1565 
     22 O22        15.2421  -12.7005   21.6785 O.3       1 UNK        -0.2850 
     23 N23        10.5918  -12.8095   23.7602 N.2       1 UNK        -0.7850 
     24 C24        17.5958  -12.9357   20.9779 C.ar      1 UNK        -0.1150 
     25 O25        12.9306  -10.4758   22.5233 O.3       1 UNK        -0.3225 
     26 C26        12.9053  -10.2727   21.1213 C.3       1 UNK         0.1025 
     27 C27        19.3726  -18.0191   24.6842 C.3       1 UNK        -0.0500 
     28 C28        20.0279  -13.1873   20.3091 C.3       1 UNK        -0.0650 
     29 C29        18.4525  -18.2923   25.8882 C.3       1 UNK        -0.1200 
     30 C30        18.8697  -19.5426   26.6692 C.3       1 UNK        -0.1800 
     31 H31        12.5080  -11.1389   18.5317 H         1 UNK         0.0600 
     32 H32        14.0817  -12.0537   18.3374 H         1 UNK         0.0600 
     33 H33        13.4007  -13.6210   20.1995 H         1 UNK         0.0600 
     34 H34        11.8269  -12.7062   20.3938 H         1 UNK         0.0600 
     35 H35        21.2501  -16.5897   23.7111 H         1 UNK         0.0600 
     36 H36        20.3456  -15.2767   23.0330 H         1 UNK         0.0600 
     37 H37        15.7695  -14.6050   23.3266 H         1 UNK         0.1150 
     38 H38        12.9090  -13.8680   23.6759 H         1 UNK         0.3600 
     39 H39        13.7657  -12.5456   23.0742 H         1 UNK         0.3600 
     40 H40        19.9187  -15.0860   22.2583 H         1 UNK         0.1150 
     41 H41        22.2490  -16.1425   26.4005 H         1 UNK         0.1420 
     42 H42        19.6663  -13.1115   24.7111 H         1 UNK         0.1260 
     43 H43        20.9135  -12.3421   27.0352 H         1 UNK         0.1420 
     44 H44        15.7338  -11.6737   19.9634 H         1 UNK         0.0300 
     45 H45        15.4235  -10.6434   21.3632 H         1 UNK         0.0300 
     46 H46        10.5904  -13.7675   24.0775 H         1 UNK         0.3600 
     47 H47         9.6785  -12.3804   23.7961 H         1 UNK         0.3600 
     48 H48        17.5204  -12.1610   20.2298 H         1 UNK         0.1150 
     49 H49        13.3776   -9.3247   20.8564 H         1 UNK         0.0600 
     50 H50        11.8730  -10.2373   20.7678 H         1 UNK         0.0600 
     51 H51        19.1695  -18.7525   23.9026 H         1 UNK         0.0600 
     52 H52        20.4091  -18.2078   24.9630 H         1 UNK         0.0600 
     53 H53        19.9688  -12.1374   20.0208 H         1 UNK         0.0600 
     54 H54        20.9587  -13.3338   20.8579 H         1 UNK         0.0600 
     55 H55        20.0646  -13.7918   19.4027 H         1 UNK         0.0600 
     56 H56        18.4482  -17.4382   26.5637 H         1 UNK         0.0600 
     57 H57        17.4235  -18.4154   25.5494 H         1 UNK         0.0600 
     58 H58        18.1985  -19.7169   27.5104 H         1 UNK         0.0600 
     59 H59        18.8462  -20.4293   26.0352 H         1 UNK         0.0600 
     60 H60        19.8800  -19.4394   27.0661 H         1 UNK         0.0600 
@<TRIPOS>BOND
     1    1    2 1    
     2    1    4 am   BACKBONE|DICT|INTERRES
     3    1   15 2    
     4    2   10 ar   
     5    2   12 ar   
     6    3   21 1    
     7    3    7 1    
     8    3    8 1    
     9    3   26 1    
    10    4    9 1    
    11    4   27 1    
    12    5   19 2    
    13    5   11 1    
    14    5   23 1    
    15    6    9 1    
    16    6   14 2    
    17    6   16 1    
    18    7    8 1    
    19    7   31 1    
    20    7   32 1    
    21    8   33 1    
    22    8   34 1    
    23    9   35 1    
    24    9   36 1    
    25   10   17 ar   
    26   10   37 1    
    27   11   38 1    
    28   11   39 1    
    29   12   20 ar   
    30   12   40 1    
    31   13   14 1    
    32   13   18 1    
    33   14   41 1    
    34   16   18 2    
    35   16   42 1    
    36   17   22 1    
    37   17   24 ar   
    38   18   43 1    
    39   19   25 1    
    40   20   24 ar   
    41   20   28 1    
    42   21   22 1    
    43   21   44 1    
    44   21   45 1    
    45   23   46 1    
    46   23   47 1    
    47   24   48 1    
    48   25   26 1    
    49   26   49 1    
    50   26   50 1    
    51   27   29 1    
    52   27   51 1    
    53   27   52 1    
    54   28   53 1    
    55   28   54 1    
    56   28   55 1    
    57   29   30 1    
    58   29   56 1    
    59   29   57 1    
    60   30   58 1    
    61   30   59 1    
    62   30   60 1    
@<TRIPOS>SUBSTRUCTURE
     1 UNK         1 GROUP             0       ****    0 ROOT    
