# Supplementary material for: Study of the Differential Activity of Thrombin Inhibitors Using Docking, QSAR, Molecular Dynamics, and MM-GBSA
Source: PLoS One. 2015 Nov 24;10(11):e0142774. doi: 10.1371/journal.pone.0142774 (PMC4657979; doi:10.1371/journal.pone.0142774)
Supplement: S1 File — (ZIP) [file pone.0142774.s001.zip › 077.mol2]

@<TRIPOS>MOLECULE
077
61   64    1
SMALL
USER_CHARGES


@<TRIPOS>ATOM
      1 C1         19.4197  -16.4514   23.0723 C.2       1 UNK         0.6150 
      2 N2         19.5546  -16.4303   24.4256 N.am      1 UNK        -0.1400 
      3 C3         19.0288  -15.2115   22.3234 C.ar      1 UNK        -0.1150 
      4 C4         14.6948  -12.5718   20.1272 C.3       1 UNK         0.0000 
      5 C5         11.3245  -12.1824   23.2161 C.2       1 UNK         0.5750 
      6 C6         21.4562  -17.6932   25.3433 C.2       1 UNK        -0.0280 
      7 C7         19.9525  -17.6536   25.1424 C.3       1 UNK        -0.0500 
      8 C8         15.2925  -13.3956   19.0049 C.3       1 UNK        -0.1200 
      9 C9         14.6285  -12.0763   18.6966 C.3       1 UNK        -0.1200 
     10 C10        19.3321  -15.2563   25.2912 C.3       1 UNK        -0.0500 
     11 C11        20.3874  -14.1752   25.0988 C.3       1 UNK        -0.0600 
     12 C12        17.7716  -14.5927   22.5082 C.ar      1 UNK        -0.1150 
     13 N13        11.6602  -10.8691   23.4597 N.2       1 UNK        -0.7850 
     14 C14        19.9110  -14.7065   21.3490 C.ar      1 UNK        -0.1150 
     15 C15        20.4608  -13.1370   26.1934 C.3       1 UNK        -0.1200 
     16 C16        21.6119  -14.0895   25.9835 C.3       1 UNK        -0.1200 
     17 O17        23.6358  -17.8888   24.9407 O.3       1 UNK        -0.1900 
     18 C18        22.3934  -17.9248   24.3787 C.2       1 UNK        -0.0190 
     19 O19        19.6599  -17.4562   22.3986 O.2       1 UNK        -0.5000 
     20 C20        22.1322  -17.5330   26.5812 C.2       1 UNK        -0.1540 
     21 C21        17.4030  -13.4599   21.7522 C.ar      1 UNK         0.0850 
     22 C22        23.4603  -17.6450   26.2742 C.2       1 UNK        -0.0190 
     23 N23        11.7591  -12.9000   22.2760 N.2       1 UNK        -0.3450 
     24 C24        19.5567  -13.5792   20.5870 C.ar      1 UNK        -0.1150 
     25 C25        15.6192  -11.9168   21.1447 C.3       1 UNK         0.1400 
     26 O26        16.1740  -12.9000   22.0248 O.3       1 UNK        -0.2850 
     27 N27        10.4600  -12.6681   24.1688 N.2       1 UNK        -0.7850 
     28 C28        18.3162  -12.9556   20.7955 C.ar      1 UNK        -0.1150 
     29 O29        12.6910  -12.2091   21.4799 O.3       1 UNK        -0.3000 
     30 C30        13.4618  -13.1698   20.7704 C.3       1 UNK         0.0800 
     31 C31        20.4938  -13.0307   19.5375 C.3       1 UNK        -0.0650 
     32 H71        19.4531  -17.7169   26.1098 H         1 UNK         0.0600 
     33 H72        19.6479  -18.5564   24.6103 H         1 UNK         0.0600 
     34 H81        16.3752  -13.4383   18.9130 H         1 UNK         0.0600 
     35 H82        14.7714  -14.3018   18.7014 H         1 UNK         0.0600 
     36 H91        13.6624  -12.1014   18.1982 H         1 UNK         0.0600 
     37 H92        15.3075  -11.3001   18.3575 H         1 UNK         0.0600 
     38 H101       19.3162  -15.5554   26.3394 H         1 UNK         0.0600 
     39 H102       18.3423  -14.8409   25.1148 H         1 UNK         0.0600 
     40 H11        20.4866  -13.7925   24.0855 H         1 UNK         0.0600 
     41 H12        17.0693  -14.9899   23.2272 H         1 UNK         0.1150 
     42 HN1        10.9099  -10.3130   23.8424 H         1 UNK         0.3600 
     43 HN1        12.0534  -10.4206   22.6435 H         1 UNK         0.3600 
     44 H14        20.8599  -15.1942   21.1797 H         1 UNK         0.1150 
     45 H151       20.5788  -12.0999   25.8920 H         1 UNK         0.0600 
     46 H152       19.8639  -13.2997   27.0896 H         1 UNK         0.0600 
     47 H161       21.7561  -14.8443   26.7518 H         1 UNK         0.0600 
     48 H162       22.5247  -13.6990   25.5382 H         1 UNK         0.0600 
     49 CH8        22.3574  -18.1101   23.3146 H         1 UNK         0.1420 
     50 CH0        21.7078  -17.3474   27.5563 H         1 UNK         0.1260 
     51 CH2        24.3696  -17.5856   26.8547 H         1 UNK         0.1420 
     52 H251       15.0191  -11.2551   21.7688 H         1 UNK         0.0300 
     53 H252       16.3367  -11.2381   20.6924 H         1 UNK         0.0300 
     54 HN2         9.7264  -12.0514   24.5106 H         1 UNK         0.3600 
     55 HN2        10.0686  -13.5786   23.9723 H         1 UNK         0.3600 
     56 H28        18.0982  -12.0992   20.1826 H         1 UNK         0.1150 
     57 H301       12.8323  -13.6788   20.0378 H         1 UNK         0.0600 
     58 H302       13.8255  -13.9253   21.4668 H         1 UNK         0.0600 
     59 H311       21.3287  -13.6997   19.3692 H         1 UNK         0.0600 
     60 H312       19.9736  -12.9001   18.5892 H         1 UNK         0.0600 
     61 H313       20.8965  -12.0747   19.8592 H         1 UNK         0.0600 
@<TRIPOS>BOND
     1    1    2 am   BACKBONE|DICT|INTERRES
     2    1    3 1    
     3    1   19 2    
     4    2    7 1    
     5    2   10 1    
     6    3   12 ar   
     7    3   14 ar   
     8    4   25 1    
     9    4    8 1    
    10    4    9 1    
    11    4   30 1    
    12    5   23 2    
    13    5   13 1    
    14    5   27 1    
    15    6    7 1    
    16    6   18 2    
    17    6   20 1    
    18    7   32 1    
    19    7   33 1    
    20    8    9 1    
    21    8   34 1    
    22    8   35 1    
    23    9   36 1    
    24    9   37 1    
    25   10   11 1    
    26   10   38 1    
    27   10   39 1    
    28   11   15 1    
    29   11   16 1    
    30   11   40 1    
    31   12   21 ar   
    32   12   41 1    
    33   13   42 1    
    34   13   43 1    
    35   14   24 ar   
    36   14   44 1    
    37   15   16 1    
    38   15   45 1    
    39   15   46 1    
    40   16   47 1    
    41   16   48 1    
    42   17   18 1    
    43   17   22 1    
    44   18   49 1    
    45   20   22 2    
    46   20   50 1    
    47   21   26 1    
    48   21   28 ar   
    49   22   51 1    
    50   23   29 1    
    51   24   28 ar   
    52   24   31 1    
    53   25   26 1    
    54   25   52 1    
    55   25   53 1    
    56   27   54 1    
    57   27   55 1    
    58   28   56 1    
    59   29   30 1    
    60   30   57 1    
    61   30   58 1    
    62   31   59 1    
    63   31   60 1    
    64   31   61 1    
@<TRIPOS>SUBSTRUCTURE
     1 UNK         1 GROUP             0       ****    0 ROOT    
