# Supplementary material for: Study of the Differential Activity of Thrombin Inhibitors Using Docking, QSAR, Molecular Dynamics, and MM-GBSA
Source: PLoS One. 2015 Nov 24;10(11):e0142774. doi: 10.1371/journal.pone.0142774 (PMC4657979; doi:10.1371/journal.pone.0142774)
Supplement: S1 File — (ZIP) [file pone.0142774.s001.zip › 078.mol2]

@<TRIPOS>MOLECULE
078
46   47    1
SMALL
USER_CHARGES


@<TRIPOS>ATOM
      1 S1         19.3071  -16.2633   23.9550 S.3       1 UNK         0.6450 
      2 C2         19.9096  -15.1232   25.1878 C.3       1 UNK         0.0000 
      3 O3         19.7228  -15.7120   22.6851 O.3       1 UNK        -0.3000 
      4 C4         10.7489  -12.4140   24.4335 C.2       1 UNK         0.5750 
      5 C5         19.0628  -14.7417   21.9599 C.3       1 UNK         0.0850 
      6 O6         20.0259  -17.4592   24.3120 O.2       1 UNK        -0.2150 
      7 O7         17.8889  -16.3662   24.1890 O.2       1 UNK        -0.2150 
      8 N8         10.5716  -11.1184   24.8873 N.2       1 UNK        -0.7850 
      9 C9         21.1447  -14.4345   25.0538 C.3       1 UNK         0.1800 
     10 C10        17.8040  -14.1465   22.2470 C.3       1 UNK        -0.1150 
     11 N11        11.9420  -11.8356   22.5726 N.2       1 UNK        -0.1225 
     12 N12        11.3713  -12.7572   23.3834 N.2       1 UNK        -0.4450 
     13 C13        17.2234  -13.2105   21.3606 C.3       1 UNK         0.0850 
     14 C14        19.2157  -13.3722   19.9383 C.3       1 UNK        -0.1150 
     15 C15        19.7556  -14.3301   20.8093 C.3       1 UNK        -0.1150 
     16 N16        10.1712  -13.3328   25.2857 N.2       1 UNK        -0.7850 
     17 C17        17.9410  -12.8380   20.1968 C.3       1 UNK        -0.1150 
     18 C18        13.0257  -12.2216   21.8445 C.2       1 UNK         0.0350 
     19 Cl19       22.1668  -14.5332   23.6874 Cl        1 UNK        -0.1800 
     20 C20        19.1967  -14.9943   26.3978 C.3       1 UNK        -0.1150 
     21 C21        14.0486  -11.2196   21.3169 C.3       1 UNK        -0.1200 
     22 O22        15.9789  -12.7056   21.6869 O.3       1 UNK        -0.2850 
     23 C23        15.3269  -11.8537   20.7470 C.3       1 UNK         0.1400 
     24 C24        21.6353  -13.6386   26.0912 C.3       1 UNK        -0.1150 
     25 C25        20.0124  -12.9330   18.7313 C.3       1 UNK        -0.0650 
     26 C26        19.7110  -14.2034   27.4405 C.3       1 UNK        -0.1150 
     27 C27        20.9279  -13.5228   27.2874 C.3       1 UNK        -0.1150 
     28 H28         9.6843  -10.9346   25.3752 H         1 UNK         0.3600 
     29 H29        10.7042  -10.4239   24.1712 H         1 UNK         0.3600 
     30 H30        17.2390  -14.3987   23.1289 H         1 UNK         0.1150 
     31 H31        20.7215  -14.7638   20.5963 H         1 UNK         0.1150 
     32 H32         9.2574  -13.0470   25.6874 H         1 UNK         0.3600 
     33 H33        10.0930  -14.2532   24.8669 H         1 UNK         0.3600 
     34 H34        17.5338  -12.1376   19.4893 H         1 UNK         0.1150 
     35 H35        13.2098  -13.2651   21.5822 H         1 UNK         0.0875 
     36 H36        18.2669  -15.5241   26.5487 H         1 UNK         0.1150 
     37 H37        14.2998  -10.5138   22.1046 H         1 UNK         0.0600 
     38 H38        13.5576  -10.6366   20.5382 H         1 UNK         0.0600 
     39 H39        15.9889  -11.0274   20.4871 H         1 UNK         0.0300 
     40 H40        15.1030  -12.4061   19.8338 H         1 UNK         0.0300 
     41 H41        22.5807  -13.1400   25.9658 H         1 UNK         0.1150 
     42 H42        20.5726  -13.7653   18.3133 H         1 UNK         0.0600 
     43 H43        19.3632  -12.5345   17.9532 H         1 UNK         0.0600 
     44 H44        20.7235  -12.1617   19.0230 H         1 UNK         0.0600 
     45 H45        19.1696  -14.1330   28.3683 H         1 UNK         0.1150 
     46 H46        21.3461  -12.9331   28.0867 H         1 UNK         0.1150 
@<TRIPOS>BOND
     1    1    2 1    
     2    1    3 1    
     3    1    6 2    
     4    1    7 2    
     5    2    9 2    
     6    2   20 1    
     7    3    5 1    
     8    4   12 2    
     9    4    8 1    
    10    4   16 1    
    11    5   10 2    
    12    5   15 1    
    13    8   28 1    
    14    8   29 1    
    15    9   19 1    
    16    9   24 1    
    17   10   13 1    
    18   10   30 1    
    19   11   18 2    
    20   11   12 1    
    21   13   22 1    
    22   13   17 2    
    23   14   15 2    
    24   14   17 1    
    25   14   25 1    
    26   15   31 1    
    27   16   32 1    
    28   16   33 1    
    29   17   34 1    
    30   18   21 1    
    31   18   35 1    
    32   20   26 2    
    33   20   36 1    
    34   21   23 1    
    35   21   37 1    
    36   21   38 1    
    37   22   23 1    
    38   23   39 1    
    39   23   40 1    
    40   24   27 2    
    41   24   41 1    
    42   25   42 1    
    43   25   43 1    
    44   25   44 1    
    45   26   27 1    
    46   26   45 1    
    47   27   46 1    
@<TRIPOS>SUBSTRUCTURE
     1 UNK         1 GROUP             0       ****    0 ROOT    
