# Supplementary material for: Study of the Differential Activity of Thrombin Inhibitors Using Docking, QSAR, Molecular Dynamics, and MM-GBSA
Source: PLoS One. 2015 Nov 24;10(11):e0142774. doi: 10.1371/journal.pone.0142774 (PMC4657979; doi:10.1371/journal.pone.0142774)
Supplement: S1 File — (ZIP) [file pone.0142774.s001.zip › 079.mol2]

@<TRIPOS>MOLECULE
079
46   47    1
SMALL
USER_CHARGES


@<TRIPOS>ATOM
      1 S1         18.7904  -16.3275   24.7529 S.3       1 UNK         0.6450 
      2 C2         20.3102  -15.4838   25.1428 C.3       1 UNK         0.0000 
      3 C3         21.5626  -16.0189   24.7462 C.3       1 UNK         0.1800 
      4 O4         18.8669  -16.4020   23.3067 O.3       1 UNK        -0.3000 
      5 C5         10.7493  -12.4148   24.4312 C.2       1 UNK         0.5750 
      6 O6         18.9328  -17.5938   25.4243 O.2       1 UNK        -0.2150 
      7 O7         17.7713  -15.4907   25.3288 O.2       1 UNK        -0.2150 
      8 C8         18.5501  -15.3073   22.5301 C.3       1 UNK         0.0850 
      9 N9         10.5713  -11.1189   24.8865 N.2       1 UNK        -0.7850 
     10 C10        22.7425  -15.2765   24.9800 C.3       1 UNK         0.1800 
     11 C11        17.3196  -14.6125   22.6057 C.3       1 UNK        -0.1150 
     12 N12        11.9469  -11.8569   22.5717 N.2       1 UNK        -0.1225 
     13 N13        11.3685  -12.7679   23.3845 N.2       1 UNK        -0.4450 
     14 C14        17.0341  -13.5418   21.7334 C.3       1 UNK         0.0850 
     15 Cl15       21.6741  -17.5552   23.9560 Cl        1 UNK        -0.1800 
     16 C16        19.2447  -13.8237   20.7105 C.3       1 UNK        -0.1150 
     17 C17        19.4914  -14.9217   21.5563 C.3       1 UNK        -0.1150 
     18 N18        10.1711  -13.3329   25.2781 N.2       1 UNK        -0.7850 
     19 C19        18.0171  -13.1410   20.7953 C.3       1 UNK        -0.1150 
     20 C20        12.9096  -12.3106   21.7247 C.2       1 UNK         0.0350 
     21 C21        20.2573  -14.2298   25.7898 C.3       1 UNK        -0.1150 
     22 Cl22       24.2866  -15.8727   24.4878 Cl        1 UNK        -0.1800 
     23 C23        14.0217  -11.4083   21.2070 C.3       1 UNK        -0.1200 
     24 O24        15.8045  -12.9335   21.8734 O.3       1 UNK        -0.2850 
     25 C25        21.4349  -13.5010   26.0152 C.3       1 UNK        -0.1150 
     26 C26        22.6733  -14.0136   25.5891 C.3       1 UNK        -0.1150 
     27 C27        15.3008  -12.1529   20.7942 C.3       1 UNK         0.1400 
     28 C28        20.3041  -13.3754   19.7240 C.3       1 UNK        -0.0650 
     29 H29         9.6853  -10.9359   25.3776 H         1 UNK         0.3600 
     30 H30        10.7043  -10.4219   24.1720 H         1 UNK         0.3600 
     31 H31        16.5556  -14.9198   23.3062 H         1 UNK         0.1150 
     32 H32        20.4283  -15.4545   21.4854 H         1 UNK         0.1150 
     33 H33         9.2611  -13.0449   25.6877 H         1 UNK         0.3600 
     34 H34        10.0876  -14.2511   24.8545 H         1 UNK         0.3600 
     35 H35        17.8566  -12.3073   20.1318 H         1 UNK         0.1150 
     36 H36        12.9142  -13.3332   21.3419 H         1 UNK         0.0875 
     37 H37        19.3185  -13.7969   26.1034 H         1 UNK         0.1150 
     38 H38        14.2457  -10.6512   21.9592 H         1 UNK         0.0600 
     39 H39        13.6195  -10.8905   20.3377 H         1 UNK         0.0600 
     40 H40        21.3703  -12.5343   26.4867 H         1 UNK         0.1150 
     41 H41        23.5771  -13.4361   25.7019 H         1 UNK         0.1150 
     42 H42        16.0124  -11.3871   20.4921 H         1 UNK         0.0300 
     43 H43        15.1122  -12.7930   19.9319 H         1 UNK         0.0300 
     44 H44        20.5704  -14.1948   19.0550 H         1 UNK         0.0600 
     45 H45        19.9638  -12.5355   19.1207 H         1 UNK         0.0600 
     46 H46        21.1995  -13.0645   20.2604 H         1 UNK         0.0600 
@<TRIPOS>BOND
     1    1    2 1    
     2    1    4 1    
     3    1    6 2    
     4    1    7 2    
     5    2    3 2    
     6    2   21 1    
     7    3   10 1    
     8    3   15 1    
     9    4    8 1    
    10    5   13 2    
    11    5    9 1    
    12    5   18 1    
    13    8   11 2    
    14    8   17 1    
    15    9   29 1    
    16    9   30 1    
    17   10   22 1    
    18   10   26 2    
    19   11   14 1    
    20   11   31 1    
    21   12   20 2    
    22   12   13 1    
    23   14   24 1    
    24   14   19 2    
    25   16   17 2    
    26   16   19 1    
    27   16   28 1    
    28   17   32 1    
    29   18   33 1    
    30   18   34 1    
    31   19   35 1    
    32   20   23 1    
    33   20   36 1    
    34   21   25 2    
    35   21   37 1    
    36   23   27 1    
    37   23   38 1    
    38   23   39 1    
    39   24   27 1    
    40   25   26 1    
    41   25   40 1    
    42   26   41 1    
    43   27   42 1    
    44   27   43 1    
    45   28   44 1    
    46   28   45 1    
    47   28   46 1    
@<TRIPOS>SUBSTRUCTURE
     1 UNK         1 GROUP             0       ****    0 ROOT    
