# Supplementary material for: Study of the Differential Activity of Thrombin Inhibitors Using Docking, QSAR, Molecular Dynamics, and MM-GBSA
Source: PLoS One. 2015 Nov 24;10(11):e0142774. doi: 10.1371/journal.pone.0142774 (PMC4657979; doi:10.1371/journal.pone.0142774)
Supplement: S1 File — (ZIP) [file pone.0142774.s001.zip › 080.mol2]

@<TRIPOS>MOLECULE
080
50   51    1
SMALL
USER_CHARGES


@<TRIPOS>ATOM
      1 S1         18.7072  -15.9297   24.4777 S.3       1 UNK         0.6450 
      2 C2         20.0835  -16.5673   25.4076 C.3       1 UNK         0.0000 
      3 O3         19.3919  -15.4422   23.3019 O.3       1 UNK        -0.3000 
      4 C4         10.7169  -12.3836   24.3785 C.2       1 UNK         0.5750 
      5 C5         18.7760  -14.6136   22.3898 C.3       1 UNK         0.0850 
      6 O6         17.8434  -17.0607   24.2530 O.2       1 UNK        -0.2150 
      7 O7         18.1707  -14.9331   25.3666 O.2       1 UNK        -0.2150 
      8 N8         10.5711  -11.1053   24.8874 N.2       1 UNK        -0.7850 
      9 C9         21.0650  -15.6774   25.9064 C.3       1 UNK         0.0850 
     10 C10        17.4425  -14.1361   22.4720 C.3       1 UNK        -0.1150 
     11 N11        11.7493  -11.6911   22.4854 N.2       1 UNK        -0.1225 
     12 N12        11.2871  -12.6765   23.2872 N.2       1 UNK        -0.4450 
     13 C13        16.9258  -13.2550   21.4983 C.3       1 UNK         0.0850 
     14 C14        19.0711  -13.3547   20.3117 C.3       1 UNK        -0.1150 
     15 C15        19.5743  -14.2154   21.3018 C.3       1 UNK        -0.1150 
     16 N16        10.1711  -13.3331   25.2179 N.2       1 UNK        -0.7850 
     17 C17        17.7487  -12.8791   20.4070 C.3       1 UNK        -0.1150 
     18 C18        12.7745  -11.9747   21.6454 C.2       1 UNK         0.0350 
     19 C19        20.2354  -17.9586   25.6004 C.3       1 UNK        -0.1150 
     20 C20        13.9587  -11.0327   21.5038 C.3       1 UNK        -0.1200 
     21 O21        20.9520  -14.3237   25.7104 O.3       1 UNK        -0.2850 
     22 O22        15.6399  -12.7915   21.6873 O.3       1 UNK        -0.2850 
     23 C23        15.1991  -11.6980   20.8878 C.3       1 UNK         0.1400 
     24 C24        22.2024  -16.1928   26.5585 C.3       1 UNK        -0.1150 
     25 C25        19.9691  -12.9331   19.1684 C.3       1 UNK        -0.0650 
     26 C26        20.6295  -13.5968   26.8882 C.3       1 UNK         0.1100 
     27 C27        21.3646  -18.4619   26.2748 C.3       1 UNK        -0.1150 
     28 C28        22.3531  -17.5789   26.7471 C.3       1 UNK        -0.1150 
     29 H29         9.6880  -10.9331   25.3876 H         1 UNK         0.3600 
     30 H30        10.6974  -10.3879   24.1924 H         1 UNK         0.3600 
     31 H31        16.7953  -14.4211   23.2880 H         1 UNK         0.1150 
     32 H32        20.5910  -14.5757   21.2340 H         1 UNK         0.1150 
     33 H33         9.2870  -13.0653   25.6800 H         1 UNK         0.3600 
     34 H34        10.0839  -14.2456   24.7817 H         1 UNK         0.3600 
     35 H35        17.3813  -12.2205   19.6372 H         1 UNK         0.1150 
     36 H36        12.7895  -12.8668   21.0177 H         1 UNK         0.0875 
     37 H37        19.4980  -18.6506   25.2227 H         1 UNK         0.1150 
     38 H38        14.1712  -10.6112   22.4858 H         1 UNK         0.0600 
     39 H39        13.6446  -10.1925   20.8873 H         1 UNK         0.0600 
     40 H40        15.9743  -10.9333   20.8371 H         1 UNK         0.0300 
     41 H41        14.9956  -12.0351   19.8705 H         1 UNK         0.0300 
     42 H42        22.9711  -15.5195   26.9018 H         1 UNK         0.1150 
     43 H43        20.5714  -13.7741   18.8235 H         1 UNK         0.0600 
     44 H44        19.3883  -12.5605   18.3253 H         1 UNK         0.0600 
     45 H45        20.6445  -12.1449   19.5009 H         1 UNK         0.0600 
     46 H46        20.5713  -12.5334   26.6572 H         1 UNK         0.0300 
     47 H47        19.6642  -13.9058   27.2891 H         1 UNK         0.0300 
     48 H48        21.3712  -13.7283   27.6741 H         1 UNK         0.0300 
     49 H49        21.4793  -19.5263   26.4167 H         1 UNK         0.1150 
     50 H50        23.2288  -17.9609   27.2512 H         1 UNK         0.1150 
@<TRIPOS>BOND
     1    1    2 1    
     2    1    3 1    
     3    1    6 2    
     4    1    7 2    
     5    2    9 2    
     6    2   19 1    
     7    3    5 1    
     8    4   12 2    
     9    4    8 1    
    10    4   16 1    
    11    5   10 2    
    12    5   15 1    
    13    8   29 1    
    14    8   30 1    
    15    9   21 1    
    16    9   24 1    
    17   10   13 1    
    18   10   31 1    
    19   11   18 2    
    20   11   12 1    
    21   13   22 1    
    22   13   17 2    
    23   14   15 2    
    24   14   17 1    
    25   14   25 1    
    26   15   32 1    
    27   16   33 1    
    28   16   34 1    
    29   17   35 1    
    30   18   20 1    
    31   18   36 1    
    32   19   27 2    
    33   19   37 1    
    34   20   23 1    
    35   20   38 1    
    36   20   39 1    
    37   21   26 1    
    38   22   23 1    
    39   23   40 1    
    40   23   41 1    
    41   24   28 2    
    42   24   42 1    
    43   25   43 1    
    44   25   44 1    
    45   25   45 1    
    46   26   46 1    
    47   26   47 1    
    48   26   48 1    
    49   27   28 1    
    50   27   49 1    
    51   28   50 1    
@<TRIPOS>SUBSTRUCTURE
     1 UNK         1 GROUP             0       ****    0 ROOT    
