# Supplementary material for: Study of the Differential Activity of Thrombin Inhibitors Using Docking, QSAR, Molecular Dynamics, and MM-GBSA
Source: PLoS One. 2015 Nov 24;10(11):e0142774. doi: 10.1371/journal.pone.0142774 (PMC4657979; doi:10.1371/journal.pone.0142774)
Supplement: S1 File — (ZIP) [file pone.0142774.s001.zip › 081.mol2]

@<TRIPOS>MOLECULE
081
50   51    1
SMALL
USER_CHARGES


@<TRIPOS>ATOM
      1 S1         18.6876  -17.0966   23.6476 S.3       1 UNK         0.6450 
      2 C2         19.7837  -16.0391   24.5789 C.ar      1 UNK         0.0000 
      3 C3         22.9042  -17.8575   24.0198 C.3       1 UNK         1.2725 
      4 O4         19.0595  -16.7900   22.2814 O.3       1 UNK        -0.3000 
      5 C5         21.1877  -16.2268   24.4929 C.ar      1 UNK         0.0850 
      6 C6         11.2240  -11.3289   23.8804 C.2       1 UNK         0.5750 
      7 O7         21.6637  -17.2389   23.6872 O.3       1 UNK        -0.2850 
      8 C8         18.7080  -15.5815   21.7211 C.ar      1 UNK         0.0850 
      9 O9         19.0765  -18.4144   24.0771 O.2       1 UNK        -0.2150 
     10 O10        17.3615  -16.7316   24.0739 O.2       1 UNK        -0.2150 
     11 N11        10.5738  -12.5329   24.0877 N.2       1 UNK        -0.7850 
     12 C12        17.3889  -15.0678   21.6898 C.ar      1 UNK        -0.1150 
     13 N13        12.3236  -11.8936   21.9608 N.2       1 UNK        -0.1225 
     14 N14        11.9928  -11.0162   22.9298 N.2       1 UNK        -0.4450 
     15 C15        17.0994  -13.8415   21.0558 C.ar      1 UNK         0.0850 
     16 C16        19.4720  -13.6055   20.4979 C.ar      1 UNK        -0.1150 
     17 C17        19.7332  -14.8559   21.0860 C.ar      1 UNK        -0.1150 
     18 F18        23.0227  -19.0063   23.3546 F         1 UNK        -0.3575 
     19 F19        23.9549  -17.1055   23.6876 F         1 UNK        -0.3575 
     20 F20        23.0012  -18.1495   25.3167 F         1 UNK        -0.3575 
     21 N21        10.9559  -10.4421   24.8884 N.2       1 UNK        -0.7850 
     22 C22        18.1598  -13.0990   20.4850 C.ar      1 UNK        -0.1150 
     23 C23        13.4401  -11.5779   21.2527 C.2       1 UNK         0.0350 
     24 C24        19.2550  -14.9953   25.3718 C.ar      1 UNK        -0.1150 
     25 C25        13.8890  -12.3309   20.0087 C.3       1 UNK        -0.1200 
     26 O26        15.7839  -13.4331   21.0254 O.3       1 UNK        -0.2850 
     27 C27        22.0442  -15.3404   25.1925 C.ar      1 UNK        -0.1150 
     28 C28        15.4102  -12.5203   20.0003 C.3       1 UNK         0.1400 
     29 C29        20.6022  -12.7956   19.9053 C.3       1 UNK        -0.0650 
     30 C30        20.1176  -14.1324   26.0703 C.ar      1 UNK        -0.1150 
     31 C31        21.5095  -14.2998   25.9706 C.ar      1 UNK        -0.1150 
     32 H32         9.7142  -12.4960   24.6228 H         1 UNK         0.3600 
     33 H33        10.4766  -13.1249   23.2760 H         1 UNK         0.3600 
     34 H34        16.5661  -15.6279   22.1064 H         1 UNK         0.1150 
     35 H35        20.7361  -15.2534   21.0900 H         1 UNK         0.1150 
     36 H36        10.0376  -10.5336   25.3253 H         1 UNK         0.3600 
     37 H37        11.1399   -9.4791   24.6570 H         1 UNK         0.3600 
     38 H38        17.9867  -12.1393   20.0266 H         1 UNK         0.1150 
     39 H39        14.0804  -10.7360   21.5260 H         1 UNK         0.0875 
     40 H40        18.1886  -14.8442   25.4488 H         1 UNK         0.1150 
     41 H41        13.5915  -11.7389   19.1439 H         1 UNK         0.0600 
     42 H42        13.3721  -13.2892   19.9369 H         1 UNK         0.0600 
     43 H43        23.1193  -15.4309   25.1439 H         1 UNK         0.1150 
     44 H44        15.8981  -11.5565   20.1483 H         1 UNK         0.0300 
     45 H45        15.7218  -12.9065   19.0288 H         1 UNK         0.0300 
     46 H46        21.5116  -12.9333   20.4851 H         1 UNK         0.0600 
     47 H47        20.7902  -13.0924   18.8734 H         1 UNK         0.0600 
     48 H48        20.3671  -11.7335   19.9334 H         1 UNK         0.0600 
     49 H49        19.7254  -13.3325   26.6788 H         1 UNK         0.1150 
     50 H50        22.1705  -13.6272   26.4874 H         1 UNK         0.1150 
@<TRIPOS>BOND
     1    1    2 1    
     2    1    4 1    
     3    1    9 2    
     4    1   10 2    
     5    2    5 ar   
     6    2   24 ar   
     7    3    7 1    
     8    3   18 1    
     9    3   19 1    
    10    3   20 1    
    11    4    8 1    
    12    5    7 1    
    13    5   27 ar   
    14    6   14 2    
    15    6   11 1    
    16    6   21 1    
    17    8   12 ar   
    18    8   17 ar   
    19   11   32 1    
    20   11   33 1    
    21   12   15 ar   
    22   12   34 1    
    23   13   23 2    
    24   13   14 1    
    25   15   26 1    
    26   15   22 ar   
    27   16   17 ar   
    28   16   22 ar   
    29   16   29 1    
    30   17   35 1    
    31   21   36 1    
    32   21   37 1    
    33   22   38 1    
    34   23   25 1    
    35   23   39 1    
    36   24   30 ar   
    37   24   40 1    
    38   25   28 1    
    39   25   41 1    
    40   25   42 1    
    41   26   28 1    
    42   27   31 ar   
    43   27   43 1    
    44   28   44 1    
    45   28   45 1    
    46   29   46 1    
    47   29   47 1    
    48   29   48 1    
    49   30   31 ar   
    50   30   49 1    
    51   31   50 1    
@<TRIPOS>SUBSTRUCTURE
     1 UNK         1 GROUP             0       ****    0 ROOT    
