# Supplementary material for: Study of the Differential Activity of Thrombin Inhibitors Using Docking, QSAR, Molecular Dynamics, and MM-GBSA
Source: PLoS One. 2015 Nov 24;10(11):e0142774. doi: 10.1371/journal.pone.0142774 (PMC4657979; doi:10.1371/journal.pone.0142774)
Supplement: S1 File — (ZIP) [file pone.0142774.s001.zip › 082.mol2]

@<TRIPOS>MOLECULE
082
49   50    1
SMALL
USER_CHARGES


@<TRIPOS>ATOM
      1 S1         18.5216  -16.0828   24.6635 S.3       1 UNK         0.6450 
      2 O2         19.3692  -15.5581   23.6150 O.3       1 UNK        -0.3000 
      3 C3         19.6022  -17.2004   25.5275 C.ar      1 UNK         0.0000 
      4 C4         11.0030  -11.4246   24.0517 C.2       1 UNK         0.5750 
      5 C5         18.8441  -14.7494   22.6253 C.ar      1 UNK         0.0850 
      6 O6         17.4462  -16.9334   24.2177 O.2       1 UNK        -0.2150 
      7 O7         18.1708  -15.1344   25.6882 O.2       1 UNK        -0.2150 
      8 N8         10.5709  -12.6651   24.4875 N.2       1 UNK        -0.7850 
      9 C9         17.4792  -14.3742   22.5105 C.ar      1 UNK        -0.1150 
     10 N10        12.1708  -12.1566   22.2307 N.2       1 UNK        -0.1225 
     11 N11        11.7231  -11.1743   23.0428 N.2       1 UNK        -0.4450 
     12 C12        20.9508  -16.8450   25.7356 C.ar      1 UNK        -0.1150 
     13 C13        17.0292  -13.5756   21.4397 C.ar      1 UNK         0.0850 
     14 C14        19.3271  -13.4526   20.6017 C.ar      1 UNK        -0.1150 
     15 C15        19.7535  -14.2821   21.6562 C.ar      1 UNK        -0.1150 
     16 N16        10.5712  -10.4238   24.8874 N.2       1 UNK        -0.7850 
     17 C17        17.9682  -13.1055   20.4905 C.ar      1 UNK        -0.1150 
     18 C18        13.1404  -11.8015   21.3475 C.2       1 UNK         0.0350 
     19 C19        21.8191  -17.7242   26.4145 C.ar      1 UNK        -0.1150 
     20 C20        13.6375  -12.7194   20.2391 C.3       1 UNK        -0.1200 
     21 O21        15.6781  -13.3130   21.3788 O.3       1 UNK        -0.2850 
     22 C22        19.1195  -18.4331   26.0183 C.ar      1 UNK        -0.1150 
     23 C23        19.9868  -19.3130   26.6938 C.ar      1 UNK        -0.1150 
     24 C24        15.1673  -12.7445   20.1793 C.3       1 UNK         0.1400 
     25 C25        20.3301  -12.9414   19.5904 C.3       1 UNK        -0.0650 
     26 C26        21.3361  -18.9609   26.8872 C.ar      1 UNK        -0.1150 
     27 C27        23.2594  -17.3336   26.6613 C.3       1 UNK        -0.0650 
     28 H28         9.7122  -12.6662   25.0297 H         1 UNK         0.3600 
     29 H29        10.5707  -13.3999   23.7916 H         1 UNK         0.3600 
     30 H30        16.7417  -14.7057   23.2265 H         1 UNK         0.1150 
     31 H31        21.3148  -15.8940   25.3748 H         1 UNK         0.1150 
     32 H32        20.7954  -14.5588   21.7315 H         1 UNK         0.1150 
     33 H33         9.6505  -10.5332   25.3437 H         1 UNK         0.3600 
     34 H34        10.6537   -9.4957   24.5067 H         1 UNK         0.3600 
     35 H35        17.6626  -12.4832   19.6652 H         1 UNK         0.1150 
     36 H36        13.6181  -10.8206   21.3725 H         1 UNK         0.0875 
     37 H37        13.2432  -12.3508   19.2927 H         1 UNK         0.0600 
     38 H38        13.2407  -13.7250   20.3825 H         1 UNK         0.0600 
     39 H39        18.0846  -18.7110   25.8823 H         1 UNK         0.1150 
     40 H40        19.6148  -20.2546   27.0694 H         1 UNK         0.1150 
     41 H41        15.5553  -11.7338   20.0410 H         1 UNK         0.0300 
     42 H42        15.4741  -13.3437   19.3202 H         1 UNK         0.0300 
     43 H43        20.9711  -13.7540   19.2579 H         1 UNK         0.0600 
     44 H44        19.8336  -12.5332   18.7113 H         1 UNK         0.0600 
     45 H45        20.9547  -12.1660   20.0358 H         1 UNK         0.0600 
     46 H46        21.9959  -19.6347   27.4142 H         1 UNK         0.1150 
     47 H47        23.9218  -18.1876   26.5178 H         1 UNK         0.0600 
     48 H48        23.5757  -16.5391   25.9847 H         1 UNK         0.0600 
     49 H49        23.3714  -16.9766   27.6856 H         1 UNK         0.0600 
@<TRIPOS>BOND
     1    1    2 1    
     2    1    3 1    
     3    1    6 2    
     4    1    7 2    
     5    2    5 1    
     6    3   12 ar   
     7    3   22 ar   
     8    4   11 2    
     9    4    8 1    
    10    4   16 1    
    11    5    9 ar   
    12    5   15 ar   
    13    8   28 1    
    14    8   29 1    
    15    9   13 ar   
    16    9   30 1    
    17   10   18 2    
    18   10   11 1    
    19   12   19 ar   
    20   12   31 1    
    21   13   21 1    
    22   13   17 ar   
    23   14   15 ar   
    24   14   17 ar   
    25   14   25 1    
    26   15   32 1    
    27   16   33 1    
    28   16   34 1    
    29   17   35 1    
    30   18   20 1    
    31   18   36 1    
    32   19   27 1    
    33   19   26 ar   
    34   20   24 1    
    35   20   37 1    
    36   20   38 1    
    37   21   24 1    
    38   22   23 ar   
    39   22   39 1    
    40   23   26 ar   
    41   23   40 1    
    42   24   41 1    
    43   24   42 1    
    44   25   43 1    
    45   25   44 1    
    46   25   45 1    
    47   26   46 1    
    48   27   47 1    
    49   27   48 1    
    50   27   49 1    
@<TRIPOS>SUBSTRUCTURE
     1 UNK         1 GROUP             0       ****    0 ROOT    
