# Supplementary material for: Study of the Differential Activity of Thrombin Inhibitors Using Docking, QSAR, Molecular Dynamics, and MM-GBSA
Source: PLoS One. 2015 Nov 24;10(11):e0142774. doi: 10.1371/journal.pone.0142774 (PMC4657979; doi:10.1371/journal.pone.0142774)
Supplement: S1 File — (ZIP) [file pone.0142774.s001.zip › 083.mol2]

@<TRIPOS>MOLECULE
083
52   53    1
SMALL
USER_CHARGES


@<TRIPOS>ATOM
      1 S1         18.3029  -16.5223   24.4648 S.3       1 UNK         0.6450 
      2 C2         19.6338  -17.2462   25.4275 C.3       1 UNK         0.0000 
      3 S3         21.0630  -14.7599   25.6334 S.o2      1 UNK         1.3665 
      4 C4         20.7957  -16.5176   25.8502 C.3       1 UNK         0.0075 
      5 O5         19.0407  -16.0903   23.2974 O.3       1 UNK        -0.3000 
      6 C6         10.7447  -12.3860   24.3906 C.2       1 UNK         0.5750 
      7 O7         17.3797  -17.5998   24.2076 O.2       1 UNK        -0.2150 
      8 O8         17.7782  -15.5096   25.3470 O.2       1 UNK        -0.2150 
      9 C9         18.5794  -15.1297   22.4252 C.3       1 UNK         0.0850 
     10 O10        22.4220  -14.5743   25.1881 O.2       1 UNK        -0.6870 
     11 O11        20.0248  -14.1336   24.8700 O.2       1 UNK        -0.6870 
     12 N12        10.5712  -11.1035   24.8875 N.2       1 UNK        -0.7850 
     13 C13        17.2990  -14.5200   22.4644 C.3       1 UNK        -0.1150 
     14 N14        11.8880  -11.7478   22.5160 N.2       1 UNK        -0.1225 
     15 N15        11.3592  -12.6959   23.3234 N.2       1 UNK        -0.4450 
     16 C16        16.9474  -13.5003   21.5519 C.3       1 UNK         0.0850 
     17 C17        19.1842  -13.6886   20.5434 C.3       1 UNK        -0.1150 
     18 C18        19.5091  -14.7081   21.4555 C.3       1 UNK        -0.1150 
     19 N19        10.1710  -13.3323   25.2169 N.2       1 UNK        -0.7850 
     20 C20        17.9015  -13.0986   20.5814 C.3       1 UNK        -0.1150 
     21 C21        12.8679  -12.1272   21.6562 C.2       1 UNK         0.0350 
     22 C22        20.9175  -14.1279   27.2783 C.3       1 UNK        -0.1800 
     23 C23        19.5641  -18.6352   25.7037 C.3       1 UNK        -0.1150 
     24 C24        21.8440  -17.2124   26.4924 C.3       1 UNK        -0.1150 
     25 C25        14.0147  -11.2064   21.2648 C.3       1 UNK        -0.1200 
     26 O26        15.6948  -12.9325   21.6900 O.3       1 UNK        -0.2850 
     27 C27        15.2696  -11.9422   20.7588 C.3       1 UNK         0.1400 
     28 C28        20.2382  -13.1912   19.5783 C.3       1 UNK        -0.0650 
     29 C29        20.6119  -19.3034   26.3580 C.3       1 UNK        -0.1150 
     30 C30        21.7657  -18.5938   26.7421 C.3       1 UNK        -0.1150 
     31 H31         9.6853  -10.9340   25.3807 H         1 UNK         0.3600 
     32 H32        10.7034  -10.3817   24.2005 H         1 UNK         0.3600 
     33 H33        16.5667  -14.8165   23.1978 H         1 UNK         0.1150 
     34 H34        20.4958  -15.1504   21.4455 H         1 UNK         0.1150 
     35 H35         9.2935  -13.0584   25.6874 H         1 UNK         0.3600 
     36 H36        10.0751  -14.2433   24.7766 H         1 UNK         0.3600 
     37 H37        17.6894  -12.3075   19.8828 H         1 UNK         0.1150 
     38 H38        12.8653  -13.0996   21.1648 H         1 UNK         0.0875 
     39 H39        21.6967  -14.5387   27.9130 H         1 UNK         0.0600 
     40 H40        21.0053  -13.0402   27.2759 H         1 UNK         0.0600 
     41 H41        19.9484  -14.4106   27.6827 H         1 UNK         0.0600 
     42 H42        18.7132  -19.2220   25.3894 H         1 UNK         0.1150 
     43 H43        22.7194  -16.6653   26.8145 H         1 UNK         0.1150 
     44 H44        14.2672  -10.5739   22.1165 H         1 UNK         0.0600 
     45 H45        13.6392  -10.5377   20.4891 H         1 UNK         0.0600 
     46 H46        16.0444  -11.1870   20.6470 H         1 UNK         0.0300 
     47 H47        15.0972  -12.4004   19.7845 H         1 UNK         0.0300 
     48 H48        21.2475  -13.3235   19.9740 H         1 UNK         0.0600 
     49 H49        20.1747  -13.7323   18.6367 H         1 UNK         0.0600 
     50 H50        20.0978  -12.1335   19.3711 H         1 UNK         0.0600 
     51 H51        20.5115  -20.3643   26.5577 H         1 UNK         0.1150 
     52 H52        22.5787  -19.0845   27.2550 H         1 UNK         0.1150 
@<TRIPOS>BOND
     1    1    2 1    
     2    1    5 1    
     3    1    7 2    
     4    1    8 2    
     5    2    4 2    
     6    2   23 1    
     7    3    4 1    
     8    3   10 2    
     9    3   11 2    
    10    3   22 1    
    11    4   24 1    
    12    5    9 1    
    13    6   15 2    
    14    6   12 1    
    15    6   19 1    
    16    9   13 2    
    17    9   18 1    
    18   12   31 1    
    19   12   32 1    
    20   13   16 1    
    21   13   33 1    
    22   14   21 2    
    23   14   15 1    
    24   16   26 1    
    25   16   20 2    
    26   17   18 2    
    27   17   20 1    
    28   17   28 1    
    29   18   34 1    
    30   19   35 1    
    31   19   36 1    
    32   20   37 1    
    33   21   25 1    
    34   21   38 1    
    35   22   39 1    
    36   22   40 1    
    37   22   41 1    
    38   23   29 2    
    39   23   42 1    
    40   24   30 2    
    41   24   43 1    
    42   25   27 1    
    43   25   44 1    
    44   25   45 1    
    45   26   27 1    
    46   27   46 1    
    47   27   47 1    
    48   28   48 1    
    49   28   49 1    
    50   28   50 1    
    51   29   30 1    
    52   29   51 1    
    53   30   52 1    
@<TRIPOS>SUBSTRUCTURE
     1 UNK         1 GROUP             0       ****    0 ROOT    
