# Supplementary material for: Study of the Differential Activity of Thrombin Inhibitors Using Docking, QSAR, Molecular Dynamics, and MM-GBSA
Source: PLoS One. 2015 Nov 24;10(11):e0142774. doi: 10.1371/journal.pone.0142774 (PMC4657979; doi:10.1371/journal.pone.0142774)
Supplement: S1 File — (ZIP) [file pone.0142774.s001.zip › 084.mol2]

@<TRIPOS>MOLECULE
084
47   48    1
SMALL
USER_CHARGES


@<TRIPOS>ATOM
      1 S1         18.7350  -16.8288   23.8528 S.3       1 UNK         0.6450 
      2 C2         19.7111  -16.1100   25.1683 C.3       1 UNK         0.0000 
      3 O3         19.3047  -16.1936   22.6811 O.3       1 UNK        -0.3000 
      4 C4         10.7625  -12.3665   24.3581 C.2       1 UNK         0.5750 
      5 N5         22.3916  -17.9844   23.6873 N.1       1 UNK        -0.4300 
      6 C6         18.8073  -15.0988   21.9960 C.3       1 UNK         0.0850 
      7 C7         21.8178  -17.2814   24.4044 C.1       1 UNK         0.3950 
      8 O8         19.0222  -18.2369   23.9476 O.2       1 UNK        -0.2150 
      9 O9         17.3711  -16.5331   24.1998 O.2       1 UNK        -0.2150 
     10 C10        21.0980  -16.3981   25.3108 C.3       1 UNK         0.0350 
     11 N11        10.5714  -11.0951   24.8750 N.2       1 UNK        -0.7850 
     12 C12        17.5894  -14.4030   22.2315 C.3       1 UNK        -0.1150 
     13 N13        12.0253  -11.7097   22.5660 N.2       1 UNK        -0.1225 
     14 N14        11.4139  -12.6603   23.3110 N.2       1 UNK        -0.4450 
     15 C15        17.1767  -13.3398   21.3988 C.3       1 UNK         0.0850 
     16 C16        19.2533  -13.5807   20.1218 C.3       1 UNK        -0.1150 
     17 C17        19.6297  -14.6597   20.9404 C.3       1 UNK        -0.1150 
     18 N18        10.1711  -13.3283   25.1496 N.2       1 UNK        -0.7850 
     19 C19        18.0215  -12.9372   20.3376 C.3       1 UNK        -0.1150 
     20 C20        13.0511  -12.1126   21.7667 C.2       1 UNK         0.0350 
     21 C21        14.1386  -11.1560   21.2874 C.3       1 UNK        -0.1200 
     22 O22        15.9642  -12.7437   21.6874 O.3       1 UNK        -0.2850 
     23 C23        19.0988  -15.2121   26.0743 C.3       1 UNK        -0.1150 
     24 C24        21.8296  -15.8200   26.3676 C.3       1 UNK        -0.1150 
     25 C25        15.3944  -11.8517   20.7327 C.3       1 UNK         0.1400 
     26 C26        20.1720  -13.1280   19.0082 C.3       1 UNK        -0.0650 
     27 C27        19.8420  -14.6337   27.1207 C.3       1 UNK        -0.1150 
     28 C28        21.2018  -14.9506   27.2739 C.3       1 UNK        -0.1150 
     29 H29         9.6789  -10.9332   25.3612 H         1 UNK         0.3600 
     30 H30        10.7206  -10.3620   24.2012 H         1 UNK         0.3600 
     31 H31        16.9149  -14.6560   23.0294 H         1 UNK         0.1150 
     32 H32        20.5661  -15.1680   20.7567 H         1 UNK         0.1150 
     33 H33         9.2871  -13.0638   25.6094 H         1 UNK         0.3600 
     34 H34        10.0979  -14.2382   24.7032 H         1 UNK         0.3600 
     35 H35        17.7471  -12.1331   19.6790 H         1 UNK         0.1150 
     36 H36        13.1368  -13.1382   21.4036 H         1 UNK         0.0875 
     37 H37        14.4090  -10.4797   22.0956 H         1 UNK         0.0600 
     38 H38        13.6961  -10.5335   20.5114 H         1 UNK         0.0600 
     39 H39        18.0524  -14.9605   25.9805 H         1 UNK         0.1150 
     40 H40        22.8806  -16.0428   26.4935 H         1 UNK         0.1150 
     41 H41        16.1032  -11.0615   20.4863 H         1 UNK         0.0300 
     42 H42        15.1599  -12.3908   19.8137 H         1 UNK         0.0300 
     43 H43        20.5937  -13.9917   18.4968 H         1 UNK         0.0600 
     44 H44        19.6366  -12.5333   18.2699 H         1 UNK         0.0600 
     45 H45        20.9922  -12.5345   19.4124 H         1 UNK         0.0600 
     46 H46        19.3711  -13.9563   27.8167 H         1 UNK         0.1150 
     47 H47        21.7712  -14.5392   28.0874 H         1 UNK         0.1150 
@<TRIPOS>BOND
     1    1    2 1    
     2    1    3 1    
     3    1    8 2    
     4    1    9 2    
     5    2   10 2    
     6    2   23 1    
     7    3    6 1    
     8    4   14 2    
     9    4   11 1    
    10    4   18 1    
    11    5    7 3    
    12    6   12 2    
    13    6   17 1    
    14    7   10 1    
    15   10   24 1    
    16   11   29 1    
    17   11   30 1    
    18   12   15 1    
    19   12   31 1    
    20   13   20 2    
    21   13   14 1    
    22   15   22 1    
    23   15   19 2    
    24   16   17 2    
    25   16   19 1    
    26   16   26 1    
    27   17   32 1    
    28   18   33 1    
    29   18   34 1    
    30   19   35 1    
    31   20   21 1    
    32   20   36 1    
    33   21   25 1    
    34   21   37 1    
    35   21   38 1    
    36   22   25 1    
    37   23   27 2    
    38   23   39 1    
    39   24   28 2    
    40   24   40 1    
    41   25   41 1    
    42   25   42 1    
    43   26   43 1    
    44   26   44 1    
    45   26   45 1    
    46   27   28 1    
    47   27   46 1    
    48   28   47 1    
@<TRIPOS>SUBSTRUCTURE
     1 UNK         1 GROUP             0       ****    0 ROOT    
