# Supplementary material for: Study of the Differential Activity of Thrombin Inhibitors Using Docking, QSAR, Molecular Dynamics, and MM-GBSA
Source: PLoS One. 2015 Nov 24;10(11):e0142774. doi: 10.1371/journal.pone.0142774 (PMC4657979; doi:10.1371/journal.pone.0142774)
Supplement: S1 File — (ZIP) [file pone.0142774.s001.zip › 085.mol2]

@<TRIPOS>MOLECULE
085
49   50    1
SMALL
USER_CHARGES


@<TRIPOS>ATOM
      1 S1         19.2988  -15.3558   24.4685 S.3       1 UNK         0.6450 
      2 C2         21.8912  -16.0451   25.3724 C.ar      1 UNK         0.1500 
      3 C3         20.5187  -16.4196   25.2350 C.ar      1 UNK         0.0000 
      4 C4         22.4540  -14.6923   24.9184 C.3       1 UNK         0.4500 
      5 O5         19.8021  -15.2602   23.1200 O.3       1 UNK        -0.3000 
      6 C6         10.8223  -12.3352   24.3533 C.2       1 UNK         0.5750 
      7 C7         19.1363  -14.5569   22.1419 C.ar      1 UNK         0.0850 
      8 O8         18.0566  -16.0715   24.6126 O.2       1 UNK        -0.2150 
      9 O9         19.3768  -14.1453   25.2427 O.2       1 UNK        -0.2150 
     10 N10        10.7492  -11.0620   24.8875 N.2       1 UNK        -0.7850 
     11 C11        17.7567  -14.2335   22.1376 C.ar      1 UNK        -0.1150 
     12 N12        12.1263  -11.7692   22.5641 N.2       1 UNK        -0.1225 
     13 N13        11.4227  -12.6667   23.2879 N.2       1 UNK        -0.4450 
     14 C14        17.1891  -13.5274   21.0556 C.ar      1 UNK         0.0850 
     15 F15        22.0413  -13.7344   25.7426 F         1 UNK        -0.2000 
     16 F16        23.7865  -14.6860   24.9196 F         1 UNK        -0.2000 
     17 F17        22.1073  -14.3797   23.6794 F         1 UNK        -0.2000 
     18 C18        19.3927  -13.3977   19.9977 C.ar      1 UNK        -0.1150 
     19 C19        19.9263  -14.1539   21.0525 C.ar      1 UNK        -0.1150 
     20 N20        10.1713  -13.2513   25.1544 N.2       1 UNK        -0.7850 
     21 C21        18.0178  -13.0954   19.9917 C.ar      1 UNK        -0.1150 
     22 C22        13.3264  -12.2258   22.1250 C.2       1 UNK         0.0350 
     23 C23        22.7829  -16.9547   25.9898 C.ar      1 UNK        -0.1150 
     24 C24        13.8232  -12.0464   20.6967 C.3       1 UNK        -0.1200 
     25 O25        15.8266  -13.3465   21.0542 O.3       1 UNK        -0.2850 
     26 C26        20.1029  -17.6924   25.6929 C.ar      1 UNK        -0.1150 
     27 C27        15.3543  -12.0800   20.6222 C.3       1 UNK         0.1400 
     28 C28        20.3068  -12.9331   18.8823 C.3       1 UNK        -0.0650 
     29 C29        22.3510  -18.2115   26.4491 C.ar      1 UNK        -0.1150 
     30 C30        21.0092  -18.5826   26.2918 C.ar      1 UNK        -0.1150 
     31 H31         9.8942  -10.8808   25.4151 H         1 UNK         0.3600 
     32 H32        10.8979  -10.3311   24.2116 H         1 UNK         0.3600 
     33 H33        17.1043  -14.5499   22.9360 H         1 UNK         0.1150 
     34 H34        20.9695  -14.4147   21.0476 H         1 UNK         0.1150 
     35 H35         9.2941  -12.9361   25.6042 H         1 UNK         0.3600 
     36 H36        10.0470  -14.1560   24.7136 H         1 UNK         0.3600 
     37 H37        17.6091  -12.5605   19.1505 H         1 UNK         0.1150 
     38 H38        13.9829  -12.8067   22.7749 H         1 UNK         0.0875 
     39 H39        23.8223  -16.6938   26.1167 H         1 UNK         0.1150 
     40 H40        13.4420  -11.1061   20.3036 H         1 UNK         0.0600 
     41 H41        13.4047  -12.8435   20.0777 H         1 UNK         0.0600 
     42 H42        19.0772  -18.0107   25.5904 H         1 UNK         0.1150 
     43 H43        15.7860  -11.3224   21.2702 H         1 UNK         0.0300 
     44 H44        15.6473  -11.8642   19.5966 H         1 UNK         0.0300 
     45 H45        20.9460  -13.7430   18.5399 H         1 UNK         0.0600 
     46 H46        19.7399  -12.5647   18.0276 H         1 UNK         0.0600 
     47 H47        20.9590  -12.1347   19.2408 H         1 UNK         0.0600 
     48 H48        23.0508  -18.8880   26.9182 H         1 UNK         0.1150 
     49 H49        20.6711  -19.5482   26.6365 H         1 UNK         0.1150 
@<TRIPOS>BOND
     1    1    3 1    
     2    1    5 1    
     3    1    8 2    
     4    1    9 2    
     5    2    3 ar   
     6    2    4 1    
     7    2   23 ar   
     8    3   26 ar   
     9    4   15 1    
    10    4   16 1    
    11    4   17 1    
    12    5    7 1    
    13    6   13 2    
    14    6   10 1    
    15    6   20 1    
    16    7   11 ar   
    17    7   19 ar   
    18   10   31 1    
    19   10   32 1    
    20   11   14 ar   
    21   11   33 1    
    22   12   22 2    
    23   12   13 1    
    24   14   25 1    
    25   14   21 ar   
    26   18   19 ar   
    27   18   21 ar   
    28   18   28 1    
    29   19   34 1    
    30   20   35 1    
    31   20   36 1    
    32   21   37 1    
    33   22   24 1    
    34   22   38 1    
    35   23   29 ar   
    36   23   39 1    
    37   24   27 1    
    38   24   40 1    
    39   24   41 1    
    40   25   27 1    
    41   26   30 ar   
    42   26   42 1    
    43   27   43 1    
    44   27   44 1    
    45   28   45 1    
    46   28   46 1    
    47   28   47 1    
    48   29   30 ar   
    49   29   48 1    
    50   30   49 1    
@<TRIPOS>SUBSTRUCTURE
     1 UNK         1 GROUP             0       ****    0 ROOT    
