# Supplementary material for: Study of the Differential Activity of Thrombin Inhibitors Using Docking, QSAR, Molecular Dynamics, and MM-GBSA
Source: PLoS One. 2015 Nov 24;10(11):e0142774. doi: 10.1371/journal.pone.0142774 (PMC4657979; doi:10.1371/journal.pone.0142774)
Supplement: S1 File — (ZIP) [file pone.0142774.s001.zip › 086.mol2]

@<TRIPOS>MOLECULE
086
43   44    1
SMALL
USER_CHARGES


@<TRIPOS>ATOM
      1 S1         19.1556  -15.8993   24.9162 S.3       1 UNK         0.6450 
      2 C2         20.4526  -16.8393   25.6795 C.2       1 UNK         0.0150 
      3 S3         22.0276  -16.1794   26.0874 S.3       1 UNK        -0.0300 
      4 C4         22.5312  -17.7723   26.6255 C.2       1 UNK         0.1950 
      5 O5         19.8322  -15.3622   23.7563 O.3       1 UNK        -0.3000 
      6 C6         20.3457  -18.2121   25.9523 C.2       1 UNK        -0.1150 
      7 C7         10.7718  -11.8678   24.2293 C.2       1 UNK         0.5750 
      8 C8         19.1282  -14.7517   22.7378 C.ar      1 UNK         0.0850 
      9 C9         21.5291  -18.7415   26.4886 C.2       1 UNK        -0.1150 
     10 O10        18.1434  -16.8908   24.6497 O.2       1 UNK        -0.2150 
     11 O11        18.8118  -14.9331   25.9270 O.2       1 UNK        -0.2150 
     12 N12        10.1712  -12.9331   24.8874 N.2       1 UNK        -0.7850 
     13 C13        17.7199  -14.5820   22.7003 C.ar      1 UNK        -0.1150 
     14 N14        11.6551  -13.1012   22.5354 N.2       1 UNK        -0.1225 
     15 N15        11.4566  -11.9238   23.1672 N.2       1 UNK        -0.4450 
     16 C16        17.0928  -13.9719   21.5861 C.ar      1 UNK         0.0850 
     17 C17        19.2896  -13.6216   20.5683 C.ar      1 UNK        -0.1150 
     18 C18        19.8952  -14.2764   21.6566 C.ar      1 UNK        -0.1150 
     19 N19        10.5711  -10.6772   24.8874 N.2       1 UNK        -0.7850 
     20 Cl20       24.0979  -18.1331   27.2477 Cl        1 UNK        -0.1800 
     21 C21        17.8898  -13.4723   20.5377 C.ar      1 UNK        -0.1150 
     22 C22        12.8461  -13.2805   21.9116 C.2       1 UNK         0.0350 
     23 C23        13.4710  -14.6550   21.7142 C.3       1 UNK        -0.1200 
     24 O24        15.7280  -13.8465   21.4518 O.3       1 UNK        -0.2850 
     25 C25        14.9081  -14.7018   22.2404 C.3       1 UNK         0.1400 
     26 C26        20.1467  -13.0831   19.4427 C.3       1 UNK        -0.0650 
     27 H27        19.4619  -18.8026   25.7606 H         1 UNK         0.1150 
     28 H28        21.6551  -19.7786   26.7622 H         1 UNK         0.1150 
     29 H29         9.3142  -12.7424   25.4215 H         1 UNK         0.3600 
     30 H30        10.1058  -13.7938   24.3563 H         1 UNK         0.3600 
     31 H31        17.1116  -14.9296   23.5197 H         1 UNK         0.1150 
     32 H32        20.9684  -14.4045   21.6750 H         1 UNK         0.1150 
     33 H33         9.6644  -10.5854   25.3753 H         1 UNK         0.3600 
     34 H34        10.7329   -9.8626   24.3190 H         1 UNK         0.3600 
     35 H35        17.4145  -12.9894   19.6969 H         1 UNK         0.1150 
     36 H36        13.4171  -12.4480   21.4979 H         1 UNK         0.0875 
     37 H37        13.4471  -14.9081   20.6541 H         1 UNK         0.0600 
     38 H38        12.8612  -15.3968   22.2322 H         1 UNK         0.0600 
     39 H39        15.2664  -15.7310   22.1796 H         1 UNK         0.0300 
     40 H40        14.9349  -14.3994   23.2874 H         1 UNK         0.0300 
     41 H41        20.9583  -13.7709   19.2119 H         1 UNK         0.0600 
     42 H42        19.5615  -12.9330   18.5358 H         1 UNK         0.0600 
     43 H43        20.5881  -12.1331   19.7371 H         1 UNK         0.0600 
@<TRIPOS>BOND
     1    1    2 1    
     2    1    5 1    
     3    1   10 2    
     4    1   11 2    
     5    2    3 1    
     6    2    6 2    
     7    3    4 1    
     8    4   20 1    
     9    4    9 2    
    10    5    8 1    
    11    6    9 1    
    12    6   27 1    
    13    7   15 2    
    14    7   12 1    
    15    7   19 1    
    16    8   13 ar   
    17    8   18 ar   
    18    9   28 1    
    19   12   29 1    
    20   12   30 1    
    21   13   16 ar   
    22   13   31 1    
    23   14   22 2    
    24   14   15 1    
    25   16   24 1    
    26   16   21 ar   
    27   17   18 ar   
    28   17   21 ar   
    29   17   26 1    
    30   18   32 1    
    31   19   33 1    
    32   19   34 1    
    33   21   35 1    
    34   22   23 1    
    35   22   36 1    
    36   23   25 1    
    37   23   37 1    
    38   23   38 1    
    39   24   25 1    
    40   25   39 1    
    41   25   40 1    
    42   26   41 1    
    43   26   42 1    
    44   26   43 1    
@<TRIPOS>SUBSTRUCTURE
     1 UNK         1 GROUP             0       ****    0 ROOT    
