# Supplementary material for: Study of the Differential Activity of Thrombin Inhibitors Using Docking, QSAR, Molecular Dynamics, and MM-GBSA
Source: PLoS One. 2015 Nov 24;10(11):e0142774. doi: 10.1371/journal.pone.0142774 (PMC4657979; doi:10.1371/journal.pone.0142774)
Supplement: S1 File — (ZIP) [file pone.0142774.s001.zip › 087.mol2]

@<TRIPOS>MOLECULE
087
52   54    1
SMALL
USER_CHARGES


@<TRIPOS>ATOM
      1 S1         19.5643  -15.3001   24.9663 S.3       1 UNK         0.6450 
      2 C2         20.9160  -16.3471   25.4909 C.3       1 UNK         0.0000 
      3 O3         19.9641  -15.0705   23.5959 O.3       1 UNK        -0.3000 
      4 C4         10.8359  -11.8036   24.1165 C.2       1 UNK         0.5750 
      5 C5         22.2744  -16.0284   25.1892 C.3       1 UNK         0.0000 
      6 C6         19.1666  -14.4930   22.6366 C.3       1 UNK         0.0850 
      7 O7         18.3891  -16.1135   25.1636 O.2       1 UNK        -0.2150 
      8 O8         19.6595  -14.1554   25.8356 O.2       1 UNK        -0.2150 
      9 N9         10.1716  -12.9327   24.5665 N.2       1 UNK        -0.7850 
     10 C10        17.7719  -14.2595   22.7272 C.3       1 UNK        -0.1150 
     11 N11        11.8809  -12.8495   22.3983 N.2       1 UNK        -0.1225 
     12 N12        11.6216  -11.7424   23.1282 N.2       1 UNK        -0.4450 
     13 C13        17.0664  -13.7027   21.6358 C.3       1 UNK         0.0850 
     14 C14        19.1720  -13.5140   20.3945 C.3       1 UNK        -0.1150 
     15 C15        19.8439  -14.1359   21.4571 C.3       1 UNK        -0.1150 
     16 C16        23.2863  -16.9940   25.4483 C.3       1 UNK         0.0000 
     17 N17        10.5744  -10.7063   24.9044 N.2       1 UNK        -0.7850 
     18 C18        17.7836  -13.3016   20.4802 C.3       1 UNK        -0.1150 
     19 C19        12.7615  -12.7220   21.3742 C.2       1 UNK         0.0350 
     20 C20        13.4837  -13.9129   20.7605 C.3       1 UNK        -0.1200 
     21 C21        20.6156  -17.5885   26.0989 C.3       1 UNK        -0.1150 
     22 O22        15.6944  -13.6062   21.7359 O.3       1 UNK        -0.2850 
     23 C23        22.6638  -14.7875   24.6216 C.3       1 UNK        -0.1150 
     24 C24        21.6305  -18.5190   26.3803 C.3       1 UNK        -0.1150 
     25 C25        22.9620  -18.2289   26.0432 C.3       1 UNK        -0.1150 
     26 C26        14.9662  -13.6212   20.5074 C.3       1 UNK         0.1400 
     27 C27        19.9552  -13.1012   19.1680 C.3       1 UNK        -0.0650 
     28 C28        24.6282  -16.7402   25.0962 C.3       1 UNK        -0.1150 
     29 C29        24.0066  -14.5370   24.2766 C.3       1 UNK        -0.1150 
     30 C30        24.9845  -15.5220   24.4940 C.3       1 UNK        -0.1150 
     31 H31         9.3201  -12.7986   25.1124 H         1 UNK         0.3600 
     32 H32        10.0893  -13.6947   23.9065 H         1 UNK         0.3600 
     33 H33        17.2127  -14.5459   23.6051 H         1 UNK         0.1150 
     34 H34        20.9068  -14.3205   21.3823 H         1 UNK         0.1150 
     35 H35         9.6525  -10.6729   25.3678 H         1 UNK         0.3600 
     36 H36        10.7768   -9.8197   24.4741 H         1 UNK         0.3600 
     37 H37        17.2804  -12.8429   19.6438 H         1 UNK         0.1150 
     38 H38        12.9823  -11.7580   20.9145 H         1 UNK         0.0875 
     39 H39        12.9931  -14.1406   19.8148 H         1 UNK         0.0600 
     40 H40        13.3662  -14.7912   21.3955 H         1 UNK         0.0600 
     41 H41        19.5974  -17.8566   26.3390 H         1 UNK         0.1150 
     42 H42        21.9458  -14.0014   24.4410 H         1 UNK         0.1150 
     43 H43        21.3826  -19.4655   26.8371 H         1 UNK         0.1150 
     44 H44        23.7321  -18.9590   26.2433 H         1 UNK         0.1150 
     45 H45        15.0814  -12.6704   19.9825 H         1 UNK         0.0300 
     46 H46        15.3564  -14.4078   19.8566 H         1 UNK         0.0300 
     47 H47        20.5763  -12.2332   19.3884 H         1 UNK         0.0600 
     48 H48        20.6049  -13.9162   18.8517 H         1 UNK         0.0600 
     49 H49        19.2919  -12.8612   18.3395 H         1 UNK         0.0600 
     50 H50        25.3917  -17.4804   25.2860 H         1 UNK         0.1150 
     51 H51        24.2908  -13.5898   23.8385 H         1 UNK         0.1150 
     52 H52        26.0115  -15.3394   24.2266 H         1 UNK         0.1150 
@<TRIPOS>BOND
     1    1    2 1    
     2    1    3 1    
     3    1    7 2    
     4    1    8 2    
     5    2    5 2    
     6    2   21 1    
     7    3    6 1    
     8    4   12 2    
     9    4    9 1    
    10    4   17 1    
    11    5   16 1    
    12    5   23 1    
    13    6   10 2    
    14    6   15 1    
    15    9   31 1    
    16    9   32 1    
    17   10   13 1    
    18   10   33 1    
    19   11   19 2    
    20   11   12 1    
    21   13   22 1    
    22   13   18 2    
    23   14   15 2    
    24   14   18 1    
    25   14   27 1    
    26   15   34 1    
    27   16   28 1    
    28   16   25 2    
    29   17   35 1    
    30   17   36 1    
    31   18   37 1    
    32   19   20 1    
    33   19   38 1    
    34   20   26 1    
    35   20   39 1    
    36   20   40 1    
    37   21   24 2    
    38   21   41 1    
    39   22   26 1    
    40   23   29 2    
    41   23   42 1    
    42   24   25 1    
    43   24   43 1    
    44   25   44 1    
    45   26   45 1    
    46   26   46 1    
    47   27   47 1    
    48   27   48 1    
    49   27   49 1    
    50   28   30 2    
    51   28   50 1    
    52   29   30 1    
    53   29   51 1    
    54   30   52 1    
@<TRIPOS>SUBSTRUCTURE
     1 UNK         1 GROUP             0       ****    0 ROOT    
