# Supplementary material for: Study of the Differential Activity of Thrombin Inhibitors Using Docking, QSAR, Molecular Dynamics, and MM-GBSA
Source: PLoS One. 2015 Nov 24;10(11):e0142774. doi: 10.1371/journal.pone.0142774 (PMC4657979; doi:10.1371/journal.pone.0142774)
Supplement: S1 File — (ZIP) [file pone.0142774.s001.zip › 088.mol2]

@<TRIPOS>MOLECULE
088
45   46    1
SMALL
USER_CHARGES


@<TRIPOS>ATOM
      1 S1         19.8115  -15.9908   24.3425 S.3       1 UNK         0.6375 
      2 C2         19.3158  -17.1097   25.6297 C.ar      1 UNK        -0.2845 
      3 O3         18.5286  -15.5050   23.8850 O.3       1 UNK        -0.3000 
      4 C4         11.2537  -11.2858   23.8542 C.2       1 UNK         0.5750 
      5 C5         18.4292  -14.7223   22.7543 C.ar      1 UNK         0.0850 
      6 O6         20.6240  -15.0178   25.0290 O.2       1 UNK        -0.2150 
      7 O7         20.5288  -16.8322   23.4170 O.2       1 UNK        -0.2150 
      8 N8         10.6880  -12.5328   24.0648 N.2       1 UNK        -0.7850 
      9 C9         17.1286  -14.3070   22.4087 C.ar      1 UNK        -0.1150 
     10 N10        12.2758  -11.7543   21.8655 N.2       1 UNK        -0.1225 
     11 N11        11.9614  -10.9150   22.8758 N.2       1 UNK        -0.4450 
     12 N12        18.8359  -19.3858   26.3346 N.ar      1 UNK        -0.6780 
     13 C13        16.8834  -13.5179   21.2698 C.ar      1 UNK         0.0850 
     14 C14        19.2832  -13.5304   20.7849 C.ar      1 UNK        -0.1150 
     15 C15        19.5113  -14.3225   21.9285 C.ar      1 UNK        -0.1150 
     16 N16        10.9703  -10.4309   24.8877 N.2       1 UNK        -0.7850 
     17 C17        17.9747  -13.1314   20.4550 C.ar      1 UNK        -0.1150 
     18 C18        13.2994  -11.3509   21.0676 C.2       1 UNK         0.0350 
     19 C19        19.2450  -18.4996   25.4013 C.ar      1 UNK         0.4730 
     20 C20        13.7719  -12.1313   19.8491 C.3       1 UNK        -0.1200 
     21 O21        15.5707  -13.1882   21.0215 O.3       1 UNK        -0.2850 
     22 C22        18.9174  -16.6189   26.8883 C.ar      1 UNK         0.2270 
     23 C23        18.4643  -18.9071   27.5406 C.ar      1 UNK         0.4730 
     24 C24        15.2854  -12.3634   19.9026 C.3       1 UNK         0.1400 
     25 C25        20.4456  -13.1173   19.9054 C.3       1 UNK        -0.0650 
     26 C26        18.4885  -17.5391   27.8634 C.ar      1 UNK        -0.4470 
     27 H27         9.8397  -12.5420   24.6159 H         1 UNK         0.3600 
     28 H28        10.5921  -13.1115   23.2435 H         1 UNK         0.3600 
     29 H29        16.2998  -14.6118   23.0318 H         1 UNK         0.1150 
     30 H30        20.5273  -14.6135   22.1529 H         1 UNK         0.1150 
     31 H31        10.0451  -10.5334   25.3093 H         1 UNK         0.3600 
     32 H32        11.1365   -9.4593   24.6745 H         1 UNK         0.3600 
     33 H33        17.8284  -12.5345   19.5687 H         1 UNK         0.1150 
     34 H34        13.8515  -10.4264   21.2560 H         1 UNK         0.0875 
     35 H35        19.5121  -18.9235   24.4446 H         1 UNK         0.0120 
     36 H36        13.5166  -11.5590   18.9577 H         1 UNK         0.0600 
     37 H37        13.2394  -13.0823   19.7884 H         1 UNK         0.0600 
     38 H38        18.9319  -15.5604   27.1025 H         1 UNK         0.0650 
     39 H39        18.1339  -19.6359   28.2673 H         1 UNK         0.0120 
     40 H40        15.8081  -11.4086   19.9925 H         1 UNK         0.0300 
     41 H41        15.6110  -12.8455   18.9797 H         1 UNK         0.0300 
     42 H42        21.3706  -13.0697   20.4826 H         1 UNK         0.0600 
     43 H43        20.5777  -13.8337   19.0929 H         1 UNK         0.0600 
     44 H44        20.2719  -12.1330   19.4701 H         1 UNK         0.0600 
     45 H45        18.1712  -17.2124   28.8430 H         1 UNK         0.1550 
@<TRIPOS>BOND
     1    1    2 1    
     2    1    3 1    
     3    1    6 2    
     4    1    7 2    
     5    2   19 ar   
     6    2   22 ar   
     7    3    5 1    
     8    4   11 2    
     9    4    8 1    
    10    4   16 1    
    11    5    9 ar   
    12    5   15 ar   
    13    8   27 1    
    14    8   28 1    
    15    9   13 ar   
    16    9   29 1    
    17   10   18 2    
    18   10   11 1    
    19   12   19 ar   
    20   12   23 ar   
    21   13   21 1    
    22   13   17 ar   
    23   14   15 ar   
    24   14   17 ar   
    25   14   25 1    
    26   15   30 1    
    27   16   31 1    
    28   16   32 1    
    29   17   33 1    
    30   18   20 1    
    31   18   34 1    
    32   19   35 1    
    33   20   24 1    
    34   20   36 1    
    35   20   37 1    
    36   21   24 1    
    37   22   26 ar   
    38   22   38 1    
    39   23   26 ar   
    40   23   39 1    
    41   24   40 1    
    42   24   41 1    
    43   25   42 1    
    44   25   43 1    
    45   25   44 1    
    46   26   45 1    
@<TRIPOS>SUBSTRUCTURE
     1 UNK         1 GROUP             0       ****    0 ROOT    
