# Supplementary material for: Study of the Differential Activity of Thrombin Inhibitors Using Docking, QSAR, Molecular Dynamics, and MM-GBSA
Source: PLoS One. 2015 Nov 24;10(11):e0142774. doi: 10.1371/journal.pone.0142774 (PMC4657979; doi:10.1371/journal.pone.0142774)
Supplement: S1 File — (ZIP) [file pone.0142774.s001.zip › 089.mol2]

@<TRIPOS>MOLECULE
089
51   53    1
SMALL
USER_CHARGES


@<TRIPOS>ATOM
      1 S1         18.8073  -16.2987   24.2486 S.3       1 UNK         0.6375 
      2 C2         20.3215  -15.5018   24.7605 C.3       1 UNK        -0.1425 
      3 O3         19.0148  -16.4717   22.8241 O.3       1 UNK        -0.3000 
      4 C4         21.5773  -16.1186   24.5031 C.3       1 UNK         0.5630 
      5 C5         11.1517  -11.5771   24.0056 C.2       1 UNK         0.5750 
      6 O6         18.8050  -17.5245   25.0049 O.2       1 UNK        -0.2150 
      7 O7         17.7712  -15.3771   24.6437 O.2       1 UNK        -0.2150 
      8 C8         18.6922  -15.4094   22.0141 C.3       1 UNK         0.0850 
      9 N9         21.6608  -17.3423   23.9281 N.3       1 UNK        -0.6940 
     10 N10        10.5702  -12.7385   24.4833 N.2       1 UNK        -0.7850 
     11 C11        17.3495  -15.0443   21.7689 C.3       1 UNK        -0.1150 
     12 N12        11.9177  -12.5083   22.0884 N.2       1 UNK        -0.1225 
     13 N13        11.7824  -11.4481   22.9162 N.2       1 UNK        -0.4450 
     14 C14        17.0443  -13.9492   20.9240 C.3       1 UNK         0.0850 
     15 C15        19.4423  -13.5983   20.5607 C.3       1 UNK        -0.1150 
     16 C16        22.7586  -15.4024   24.8525 C.3       1 UNK        -0.0510 
     17 C17        19.7328  -14.7088   21.3760 C.3       1 UNK        -0.1150 
     18 N18        10.9705  -10.5358   24.8874 N.2       1 UNK        -0.7850 
     19 C19        18.1013  -13.2246   20.3420 C.3       1 UNK        -0.1150 
     20 C20        13.0128  -12.5506   21.2823 C.2       1 UNK         0.0350 
     21 C21        20.2617  -14.2294   25.3723 C.3       1 UNK        -0.0700 
     22 C22        13.3762  -13.7811   20.4596 C.3       1 UNK        -0.1200 
     23 O23        15.7672  -13.5275   20.6348 O.3       1 UNK        -0.2850 
     24 C24        21.4398  -13.5469   25.7152 C.3       1 UNK        -0.1120 
     25 C25        22.8693  -17.8867   23.6793 C.3       1 UNK         0.4250 
     26 C26        22.6894  -14.1286   25.4454 C.3       1 UNK        -0.1970 
     27 C27        14.6878  -14.4012   20.9543 C.3       1 UNK         0.1400 
     28 C28        20.5629  -12.7947   19.9438 C.3       1 UNK        -0.0650 
     29 C29        24.0210  -15.9722   24.5859 C.3       1 UNK        -0.0080 
     30 C30        24.0786  -17.2418   23.9877 C.3       1 UNK        -0.3590 
     31 H31         9.7276  -12.6292   25.0421 H         1 UNK         0.3600 
     32 H32        10.4431  -13.4722   23.8007 H         1 UNK         0.3600 
     33 H33        16.5710  -15.6206   22.2477 H         1 UNK         0.1150 
     34 H34        20.7586  -15.0057   21.5462 H         1 UNK         0.1150 
     35 H35        10.0690  -10.5332   25.3681 H         1 UNK         0.3600 
     36 H36        11.1367   -9.6283   24.4838 H         1 UNK         0.3600 
     37 H37        17.8726  -12.3757   19.7143 H         1 UNK         0.1150 
     38 H38        13.6955  -11.7043   21.1743 H         1 UNK         0.0875 
     39 H39        19.3173  -13.7446   25.5730 H         1 UNK         0.1140 
     40 H40        13.4479  -13.5086   19.4068 H         1 UNK         0.0600 
     41 H41        12.5700  -14.5128   20.5451 H         1 UNK         0.0600 
     42 H42        21.3721  -12.5660   26.1699 H         1 UNK         0.1130 
     43 H43        22.8713  -18.8600   23.2166 H         1 UNK         0.0280 
     44 H44        23.5960  -13.5922   25.6867 H         1 UNK         0.1330 
     45 H45        14.8378  -15.3682   20.4664 H         1 UNK         0.0300 
     46 H46        14.6282  -14.5693   22.0312 H         1 UNK         0.0300 
     47 H47        21.4930  -12.9374   20.4880 H         1 UNK         0.0600 
     48 H48        20.7190  -13.0817   18.9030 H         1 UNK         0.0600 
     49 H49        20.3268  -11.7336   19.9953 H         1 UNK         0.0600 
     50 H50        24.9328  -15.4512   24.8428 H         1 UNK         0.1190 
     51 H51        25.0277  -17.7100   23.7713 H         1 UNK         0.1460 
@<TRIPOS>BOND
     1    1    2 1    
     2    1    3 1    
     3    1    6 2    
     4    1    7 2    
     5    2    4 2    
     6    2   21 1    
     7    3    8 1    
     8    4    9 1    
     9    4   16 1    
    10    5   13 2    
    11    5   10 1    
    12    5   18 1    
    13    8   11 2    
    14    8   17 1    
    15    9   25 2    
    16   10   31 1    
    17   10   32 1    
    18   11   14 1    
    19   11   33 1    
    20   12   20 2    
    21   12   13 1    
    22   14   23 1    
    23   14   19 2    
    24   15   17 2    
    25   15   19 1    
    26   15   28 1    
    27   16   29 1    
    28   16   26 2    
    29   17   34 1    
    30   18   35 1    
    31   18   36 1    
    32   19   37 1    
    33   20   22 1    
    34   20   38 1    
    35   21   24 2    
    36   21   39 1    
    37   22   27 1    
    38   22   40 1    
    39   22   41 1    
    40   23   27 1    
    41   24   26 1    
    42   24   42 1    
    43   25   30 1    
    44   25   43 1    
    45   26   44 1    
    46   27   45 1    
    47   27   46 1    
    48   28   47 1    
    49   28   48 1    
    50   28   49 1    
    51   29   30 2    
    52   29   50 1    
    53   30   51 1    
@<TRIPOS>SUBSTRUCTURE
     1 UNK         1 GROUP             0       ****    0 ROOT    
