# Supplementary material for: Study of the Differential Activity of Thrombin Inhibitors Using Docking, QSAR, Molecular Dynamics, and MM-GBSA
Source: PLoS One. 2015 Nov 24;10(11):e0142774. doi: 10.1371/journal.pone.0142774 (PMC4657979; doi:10.1371/journal.pone.0142774)
Supplement: S1 File — (ZIP) [file pone.0142774.s001.zip › 090.mol2]

@<TRIPOS>MOLECULE
090
49   50    1
SMALL
USER_CHARGES


@<TRIPOS>ATOM
      1 C1         18.7074  -16.7512   26.3719 C.3       1 UNK         0.4500 
      2 C2         10.8717  -11.9946   24.1677 C.2       1 UNK         0.5750 
      3 C3         19.6265  -15.5580   26.1190 C.3       1 UNK         0.1500 
      4 N4         10.9691  -10.7990   24.8586 N.2       1 UNK        -0.7850 
      5 N5         12.1534  -11.3813   22.3764 N.2       1 UNK        -0.1225 
      6 C6         20.4285  -15.4605   24.9487 C.3       1 UNK         0.0000 
      7 N7         11.3712  -12.2623   23.0377 N.2       1 UNK        -0.4450 
      8 C8         17.5124  -14.8170   22.2892 C.3       1 UNK        -0.1150 
      9 C9         18.8387  -15.2921   22.3511 C.3       1 UNK         0.0850 
     10 C10        17.1606  -13.7168   21.4789 C.3       1 UNK         0.0850 
     11 C11        20.3400  -16.4790   23.8170 C.3       1 UNK         0.1400 
     12 F12        18.1711  -16.6871   27.5879 F         1 UNK        -0.2000 
     13 F13        17.7178  -16.7819   25.4828 F         1 UNK        -0.2000 
     14 F14        19.3905  -17.8936   26.3081 F         1 UNK        -0.2000 
     15 O15        19.0905  -16.3980   23.1334 O.3       1 UNK        -0.2850 
     16 C16        19.4935  -13.5668   20.7436 C.3       1 UNK        -0.1150 
     17 N17        10.1711  -12.9331   24.8874 N.2       1 UNK        -0.7850 
     18 C18        19.8257  -14.6650   21.5582 C.3       1 UNK        -0.1150 
     19 C19        18.1701  -13.0829   20.7145 C.3       1 UNK        -0.1150 
     20 C20        13.3932  -11.8523   22.0908 C.2       1 UNK         0.0350 
     21 C21        13.9007  -12.1284   20.6800 C.3       1 UNK        -0.1200 
     22 O22        15.8319  -13.3478   21.4631 O.3       1 UNK        -0.2850 
     23 C23        19.6894  -14.5227   27.0808 C.3       1 UNK        -0.1150 
     24 C24        15.4313  -12.2575   20.6382 C.3       1 UNK         0.1400 
     25 C25        21.3223  -14.3770   24.8072 C.3       1 UNK        -0.1150 
     26 C26        20.5621  -12.9396   19.8759 C.3       1 UNK        -0.0650 
     27 C27        20.5711  -13.4414   26.9245 C.3       1 UNK        -0.1150 
     28 C28        21.4046  -13.3833   25.7988 C.3       1 UNK        -0.1150 
     29 H29        10.1145  -10.5684   25.3657 H         1 UNK         0.3600 
     30 H30        11.2418  -10.0244   24.2747 H         1 UNK         0.3600 
     31 H31        16.7485  -15.3112   22.8725 H         1 UNK         0.1150 
     32 H32        20.4339  -17.4822   24.2270 H         1 UNK         0.0300 
     33 H33        21.1868  -16.3902   23.1381 H         1 UNK         0.0300 
     34 H34         9.3445  -12.6257   25.4137 H         1 UNK         0.3600 
     35 H35         9.9695  -13.7871   24.3826 H         1 UNK         0.3600 
     36 H36        20.8412  -15.0269   21.5415 H         1 UNK         0.1150 
     37 H37        17.9436  -12.2374   20.0852 H         1 UNK         0.1150 
     38 H38        14.0766  -12.1331   22.8874 H         1 UNK         0.0875 
     39 H39        13.5616  -11.3330   20.0169 H         1 UNK         0.0600 
     40 H40        13.4425  -13.0524   20.3257 H         1 UNK         0.0600 
     41 H41        19.0520  -14.5331   27.9510 H         1 UNK         0.1150 
     42 H42        15.9019  -11.3330   20.9761 H         1 UNK         0.0300 
     43 H43        15.7353  -12.4329   19.6054 H         1 UNK         0.0300 
     44 H44        21.9414  -14.2947   23.9263 H         1 UNK         0.1150 
     45 H45        21.3712  -12.5412   20.4873 H         1 UNK         0.0600 
     46 H46        20.9711  -13.6895   19.2000 H         1 UNK         0.0600 
     47 H47        20.1583  -12.1331   19.2708 H         1 UNK         0.0600 
     48 H48        20.6026  -12.6565   27.6666 H         1 UNK         0.1150 
     49 H49        22.0836  -12.5554   25.6874 H         1 UNK         0.1150 
@<TRIPOS>BOND
     1    1    3 1    
     2    1   12 1    
     3    1   13 1    
     4    1   14 1    
     5    2    7 2    
     6    2    4 1    
     7    2   17 1    
     8    3    6 2    
     9    3   23 1    
    10    4   29 1    
    11    4   30 1    
    12    5   20 2    
    13    5    7 1    
    14    6   11 1    
    15    6   25 1    
    16    8    9 2    
    17    8   10 1    
    18    8   31 1    
    19    9   15 1    
    20    9   18 1    
    21   10   22 1    
    22   10   19 2    
    23   11   15 1    
    24   11   32 1    
    25   11   33 1    
    26   16   18 2    
    27   16   19 1    
    28   16   26 1    
    29   17   34 1    
    30   17   35 1    
    31   18   36 1    
    32   19   37 1    
    33   20   21 1    
    34   20   38 1    
    35   21   24 1    
    36   21   39 1    
    37   21   40 1    
    38   22   24 1    
    39   23   27 2    
    40   23   41 1    
    41   24   42 1    
    42   24   43 1    
    43   25   28 2    
    44   25   44 1    
    45   26   45 1    
    46   26   46 1    
    47   26   47 1    
    48   27   28 1    
    49   27   48 1    
    50   28   49 1    
@<TRIPOS>SUBSTRUCTURE
     1 UNK         1 GROUP             0       ****    0 ROOT    
