# Supplementary material for: Study of the Differential Activity of Thrombin Inhibitors Using Docking, QSAR, Molecular Dynamics, and MM-GBSA
Source: PLoS One. 2015 Nov 24;10(11):e0142774. doi: 10.1371/journal.pone.0142774 (PMC4657979; doi:10.1371/journal.pone.0142774)
Supplement: S1 File — (ZIP) [file pone.0142774.s001.zip › 091.mol2]

@<TRIPOS>MOLECULE
091
49   50    1
SMALL
USER_CHARGES


@<TRIPOS>ATOM
      1 S1         18.5810  -15.7493   24.1125 S.3       1 UNK         0.6450 
      2 C2         18.1104  -16.9518   25.3415 C.ar      1 UNK         0.0000 
      3 O3         17.4193  -15.6981   23.2582 O.3       1 UNK        -0.3000 
      4 C4         11.4324  -12.3009   23.2663 C.2       1 UNK         0.5750 
      5 C5         17.4319  -14.9140   22.1269 C.ar      1 UNK         0.0850 
      6 O6         18.8354  -14.5336   24.8427 O.2       1 UNK        -0.2150 
      7 O7         19.7464  -16.3541   23.5177 O.2       1 UNK        -0.2150 
      8 N8         11.3723  -10.9334   23.4400 N.2       1 UNK        -0.7850 
      9 C9         18.8316  -17.0814   26.5508 C.ar      1 UNK         0.1800 
     10 C10        18.4901  -14.0533   21.7355 C.ar      1 UNK        -0.1150 
     11 N11        12.9840  -12.2431   21.6011 N.2       1 UNK        -0.1225 
     12 N12        12.1715  -12.9195   22.4471 N.2       1 UNK        -0.4450 
     13 C13        18.4138  -13.3349   20.5254 C.ar      1 UNK         0.0850 
     14 C14        16.2250  -14.3176   20.0866 C.ar      1 UNK        -0.1150 
     15 C15        16.3053  -15.0291   21.2958 C.ar      1 UNK        -0.1150 
     16 N16        10.5710  -12.9326   24.1314 N.2       1 UNK        -0.7850 
     17 C17        17.2773  -13.4571   19.7127 C.ar      1 UNK        -0.1150 
     18 C18        13.0084  -12.6630   20.3091 C.2       1 UNK         0.0350 
     19 Cl19       20.1946  -16.0743   26.8873 Cl        1 UNK        -0.1800 
     20 C20        17.0293  -17.8244   25.0816 C.ar      1 UNK        -0.1150 
     21 O21        19.4352  -12.5390   20.0876 O.3       1 UNK        -0.2850 
     22 C22        18.4497  -18.0628   27.4907 C.ar      1 UNK        -0.1150 
     23 C23        15.0659  -14.5731   19.1492 C.3       1 UNK        -0.0050 
     24 C24        14.0557  -12.2007   19.2968 C.3       1 UNK        -0.1200 
     25 C25        20.6702  -13.2116   19.9311 C.3       1 UNK         0.1100 
     26 C26        14.5553  -13.3467   18.3878 C.3       1 UNK        -0.1200 
     27 C27        16.6679  -18.8155   26.0133 C.ar      1 UNK        -0.1150 
     28 C28        17.3784  -18.9343   27.2212 C.ar      1 UNK        -0.1150 
     29 H29        11.1004  -10.6406   24.3675 H         1 UNK         0.3600 
     30 H30        12.1988  -10.4385   23.1395 H         1 UNK         0.3600 
     31 H31        19.3721  -13.9392   22.3428 H         1 UNK         0.1150 
     32 H32        15.5079  -15.7039   21.5783 H         1 UNK         0.1150 
     33 H33         9.6861  -12.4644   24.2941 H         1 UNK         0.3600 
     34 H34        10.4181  -13.9189   23.9383 H         1 UNK         0.3600 
     35 H35        17.2507  -12.9273   18.7738 H         1 UNK         0.1150 
     36 H36        12.2671  -13.3607   19.9221 H         1 UNK         0.0875 
     37 H37        16.4725  -17.7460   24.1602 H         1 UNK         0.1150 
     38 H38        18.9706  -18.1550   28.4303 H         1 UNK         0.1150 
     39 H39        15.3830  -15.3283   18.4289 H         1 UNK         0.0600 
     40 H40        14.2459  -15.0289   19.7067 H         1 UNK         0.0600 
     41 H41        14.8934  -11.7613   19.8409 H         1 UNK         0.0600 
     42 H42        13.6330  -11.3946   18.6963 H         1 UNK         0.0600 
     43 H43        21.3750  -12.5367   19.4523 H         1 UNK         0.0300 
     44 H44        21.0955  -13.5182   20.8851 H         1 UNK         0.0300 
     45 H45        20.5700  -14.0914   19.2934 H         1 UNK         0.0300 
     46 H46        15.3216  -12.9648   17.7137 H         1 UNK         0.0600 
     47 H47        13.7713  -13.7171   17.7345 H         1 UNK         0.0600 
     48 H48        15.8400  -19.4762   25.8027 H         1 UNK         0.1150 
     49 H49        17.0932  -19.6748   27.9529 H         1 UNK         0.1150 
@<TRIPOS>BOND
     1    1    2 1    
     2    1    3 1    
     3    1    6 2    
     4    1    7 2    
     5    2    9 ar   
     6    2   20 ar   
     7    3    5 1    
     8    4   12 2    
     9    4    8 1    
    10    4   16 1    
    11    5   10 ar   
    12    5   15 ar   
    13    8   29 1    
    14    8   30 1    
    15    9   19 1    
    16    9   22 ar   
    17   10   13 ar   
    18   10   31 1    
    19   11   18 2    
    20   11   12 1    
    21   13   21 1    
    22   13   17 ar   
    23   14   15 ar   
    24   14   17 ar   
    25   14   23 1    
    26   15   32 1    
    27   16   33 1    
    28   16   34 1    
    29   17   35 1    
    30   18   24 1    
    31   18   36 1    
    32   20   27 ar   
    33   20   37 1    
    34   21   25 1    
    35   22   28 ar   
    36   22   38 1    
    37   23   26 1    
    38   23   39 1    
    39   23   40 1    
    40   24   26 1    
    41   24   41 1    
    42   24   42 1    
    43   25   43 1    
    44   25   44 1    
    45   25   45 1    
    46   26   46 1    
    47   26   47 1    
    48   27   28 ar   
    49   27   48 1    
    50   28   49 1    
@<TRIPOS>SUBSTRUCTURE
     1 UNK         1 GROUP             0       ****    0 ROOT    
