# Supplementary material for: Study of the Differential Activity of Thrombin Inhibitors Using Docking, QSAR, Molecular Dynamics, and MM-GBSA
Source: PLoS One. 2015 Nov 24;10(11):e0142774. doi: 10.1371/journal.pone.0142774 (PMC4657979; doi:10.1371/journal.pone.0142774)
Supplement: S1 File — (ZIP) [file pone.0142774.s001.zip › 092.mol2]

@<TRIPOS>MOLECULE
092
47   48    1
SMALL
USER_CHARGES


@<TRIPOS>ATOM
      1 S1         20.0423  -15.4955   24.6160 S.3       1 UNK         0.6450 
      2 C2         21.4379  -16.4168   25.2444 C.3       1 UNK         0.0000 
      3 O3         20.4194  -15.1822   23.2567 O.3       1 UNK        -0.3000 
      4 C4         11.3139  -12.0626   23.3777 C.2       1 UNK         0.5750 
      5 C5         19.5408  -14.5318   22.4140 C.3       1 UNK         0.0850 
      6 O6         18.9440  -16.4213   24.7398 O.2       1 UNK        -0.2150 
      7 O7         19.9817  -14.3664   25.5087 O.2       1 UNK        -0.2150 
      8 N8         11.0060  -13.3196   22.8876 N.2       1 UNK        -0.7850 
      9 N9         12.9054  -11.5950   21.8017 N.2       1 UNK        -0.1225 
     10 C10        22.7727  -16.0473   24.9278 C.3       1 UNK         0.0850 
     11 C11        18.1864  -14.2284   22.7006 C.3       1 UNK        -0.1150 
     12 N12        12.1634  -11.2566   22.8879 N.2       1 UNK        -0.4450 
     13 C13        17.3835  -13.5326   21.7737 C.3       1 UNK         0.0850 
     14 C14        13.8731  -12.5331   21.9888 C.2       1 UNK         0.0350 
     15 C15        19.2911  -13.4045   20.2514 C.3       1 UNK        -0.1150 
     16 C16        20.0631  -14.1315   21.1732 C.3       1 UNK        -0.1150 
     17 N17        10.5711  -11.7870   24.5068 N.2       1 UNK        -0.7850 
     18 C18        17.9471  -13.1036   20.5480 C.3       1 UNK        -0.1150 
     19 C19        21.1999  -17.5160   26.1008 C.3       1 UNK        -0.1150 
     20 O20        23.0074  -14.9738   24.0956 O.3       1 UNK        -0.2850 
     21 O21        16.0723  -13.3336   22.1345 O.3       1 UNK        -0.2850 
     22 C22        15.2462  -12.5042   21.3310 C.3       1 UNK         0.1400 
     23 C23        23.8382  -16.8274   25.4432 C.3       1 UNK        -0.1150 
     24 C24        19.9341  -12.9334   18.9657 C.3       1 UNK        -0.0650 
     25 C25        24.1034  -14.1332   24.4315 C.3       1 UNK         0.1100 
     26 C26        22.2684  -18.2665   26.6211 C.3       1 UNK        -0.1150 
     27 C27        23.5888  -17.9243   26.2872 C.3       1 UNK        -0.1150 
     28 H28        10.7068  -14.0287   23.5509 H         1 UNK         0.3600 
     29 H29        11.6724  -13.7082   22.2395 H         1 UNK         0.3600 
     30 H30        17.7277  -14.5293   23.6306 H         1 UNK         0.1150 
     31 H31        13.6993  -13.4166   22.6042 H         1 UNK         0.0875 
     32 H32        21.0889  -14.3518   20.9446 H         1 UNK         0.1150 
     33 H33         9.6570  -12.2189   24.5692 H         1 UNK         0.3600 
     34 H34        10.4776  -10.8087   24.7374 H         1 UNK         0.3600 
     35 H35        17.3622  -12.5530   19.8276 H         1 UNK         0.1150 
     36 H36        20.1917  -17.7927   26.3718 H         1 UNK         0.1150 
     37 H37        15.6255  -11.4820   21.2838 H         1 UNK         0.0300 
     38 H38        15.1575  -12.9026   20.3198 H         1 UNK         0.0300 
     39 H39        24.8661  -16.6042   25.2033 H         1 UNK         0.1150 
     40 H40        20.6363  -12.1332   19.1876 H         1 UNK         0.0600 
     41 H41        20.4965  -13.7373   18.4921 H         1 UNK         0.0600 
     42 H42        19.1919  -12.5602   18.2600 H         1 UNK         0.0600 
     43 H43        24.1728  -13.3332   23.6970 H         1 UNK         0.0300 
     44 H44        23.9483  -13.6791   25.4098 H         1 UNK         0.0300 
     45 H45        25.0657  -14.6423   24.4260 H         1 UNK         0.0300 
     46 H46        22.0749  -19.1045   27.2747 H         1 UNK         0.1150 
     47 H47        24.4141  -18.5005   26.6794 H         1 UNK         0.1150 
@<TRIPOS>BOND
     1    1    2 1    
     2    1    3 1    
     3    1    6 2    
     4    1    7 2    
     5    2   10 2    
     6    2   19 1    
     7    3    5 1    
     8    4   12 2    
     9    4    8 1    
    10    4   17 1    
    11    5   11 2    
    12    5   16 1    
    13    8   28 1    
    14    8   29 1    
    15    9   14 2    
    16    9   12 1    
    17   10   20 1    
    18   10   23 1    
    19   11   13 1    
    20   11   30 1    
    21   13   21 1    
    22   13   18 2    
    23   14   22 1    
    24   14   31 1    
    25   15   16 2    
    26   15   18 1    
    27   15   24 1    
    28   16   32 1    
    29   17   33 1    
    30   17   34 1    
    31   18   35 1    
    32   19   26 2    
    33   19   36 1    
    34   20   25 1    
    35   21   22 1    
    36   22   37 1    
    37   22   38 1    
    38   23   27 2    
    39   23   39 1    
    40   24   40 1    
    41   24   41 1    
    42   24   42 1    
    43   25   43 1    
    44   25   44 1    
    45   25   45 1    
    46   26   27 1    
    47   26   46 1    
    48   27   47 1    
@<TRIPOS>SUBSTRUCTURE
     1 UNK         1 GROUP             0       ****    0 ROOT    
