# Supplementary material for: Study of the Differential Activity of Thrombin Inhibitors Using Docking, QSAR, Molecular Dynamics, and MM-GBSA
Source: PLoS One. 2015 Nov 24;10(11):e0142774. doi: 10.1371/journal.pone.0142774 (PMC4657979; doi:10.1371/journal.pone.0142774)
Supplement: S1 File — (ZIP) [file pone.0142774.s001.zip › 093.mol2]

@<TRIPOS>MOLECULE
093
53   54    1
SMALL
USER_CHARGES


@<TRIPOS>ATOM
      1 S1         18.5825  -16.1311   23.9328 S.3       1 UNK         0.6450 
      2 C2         19.6751  -15.7370   25.2838 C.ar      1 UNK         0.0000 
      3 O3         19.4188  -15.7100   22.8322 O.3       1 UNK        -0.3000 
      4 C4         10.8157  -11.8788   24.2608 C.2       1 UNK         0.5750 
      5 C5         18.9489  -14.9296   21.8022 C.ar      1 UNK         0.0850 
      6 O6         18.3721  -17.5520   24.0390 O.2       1 UNK        -0.2150 
      7 O7         17.4143  -15.3334   24.2018 O.2       1 UNK        -0.2150 
      8 N8         10.1711  -12.9331   24.8875 N.2       1 UNK        -0.7850 
      9 C9         20.9192  -16.4053   25.4090 C.ar      1 UNK         0.0850 
     10 C10        17.5968  -14.8039   21.3939 C.ar      1 UNK        -0.1150 
     11 N11        11.8044  -13.1526   22.6596 N.2       1 UNK        -0.1225 
     12 N12        11.5706  -11.9590   23.2500 N.2       1 UNK        -0.4450 
     13 C13        17.2403  -13.9316   20.3341 C.ar      1 UNK         0.0850 
     14 C14        19.5923  -13.3329   20.0785 C.ar      1 UNK        -0.1150 
     15 C15        19.9364  -14.2110   21.1149 C.ar      1 UNK        -0.1150 
     16 N16        10.5711  -10.6786   24.8874 N.2       1 UNK        -0.7850 
     17 C17        18.2491  -13.1921   19.6895 C.ar      1 UNK        -0.1150 
     18 C18        12.0965  -13.1303   21.3352 C.2       1 UNK         0.0350 
     19 C19        19.3532  -14.6693   26.1507 C.ar      1 UNK        -0.1150 
     20 O20        21.2090  -17.4105   24.5091 O.3       1 UNK        -0.2850 
     21 O21        15.9714  -13.8122   19.8158 O.3       1 UNK        -0.2850 
     22 C22        21.8132  -15.9972   26.4310 C.ar      1 UNK        -0.1150 
     23 C23        20.6852  -12.5416   19.4197 C.3       1 UNK        -0.0650 
     24 C24        12.3401  -14.3863   20.5060 C.3       1 UNK        -0.1200 
     25 C25        14.8882  -14.3618   20.5483 C.3       1 UNK         0.1400 
     26 C26        22.4958  -18.0083   24.5520 C.3       1 UNK         0.1100 
     27 C27        13.6280  -14.2350   19.6878 C.3       1 UNK        -0.1200 
     28 C28        20.2551  -14.2634   27.1458 C.ar      1 UNK        -0.1150 
     29 C29        21.4808  -14.9329   27.2875 C.ar      1 UNK        -0.1150 
     30 H30         9.3084  -12.7362   25.4092 H         1 UNK         0.3600 
     31 H31        10.1221  -13.7989   24.3629 H         1 UNK         0.3600 
     32 H32        16.8442  -15.4037   21.8767 H         1 UNK         0.1150 
     33 H33        20.9701  -14.3144   21.4136 H         1 UNK         0.1150 
     34 H34         9.6578  -10.5921   25.3632 H         1 UNK         0.3600 
     35 H35        10.7390   -9.8687   24.3141 H         1 UNK         0.3600 
     36 H36        17.9851  -12.5331   18.8773 H         1 UNK         0.1150 
     37 H37        12.1711  -12.1946   20.7787 H         1 UNK         0.0875 
     38 H38        18.4228  -14.1331   26.0526 H         1 UNK         0.1150 
     39 H39        22.7712  -16.4741   26.5746 H         1 UNK         0.1150 
     40 H40        21.5484  -13.1817   19.2872 H         1 UNK         0.0600 
     41 H41        20.3977  -12.1509   18.4456 H         1 UNK         0.0600 
     42 H42        20.9712  -11.7331   20.0871 H         1 UNK         0.0600 
     43 H43        11.4884  -14.5333   19.8436 H         1 UNK         0.0600 
     44 H44        12.3852  -15.2630   21.1536 H         1 UNK         0.0600 
     45 H45        15.0362  -15.4195   20.7669 H         1 UNK         0.0300 
     46 H46        14.7863  -13.8262   21.4935 H         1 UNK         0.0300 
     47 H47        22.5707  -18.7544   23.7612 H         1 UNK         0.0300 
     48 H48        23.2828  -17.2715   24.3857 H         1 UNK         0.0300 
     49 H49        22.6689  -18.5163   25.5015 H         1 UNK         0.0300 
     50 H50        13.6241  -13.2657   19.1892 H         1 UNK         0.0600 
     51 H51        13.6642  -14.9821   18.8943 H         1 UNK         0.0600 
     52 H52        20.0036  -13.4335   27.7882 H         1 UNK         0.1150 
     53 H53        22.1704  -14.6359   28.0608 H         1 UNK         0.1150 
@<TRIPOS>BOND
     1    1    2 1    
     2    1    3 1    
     3    1    6 2    
     4    1    7 2    
     5    2    9 ar   
     6    2   19 ar   
     7    3    5 1    
     8    4   12 2    
     9    4    8 1    
    10    4   16 1    
    11    5   10 ar   
    12    5   15 ar   
    13    8   30 1    
    14    8   31 1    
    15    9   20 1    
    16    9   22 ar   
    17   10   13 ar   
    18   10   32 1    
    19   11   18 2    
    20   11   12 1    
    21   13   21 1    
    22   13   17 ar   
    23   14   15 ar   
    24   14   17 ar   
    25   14   23 1    
    26   15   33 1    
    27   16   34 1    
    28   16   35 1    
    29   17   36 1    
    30   18   24 1    
    31   18   37 1    
    32   19   28 ar   
    33   19   38 1    
    34   20   26 1    
    35   21   25 1    
    36   22   29 ar   
    37   22   39 1    
    38   23   40 1    
    39   23   41 1    
    40   23   42 1    
    41   24   27 1    
    42   24   43 1    
    43   24   44 1    
    44   25   27 1    
    45   25   45 1    
    46   25   46 1    
    47   26   47 1    
    48   26   48 1    
    49   26   49 1    
    50   27   50 1    
    51   27   51 1    
    52   28   29 ar   
    53   28   52 1    
    54   29   53 1    
@<TRIPOS>SUBSTRUCTURE
     1 UNK         1 GROUP             0       ****    0 ROOT    
