# Supplementary material for: Study of the Differential Activity of Thrombin Inhibitors Using Docking, QSAR, Molecular Dynamics, and MM-GBSA
Source: PLoS One. 2015 Nov 24;10(11):e0142774. doi: 10.1371/journal.pone.0142774 (PMC4657979; doi:10.1371/journal.pone.0142774)
Supplement: S1 File — (ZIP) [file pone.0142774.s001.zip › 094.mol2]

@<TRIPOS>MOLECULE
094
51   53    1
SMALL
USER_CHARGES


@<TRIPOS>ATOM
      1 S1         20.0270  -15.6788   24.3456 S.3       1 UNK         0.6450 
      2 C2         13.6371  -14.4281   21.5237 C.3       1 UNK         0.0000 
      3 C3         21.8026  -15.5622   24.5379 C.3       1 UNK         0.0000 
      4 O4         19.9951  -15.7903   22.9047 O.3       1 UNK        -0.3000 
      5 C5         10.7965  -11.8700   24.2483 C.2       1 UNK         0.5750 
      6 N6         21.7515  -18.9579   23.3850 N.1       1 UNK        -0.4300 
      7 C7         19.2295  -14.9364   22.1515 C.3       1 UNK         0.0850 
      8 C8         22.1539  -17.9290   23.7286 C.1       1 UNK         0.3950 
      9 O9         19.5205  -14.4560   24.9175 O.2       1 UNK        -0.2150 
     10 O10        19.6490  -16.8648   25.0699 O.2       1 UNK        -0.2150 
     11 C11        22.6619  -16.6328   24.1605 C.3       1 UNK         0.0350 
     12 C12        13.5687  -14.9642   20.1100 C.3       1 UNK        -0.1200 
     13 C13        12.8647  -15.6969   21.2275 C.3       1 UNK        -0.1200 
     14 N14        11.7716  -13.1137   22.6124 N.2       1 UNK        -0.1225 
     15 N15        10.1711  -12.9332   24.8873 N.2       1 UNK        -0.7850 
     16 C16        17.8826  -14.6019   22.4329 C.3       1 UNK        -0.1150 
     17 N17        11.5274  -11.9318   23.2185 N.2       1 UNK        -0.4450 
     18 C18        12.8389  -13.1658   21.7733 C.2       1 UNK         0.0350 
     19 C19        17.1624  -13.7591   21.5490 C.3       1 UNK         0.0850 
     20 C20        14.9921  -14.5083   22.2074 C.3       1 UNK         0.1400 
     21 C21        19.1659  -13.5226   20.1609 C.3       1 UNK        -0.1150 
     22 C22        19.8457  -14.4199   20.9994 C.3       1 UNK        -0.1150 
     23 O23        15.8249  -13.4706   21.6970 O.3       1 UNK        -0.2850 
     24 N24        10.5711  -10.6729   24.8874 N.2       1 UNK        -0.7850 
     25 C25        17.8236  -13.1949   20.4379 C.3       1 UNK        -0.1150 
     26 C26        22.3750  -14.3235   24.9101 C.3       1 UNK        -0.1150 
     27 C27        24.0607  -16.4416   24.1539 C.3       1 UNK        -0.1150 
     28 C28        19.8921  -12.9332   18.9722 C.3       1 UNK        -0.0650 
     29 C29        23.7707  -14.1409   24.8875 C.3       1 UNK        -0.1150 
     30 C30        24.6143  -15.1972   24.5028 C.3       1 UNK        -0.1150 
     31 H31        12.9548  -14.4196   19.3960 H         1 UNK         0.0600 
     32 H32        14.4690  -15.4132   19.6948 H         1 UNK         0.0600 
     33 H33        13.2897  -16.6373   21.5722 H         1 UNK         0.0600 
     34 H34        11.7771  -15.6483   21.2508 H         1 UNK         0.0600 
     35 H35         9.3086  -12.7472   25.4136 H         1 UNK         0.3600 
     36 H36        10.1094  -13.7927   24.3539 H         1 UNK         0.3600 
     37 H37        17.3957  -15.0247   23.2997 H         1 UNK         0.1150 
     38 H38        13.1862  -12.2917   21.2208 H         1 UNK         0.0875 
     39 H39        14.8933  -14.4025   23.2871 H         1 UNK         0.0300 
     40 H40        15.4199  -15.4947   22.0185 H         1 UNK         0.0300 
     41 H41        20.8694  -14.6886   20.7842 H         1 UNK         0.1150 
     42 H42         9.6598  -10.5781   25.3661 H         1 UNK         0.3600 
     43 H43        10.7434   -9.8619   24.3171 H         1 UNK         0.3600 
     44 H44        17.2798  -12.5321   19.7815 H         1 UNK         0.1150 
     45 H45        21.7486  -13.4888   25.1885 H         1 UNK         0.1150 
     46 H46        24.7203  -17.2473   23.8628 H         1 UNK         0.1150 
     47 H47        19.1929  -12.5334   18.2384 H         1 UNK         0.0600 
     48 H48        20.5517  -12.1339   19.3063 H         1 UNK         0.0600 
     49 H49        20.5093  -13.6912   18.4883 H         1 UNK         0.0600 
     50 H50        24.1966  -13.1897   25.1663 H         1 UNK         0.1150 
     51 H51        25.6859  -15.0572   24.4873 H         1 UNK         0.1150 
@<TRIPOS>BOND
     1    1    3 1    
     2    1    4 1    
     3    1    9 2    
     4    1   10 2    
     5    2   20 1    
     6    2   12 1    
     7    2   13 1    
     8    2   18 1    
     9    3   11 2    
    10    3   26 1    
    11    4    7 1    
    12    5   17 2    
    13    5   15 1    
    14    5   24 1    
    15    6    8 3    
    16    7   16 2    
    17    7   22 1    
    18    8   11 1    
    19   11   27 1    
    20   12   13 1    
    21   12   31 1    
    22   12   32 1    
    23   13   33 1    
    24   13   34 1    
    25   14   18 2    
    26   14   17 1    
    27   15   35 1    
    28   15   36 1    
    29   16   19 1    
    30   16   37 1    
    31   18   38 1    
    32   19   23 1    
    33   19   25 2    
    34   20   23 1    
    35   20   39 1    
    36   20   40 1    
    37   21   22 2    
    38   21   25 1    
    39   21   28 1    
    40   22   41 1    
    41   24   42 1    
    42   24   43 1    
    43   25   44 1    
    44   26   29 2    
    45   26   45 1    
    46   27   30 2    
    47   27   46 1    
    48   28   47 1    
    49   28   48 1    
    50   28   49 1    
    51   29   30 1    
    52   29   50 1    
    53   30   51 1    
@<TRIPOS>SUBSTRUCTURE
     1 UNK         1 GROUP             0       ****    0 ROOT    
