# Supplementary material for: Study of the Differential Activity of Thrombin Inhibitors Using Docking, QSAR, Molecular Dynamics, and MM-GBSA
Source: PLoS One. 2015 Nov 24;10(11):e0142774. doi: 10.1371/journal.pone.0142774 (PMC4657979; doi:10.1371/journal.pone.0142774)
Supplement: S1 File — (ZIP) [file pone.0142774.s001.zip › 095.mol2]

@<TRIPOS>MOLECULE
095
54   56    1
SMALL
USER_CHARGES


@<TRIPOS>ATOM
      1 S1         19.1955  -17.1188   23.6766 S.3       1 UNK         0.6450 
      2 C2         10.5951  -11.9555   23.9578 C.cat     1 UNK         0.8825 
      3 N3         11.4475  -11.9941   22.8996 N.2       1 UNK        -0.5425 
      4 O4         19.5366  -16.6045   22.3657 O.3       1 UNK        -0.3000 
      5 C5         18.9826  -15.4493   21.8489 C.3       1 UNK         0.0850 
      6 O6         17.7980  -17.1731   24.0235 O.2       1 UNK        -0.2150 
      7 O7         19.9197  -18.3123   24.0311 O.2       1 UNK        -0.2150 
      8 C8         19.9204  -15.9182   24.7758 C.3       1 UNK         0.0000 
      9 C9         17.7120  -14.9142   22.1778 C.3       1 UNK        -0.1150 
     10 C10        11.9433  -10.7836   22.1957 C.3       1 UNK         0.0900 
     11 C11        11.8342  -13.2452   22.2015 C.3       1 UNK         0.0900 
     12 C12        17.2427  -13.7384   21.5601 C.3       1 UNK         0.0850 
     13 N13        10.1302  -13.0781   24.5188 N.2       1 UNK        -0.8000 
     14 C14        19.3515  -13.5487   20.3451 C.3       1 UNK        -0.1150 
     15 C15        19.7760  -14.7659   20.9083 C.3       1 UNK        -0.1150 
     16 O16        15.9771  -13.3113   21.8771 O.3       1 UNK        -0.2850 
     17 C17        18.0827  -13.0368   20.6688 C.3       1 UNK        -0.1150 
     18 C18        15.4353  -12.2718   21.0676 C.3       1 UNK         0.1400 
     19 C19        13.3501  -13.3549   22.0601 C.3       1 UNK        -0.1200 
     20 C20        13.4632  -10.8238   21.9463 C.3       1 UNK        -0.1200 
     21 C21        13.9147  -12.1477   21.2899 C.3       1 UNK        -0.0600 
     22 C22        19.2482  -15.4965   25.9433 C.3       1 UNK        -0.1150 
     23 C23        21.1967  -15.3940   24.4746 C.3       1 UNK        -0.1150 
     24 C24        20.2982  -12.7430   19.4861 C.3       1 UNK        -0.0650 
     25 C25        21.7887  -14.4354   25.3185 C.3       1 UNK        -0.1150 
     26 C26        19.8509  -14.5449   26.7901 C.3       1 UNK        -0.1150 
     27 C27        21.1076  -14.0043   26.4708 C.3       1 UNK        -0.1150 
     28 H28         9.6431  -10.7973   25.3548 H         1 UNK         0.4600 
     29 H29        17.0426  -15.4054   22.8630 H         1 UNK         0.1150 
     30 H30        11.4181  -10.7197   21.2411 H         1 UNK         0.0600 
     31 H31        11.6966   -9.8700   22.7333 H         1 UNK         0.0600 
     32 H32        11.4482  -14.1328   22.6972 H         1 UNK         0.0600 
     33 H33        11.4255  -13.2427   21.1960 H         1 UNK         0.0600 
     34 H34         9.6695  -13.0491   25.4358 H         1 UNK         0.4600 
     35 H35        10.3572  -13.9721   24.1160 H         1 UNK         0.4600 
     36 H36        20.7512  -15.1620   20.6624 H         1 UNK         0.1150 
     37 H37        17.7711  -12.0954   20.2448 H         1 UNK         0.1150 
     38 H38        15.6115  -12.5211   20.0191 H         1 UNK         0.0300 
     39 H39        15.9298  -11.3184   21.2600 H         1 UNK         0.0300 
     40 H40        13.7976  -13.4348   23.0499 H         1 UNK         0.0600 
     41 H41        13.5983  -14.2771   21.5337 H         1 UNK         0.0600 
     42 H42        13.7362   -9.9937   21.2949 H         1 UNK         0.0600 
     43 H43        13.9722  -10.6290   22.8849 H         1 UNK         0.0600 
     44 H44        13.4603  -12.1555   20.2973 H         1 UNK         0.0600 
     45 H45        18.2749  -15.8942   26.1942 H         1 UNK         0.1150 
     46 H46        21.7183  -15.7244   23.5876 H         1 UNK         0.1150 
     47 H47        19.7988  -12.3788   18.5917 H         1 UNK         0.0600 
     48 H48        20.6668  -11.8968   20.0711 H         1 UNK         0.0600 
     49 H49        21.1522  -13.3382   19.1696 H         1 UNK         0.0600 
     50 H50        22.7605  -14.0276   25.0831 H         1 UNK         0.1150 
     51 H51        19.3424  -14.2075   27.6806 H         1 UNK         0.1150 
     52 H52        21.5432  -13.2570   27.1156 H         1 UNK         0.1150 
     53 N53        10.1811  -10.7996   24.4862 N.pl3     1 UNK        -0.8000 
     54 H54        10.4503   -9.9061   24.0833 H         1 UNK         0.4600 
@<TRIPOS>BOND
     1    1    4 1    
     2    1    6 2    
     3    1    7 2    
     4    1    8 1    
     5    2    3 1    
     6    2   13 1    
     7    2   53 ar   
     8    3   10 1    
     9    3   11 1    
    10    4    5 1    
    11    5    9 2    
    12    5   15 1    
    13    8   22 2    
    14    8   23 1    
    15    9   12 1    
    16    9   29 1    
    17   10   20 1    
    18   10   30 1    
    19   10   31 1    
    20   11   19 1    
    21   11   32 1    
    22   11   33 1    
    23   12   16 1    
    24   12   17 2    
    25   13   34 1    
    26   13   35 1    
    27   14   15 2    
    28   14   17 1    
    29   14   24 1    
    30   15   36 1    
    31   16   18 1    
    32   17   37 1    
    33   18   21 1    
    34   18   38 1    
    35   18   39 1    
    36   19   21 1    
    37   19   40 1    
    38   19   41 1    
    39   20   21 1    
    40   20   42 1    
    41   20   43 1    
    42   21   44 1    
    43   22   26 1    
    44   22   45 1    
    45   23   25 2    
    46   23   46 1    
    47   24   47 1    
    48   24   48 1    
    49   24   49 1    
    50   25   27 1    
    51   25   50 1    
    52   26   27 2    
    53   26   51 1    
    54   27   52 1    
    55   28   53 1    
    56   53   54 1    
@<TRIPOS>SUBSTRUCTURE
     1 UNK         1 GROUP             0       ****    0 ROOT    
