# Supplementary material for: Study of the Differential Activity of Thrombin Inhibitors Using Docking, QSAR, Molecular Dynamics, and MM-GBSA
Source: PLoS One. 2015 Nov 24;10(11):e0142774. doi: 10.1371/journal.pone.0142774 (PMC4657979; doi:10.1371/journal.pone.0142774)
Supplement: S1 File — (ZIP) [file pone.0142774.s001.zip › 096.mol2]

@<TRIPOS>MOLECULE
096
57   59    1
SMALL
USER_CHARGES


@<TRIPOS>ATOM
      1 S1         19.8489  -17.1926   23.5920 S.3       1 UNK         0.6450 
      2 C2         19.5979  -15.6337   25.9303 C.3       1 UNK         0.1500 
      3 C3         20.3728  -15.9567   24.7769 C.3       1 UNK         0.0000 
      4 C4         18.3545  -16.4139   26.3586 C.3       1 UNK         0.4500 
      5 C5         10.7705  -11.8836   23.9210 C.cat     1 UNK         0.8825 
      6 N6         11.5450  -12.0120   22.8131 N.2       1 UNK        -0.5425 
      7 O7         18.6307  -16.6290   23.0479 O.3       1 UNK        -0.3000 
      8 C8         18.5796  -15.4604   22.3106 C.3       1 UNK         0.0850 
      9 O9         19.6400  -18.3591   24.4097 O.2       1 UNK        -0.2150 
     10 O10        20.9451  -17.3573   22.6728 O.2       1 UNK        -0.2150 
     11 C11        17.3497  -14.7752   22.3556 C.3       1 UNK        -0.1150 
     12 C12        11.7736  -13.3103   22.1337 C.3       1 UNK         0.0900 
     13 C13        12.0747  -10.8534   22.0498 C.3       1 UNK         0.0900 
     14 C14        17.1535  -13.5776   21.6438 C.3       1 UNK         0.0850 
     15 F15        18.7249  -17.5758   26.8930 F         1 UNK        -0.2000 
     16 F16        17.6926  -15.7333   27.2875 F         1 UNK        -0.2000 
     17 F17        17.4988  -16.6426   25.3687 F         1 UNK        -0.2000 
     18 N18        10.1712  -12.9331   24.4874 N.2       1 UNK        -0.8000 
     19 C19        19.4245  -13.7335   20.7787 C.3       1 UNK        -0.1150 
     20 C20        19.6243  -14.9194   21.5174 C.3       1 UNK        -0.1150 
     21 O21        15.9556  -12.9331   21.7805 O.3       1 UNK        -0.2850 
     22 C22        18.1931  -13.0553   20.8528 C.3       1 UNK        -0.1150 
     23 C23        20.0238  -14.5735   26.7638 C.3       1 UNK        -0.1150 
     24 C24        15.2671  -12.6393   20.5763 C.3       1 UNK         0.1400 
     25 C25        13.2470  -13.5328   21.8164 C.3       1 UNK        -0.1200 
     26 C26        13.5379  -11.0468   21.6146 C.3       1 UNK        -0.1200 
     27 C27        13.7893  -12.4003   20.9285 C.3       1 UNK        -0.0600 
     28 C28        21.5731  -15.2520   24.5343 C.3       1 UNK        -0.1150 
     29 C29        20.5304  -13.1912   19.8975 C.3       1 UNK        -0.0650 
     30 C30        21.1957  -13.8588   26.4874 C.3       1 UNK        -0.1150 
     31 C31        21.9923  -14.2192   25.3900 C.3       1 UNK        -0.1150 
     32 H32         9.8635  -10.5882   25.2287 H         1 UNK         0.4600 
     33 H33        16.5467  -15.1684   22.9628 H         1 UNK         0.1150 
     34 H34        11.4134  -14.1329   22.7374 H         1 UNK         0.0600 
     35 H35        11.2296  -13.3546   21.1963 H         1 UNK         0.0600 
     36 H36        11.4433  -10.7136   21.1741 H         1 UNK         0.0600 
     37 H37        12.0035   -9.9296   22.6207 H         1 UNK         0.0600 
     38 H38         9.5020  -12.8054   25.2479 H         1 UNK         0.4600 
     39 H39        10.2972  -13.8666   24.1044 H         1 UNK         0.4600 
     40 H40        20.5779  -15.4086   21.4249 H         1 UNK         0.1150 
     41 H41        18.0480  -12.1333   20.3110 H         1 UNK         0.1150 
     42 H42        19.4577  -14.2895   27.6384 H         1 UNK         0.1150 
     43 H43        15.3390  -13.4872   19.8925 H         1 UNK         0.0300 
     44 H44        15.7037  -11.7743   20.0772 H         1 UNK         0.0300 
     45 H45        13.7995  -13.6059   22.7536 H         1 UNK         0.0600 
     46 H46        13.3698  -14.4922   21.3122 H         1 UNK         0.0600 
     47 H47        13.8177  -10.2372   20.9406 H         1 UNK         0.0600 
     48 H48        14.1711  -10.9397   22.4874 H         1 UNK         0.0600 
     49 H49        13.2265  -12.4009   19.9923 H         1 UNK         0.0600 
     50 H50        22.1867  -15.4968   23.6854 H         1 UNK         0.1150 
     51 H51        20.1852  -12.3495   19.2969 H         1 UNK         0.0600 
     52 H52        21.3719  -12.8536   20.4997 H         1 UNK         0.0600 
     53 H53        20.8781  -13.9662   19.2156 H         1 UNK         0.0600 
     54 H54        21.4798  -13.0456   27.1369 H         1 UNK         0.1150 
     55 H55        22.9187  -13.7005   25.1983 H         1 UNK         0.1150 
     56 N56        10.5712  -10.6954   24.4944 N.pl3     1 UNK        -0.8000 
     57 H57        11.0490   -9.8808   24.1494 H         1 UNK         0.4600 
@<TRIPOS>BOND
     1    1    3 1    
     2    1    7 1    
     3    1    9 2    
     4    1   10 2    
     5    2    3 2    
     6    2    4 1    
     7    2   23 1    
     8    3   28 1    
     9    4   15 1    
    10    4   16 1    
    11    4   17 1    
    12    5    6 1    
    13    5   18 1    
    14    5   56 ar   
    15    6   13 1    
    16    6   12 1    
    17    7    8 1    
    18    8   11 2    
    19    8   20 1    
    20   11   14 1    
    21   11   33 1    
    22   12   25 1    
    23   12   34 1    
    24   12   35 1    
    25   13   26 1    
    26   13   36 1    
    27   13   37 1    
    28   14   21 1    
    29   14   22 2    
    30   18   38 1    
    31   18   39 1    
    32   19   20 2    
    33   19   22 1    
    34   19   29 1    
    35   20   40 1    
    36   21   24 1    
    37   22   41 1    
    38   23   30 2    
    39   23   42 1    
    40   24   27 1    
    41   24   43 1    
    42   24   44 1    
    43   25   27 1    
    44   25   45 1    
    45   25   46 1    
    46   26   27 1    
    47   26   47 1    
    48   26   48 1    
    49   27   49 1    
    50   28   31 2    
    51   28   50 1    
    52   29   51 1    
    53   29   52 1    
    54   29   53 1    
    55   30   31 1    
    56   30   54 1    
    57   31   55 1    
    58   32   56 1    
    59   56   57 1    
@<TRIPOS>SUBSTRUCTURE
     1 UNK         1 GROUP             0       ****    0 ROOT    
