# Supplementary material for: Study of the Differential Activity of Thrombin Inhibitors Using Docking, QSAR, Molecular Dynamics, and MM-GBSA
Source: PLoS One. 2015 Nov 24;10(11):e0142774. doi: 10.1371/journal.pone.0142774 (PMC4657979; doi:10.1371/journal.pone.0142774)
Supplement: S1 File — (ZIP) [file pone.0142774.s001.zip › 097.mol2]

@<TRIPOS>MOLECULE
097
56   58    1
SMALL
USER_CHARGES


@<TRIPOS>ATOM
      1 S1         20.5805  -15.0146   24.1676 S.3       1 UNK         0.6450 
      2 C2         21.2873  -16.4287   24.9962 C.ar      1 UNK         0.0000 
      3 C3         22.6802  -16.5276   25.2776 C.ar      1 UNK         0.0900 
      4 N4         23.6439  -15.4856   24.8875 N.pl3     1 UNK         0.6500 
      5 C5         10.7589  -12.2415   23.9777 C.cat     1 UNK         0.8825 
      6 N6         11.5119  -12.2774   22.8438 N.2       1 UNK        -0.5425 
      7 O7         19.4301  -15.5295   23.4507 O.3       1 UNK        -0.3000 
      8 O8         21.6497  -14.5330   23.3373 O.2       1 UNK        -0.2150 
      9 O9         20.2529  -14.1602   25.2810 O.2       1 UNK        -0.2150 
     10 C10        18.9785  -14.7418   22.4124 C.ar      1 UNK         0.0850 
     11 O11        23.4584  -14.3409   25.2873 O.co2     1 UNK        -0.3700 
     12 O12        24.5711  -15.8198   24.1581 O.co2     1 UNK        -0.3700 
     13 C13        17.6654  -14.2453   22.4866 C.ar      1 UNK        -0.1150 
     14 C14        12.0125  -11.0475   22.1679 C.3       1 UNK         0.0900 
     15 C15        11.7327  -13.4971   22.0226 C.3       1 UNK         0.0900 
     16 C16        17.1780  -13.3528   21.5137 C.ar      1 UNK         0.0850 
     17 N17        10.5712  -11.0866   24.6309 N.2       1 UNK        -0.8000 
     18 C18        19.3144  -13.4672   20.3403 C.ar      1 UNK        -0.1150 
     19 C19        19.7712  -14.4009   21.2876 C.ar      1 UNK        -0.1150 
     20 O20        15.8983  -12.8954   21.6655 O.3       1 UNK        -0.2850 
     21 C21        18.0186  -12.9364   20.4571 C.ar      1 UNK        -0.1150 
     22 C22        20.4198  -17.4631   25.4105 C.ar      1 UNK        -0.1150 
     23 C23        23.1693  -17.6723   25.9435 C.ar      1 UNK        -0.1150 
     24 C24        15.1706  -12.6327   20.4752 C.3       1 UNK         0.1400 
     25 C25        13.2031  -13.6763   21.6690 C.3       1 UNK        -0.1200 
     26 C26        13.4605  -11.1746   21.6584 C.3       1 UNK        -0.1200 
     27 C27        13.7004  -12.4668   20.8640 C.3       1 UNK        -0.0600 
     28 C28        20.2242  -13.0157   19.2182 C.3       1 UNK        -0.0650 
     29 C29        22.2967  -18.7008   26.3443 C.ar      1 UNK        -0.1150 
     30 C30        20.9201  -18.5942   26.0799 C.ar      1 UNK        -0.1150 
     31 H31         9.5197  -13.2287   25.2686 H         1 UNK         0.4600 
     32 H32        17.0348  -14.5293   23.3171 H         1 UNK         0.1150 
     33 H33        11.3578  -10.8420   21.3211 H         1 UNK         0.0600 
     34 H34        11.9521  -10.1729   22.8118 H         1 UNK         0.0600 
     35 H35        11.3713  -14.4027   22.4873 H         1 UNK         0.0600 
     36 H36        11.1889  -13.4263   21.0866 H         1 UNK         0.0600 
     37 H37         9.8457  -10.9935   25.3483 H         1 UNK         0.4600 
     38 H38        11.0439  -10.2552   24.3183 H         1 UNK         0.4600 
     39 H39        20.7571  -14.8209   21.1614 H         1 UNK         0.1150 
     40 H40        17.6776  -12.2184   19.7294 H         1 UNK         0.1150 
     41 H41        19.3598  -17.3887   25.2176 H         1 UNK         0.1150 
     42 H42        24.2254  -17.7547   26.1580 H         1 UNK         0.1150 
     43 H43        15.2720  -13.4679   19.7799 H         1 UNK         0.0300 
     44 H44        15.5344  -11.7338   19.9772 H         1 UNK         0.0300 
     45 H45        13.7787  -13.8111   22.5865 H         1 UNK         0.0600 
     46 H46        13.3295  -14.5899   21.0869 H         1 UNK         0.0600 
     47 H47        13.6887  -10.3165   21.0261 H         1 UNK         0.0600 
     48 H48        14.1606  -11.1101   22.4873 H         1 UNK         0.0600 
     49 H49        13.1170  -12.4044   19.9435 H         1 UNK         0.0600 
     50 H50        19.6515  -12.7732   18.3235 H         1 UNK         0.0600 
     51 H51        20.7800  -12.1331   19.5302 H         1 UNK         0.0600 
     52 H52        20.9433  -13.7905   18.9591 H         1 UNK         0.0600 
     53 H53        22.6837  -19.5684   26.8581 H         1 UNK         0.1150 
     54 H54        20.2471  -19.3796   26.3931 H         1 UNK         0.1150 
     55 N55        10.1724  -13.3328   24.4928 N.pl3     1 UNK        -0.8000 
     56 H56        10.3185  -14.2670   24.0874 H         1 UNK         0.4600 
@<TRIPOS>BOND
     1    1    2 1    
     2    1    7 1    
     3    1    8 2    
     4    1    9 2    
     5    2    3 ar   
     6    2   22 ar   
     7    3    4 1    
     8    3   23 ar   
     9    4   11 1    
    10    4   12 2    
    11    5    6 1    
    12    5   17 1    
    13    5   55 ar   
    14    6   14 1    
    15    6   15 1    
    16    7   10 1    
    17   10   13 ar   
    18   10   19 ar   
    19   13   16 ar   
    20   13   32 1    
    21   14   26 1    
    22   14   33 1    
    23   14   34 1    
    24   15   25 1    
    25   15   35 1    
    26   15   36 1    
    27   16   20 1    
    28   16   21 ar   
    29   17   37 1    
    30   17   38 1    
    31   18   19 ar   
    32   18   21 ar   
    33   18   28 1    
    34   19   39 1    
    35   20   24 1    
    36   21   40 1    
    37   22   30 ar   
    38   22   41 1    
    39   23   29 ar   
    40   23   42 1    
    41   24   27 1    
    42   24   43 1    
    43   24   44 1    
    44   25   27 1    
    45   25   45 1    
    46   25   46 1    
    47   26   27 1    
    48   26   47 1    
    49   26   48 1    
    50   27   49 1    
    51   28   50 1    
    52   28   51 1    
    53   28   52 1    
    54   29   30 ar   
    55   29   53 1    
    56   30   54 1    
    57   31   55 1    
    58   55   56 1    
@<TRIPOS>SUBSTRUCTURE
     1 UNK         1 GROUP             0       ****    0 ROOT    
