# Supplementary material for: Study of the Differential Activity of Thrombin Inhibitors Using Docking, QSAR, Molecular Dynamics, and MM-GBSA
Source: PLoS One. 2015 Nov 24;10(11):e0142774. doi: 10.1371/journal.pone.0142774 (PMC4657979; doi:10.1371/journal.pone.0142774)
Supplement: S1 File — (ZIP) [file pone.0142774.s001.zip › 098.mol2]

@<TRIPOS>MOLECULE
098
56   58    1
SMALL
USER_CHARGES


@<TRIPOS>ATOM
      1 S1         19.2632  -16.9480   23.8286 S.3       1 UNK         0.6450 
      2 C2         19.8618  -15.7559   25.0258 C.3       1 UNK         0.0000 
      3 C3         10.6399  -11.9408   23.9773 C.cat     1 UNK         0.8825 
      4 N4         11.4989  -11.9922   22.9238 N.2       1 UNK        -0.5425 
      5 O5         19.7006  -16.3765   22.5714 O.3       1 UNK        -0.3000 
      6 C6         19.1146  -15.2580   22.0086 C.3       1 UNK         0.0850 
      7 O7         17.8411  -17.0944   24.0074 O.2       1 UNK        -0.2150 
      8 O8         20.0033  -18.1228   24.2102 O.2       1 UNK        -0.2150 
      9 C9         19.2339  -15.4980   26.2751 C.3       1 UNK         0.1800 
     10 C10        17.8730  -14.6790   22.3798 C.3       1 UNK        -0.1150 
     11 C11        11.9351  -13.2559   22.2787 C.3       1 UNK         0.0900 
     12 C12        11.9541  -10.7928   22.1747 C.3       1 UNK         0.0900 
     13 C13        17.3660  -13.5569   21.6925 C.3       1 UNK         0.0850 
     14 N14        10.1720  -13.0553   24.5514 N.2       1 UNK        -0.8000 
     15 C15        19.3931  -13.4926   20.3287 C.3       1 UNK        -0.1150 
     16 C16        19.8444  -14.6634   20.9629 C.3       1 UNK        -0.1150 
     17 O17        16.1110  -13.1066   22.0270 O.3       1 UNK        -0.2850 
     18 C18        18.1519  -12.9427   20.6935 C.3       1 UNK        -0.1150 
     19 N19        18.1219  -16.1289   26.6765 N.3       1 UNK        -0.9000 
     20 C20        15.5037  -12.1915   21.1153 C.3       1 UNK         0.1400 
     21 C21        13.4546  -13.3168   22.1345 C.3       1 UNK        -0.1200 
     22 C22        13.4750  -10.7889   21.9317 C.3       1 UNK        -0.1200 
     23 C23        21.0551  -15.0692   24.7055 C.3       1 UNK        -0.1150 
     24 C24        13.9781  -12.1177   21.3268 C.3       1 UNK        -0.0600 
     25 C25        19.7874  -14.5380   27.1478 C.3       1 UNK        -0.1150 
     26 C26        20.2607  -12.8008   19.3022 C.3       1 UNK        -0.0650 
     27 C27        21.6050  -14.1205   25.5843 C.3       1 UNK        -0.1150 
     28 C28        20.9627  -13.8485   26.8024 C.3       1 UNK        -0.1150 
     29 H29         9.6612  -10.7630   25.3428 H         1 UNK         0.4600 
     30 H30        17.2509  -15.0988   23.1520 H         1 UNK         0.1150 
     31 H31        11.5849  -14.1357   22.8131 H         1 UNK         0.0600 
     32 H32        11.5242  -13.3136   21.2753 H         1 UNK         0.0600 
     33 H33        11.4310  -10.7812   21.2172 H         1 UNK         0.0600 
     34 H34        11.6756   -9.8700   22.6794 H         1 UNK         0.0600 
     35 H35         9.7033  -13.0119   25.4645 H         1 UNK         0.4600 
     36 H36        10.4016  -13.9544   24.1638 H         1 UNK         0.4600 
     37 H37        20.7915  -15.0969   20.6789 H         1 UNK         0.1150 
     38 H38        17.8135  -12.0422   20.2087 H         1 UNK         0.1150 
     39 H39        17.9696  -16.2175   27.6716 H         1 UNK         0.3600 
     40 H40        17.8385  -16.9561   26.1694 H         1 UNK         0.3600 
     41 H41        15.6897  -12.5385   20.0967 H         1 UNK         0.0300 
     42 H42        15.9440  -11.1982   21.2023 H         1 UNK         0.0300 
     43 H43        13.9120  -13.3530   23.1202 H         1 UNK         0.0600 
     44 H44        13.7335  -14.2458   21.6360 H         1 UNK         0.0600 
     45 H45        13.7238   -9.9730   21.2523 H         1 UNK         0.0600 
     46 H46        13.9709  -10.5411   22.8638 H         1 UNK         0.0600 
     47 H47        21.5553  -15.2720   23.7699 H         1 UNK         0.1150 
     48 H48        13.5307  -12.1778   20.3334 H         1 UNK         0.0600 
     49 H49        19.3028  -14.3091   28.0865 H         1 UNK         0.1150 
     50 H50        19.7445  -12.7342   18.3457 H         1 UNK         0.0600 
     51 H51        20.5000  -11.7977   19.6554 H         1 UNK         0.0600 
     52 H52        21.1983  -13.3329   19.1474 H         1 UNK         0.0600 
     53 H53        22.5136  -13.5979   25.3234 H         1 UNK         0.1150 
     54 H54        21.3729  -13.1078   27.4708 H         1 UNK         0.1150 
     55 N55        10.2225  -10.7785   24.4884 N.pl3     1 UNK        -0.8000 
     56 H56        10.5156   -9.8930   24.0843 H         1 UNK         0.4600 
@<TRIPOS>BOND
     1    1    2 1    
     2    1    5 1    
     3    1    7 2    
     4    1    8 2    
     5    2    9 2    
     6    2   23 1    
     7    3    4 1    
     8    3   14 1    
     9    3   55 ar   
    10    4   12 1    
    11    4   11 1    
    12    5    6 1    
    13    6   10 2    
    14    6   16 1    
    15    9   19 1    
    16    9   25 1    
    17   10   13 1    
    18   10   30 1    
    19   11   21 1    
    20   11   31 1    
    21   11   32 1    
    22   12   22 1    
    23   12   33 1    
    24   12   34 1    
    25   13   17 1    
    26   13   18 2    
    27   14   35 1    
    28   14   36 1    
    29   15   16 2    
    30   15   18 1    
    31   15   26 1    
    32   16   37 1    
    33   17   20 1    
    34   18   38 1    
    35   19   39 1    
    36   19   40 1    
    37   20   24 1    
    38   20   41 1    
    39   20   42 1    
    40   21   24 1    
    41   21   43 1    
    42   21   44 1    
    43   22   24 1    
    44   22   45 1    
    45   22   46 1    
    46   23   27 2    
    47   23   47 1    
    48   24   48 1    
    49   25   28 2    
    50   25   49 1    
    51   26   50 1    
    52   26   51 1    
    53   26   52 1    
    54   27   28 1    
    55   27   53 1    
    56   28   54 1    
    57   29   55 1    
    58   55   56 1    
@<TRIPOS>SUBSTRUCTURE
     1 UNK         1 GROUP             0       ****    0 ROOT    
