# Supplementary material for: Study of the Differential Activity of Thrombin Inhibitors Using Docking, QSAR, Molecular Dynamics, and MM-GBSA
Source: PLoS One. 2015 Nov 24;10(11):e0142774. doi: 10.1371/journal.pone.0142774 (PMC4657979; doi:10.1371/journal.pone.0142774)
Supplement: S1 File — (ZIP) [file pone.0142774.s001.zip › 099.mol2]

@<TRIPOS>MOLECULE
099
60   62    1
SMALL
USER_CHARGES


@<TRIPOS>ATOM
      1 S1         18.8915  -16.8917   24.1066 S.3       1 UNK         0.6450 
      2 C2         21.6769  -16.4899   24.4770 C.3       1 UNK        -0.1150 
      3 C3         20.3402  -16.0409   24.7277 C.3       1 UNK         0.0000 
      4 C4         10.7689  -11.8296   24.0653 C.cat     1 UNK         0.8825 
      5 N5         11.5443  -11.8488   22.9491 N.2       1 UNK        -0.5425 
      6 O6         19.0108  -16.6461   22.6827 O.3       1 UNK        -0.3000 
      7 C7         22.0151  -17.7331   23.6875 C.2       1 UNK         0.6250 
      8 C8         18.7126  -15.4093   22.1519 C.3       1 UNK         0.0850 
      9 O9         17.7819  -16.2833   24.7958 O.2       1 UNK        -0.2150 
     10 O10        19.0962  -18.2617   24.5019 O.2       1 UNK        -0.2150 
     11 C11        17.4939  -14.7298   22.3826 C.3       1 UNK        -0.1150 
     12 C12        12.0826  -10.6265   22.2972 C.3       1 UNK         0.0900 
     13 C13        11.8008  -13.0710   22.1484 C.3       1 UNK         0.0900 
     14 C14        17.2175  -13.5082   21.7432 C.3       1 UNK         0.0850 
     15 O15        21.3401  -18.1337   22.7395 O.2       1 UNK        -0.4300 
     16 N16        10.1711  -12.9331   24.5259 N.2       1 UNK        -0.8000 
     17 C17        19.3848  -13.6061   20.6316 C.3       1 UNK        -0.1150 
     18 C18        19.6431  -14.8463   21.2536 C.3       1 UNK        -0.1150 
     19 O19        15.9976  -12.9331   21.9781 O.3       1 UNK        -0.2850 
     20 C20        18.1787  -12.9333   20.8882 C.3       1 UNK        -0.1150 
     21 O21        23.1502  -18.3249   24.1048 O.3       1 UNK        -0.3300 
     22 C22        22.7547  -15.7185   24.9737 C.3       1 UNK        -0.1150 
     23 C23        15.3781  -12.2813   20.8758 C.3       1 UNK         0.1400 
     24 C24        13.2912  -13.2754   21.9259 C.3       1 UNK        -0.1200 
     25 C25        13.5746  -10.7562   21.9318 C.3       1 UNK        -0.1200 
     26 C26        13.8867  -12.0679   21.1809 C.3       1 UNK        -0.0600 
     27 C27        20.1373  -14.8480   25.4627 C.3       1 UNK        -0.1150 
     28 C28        20.3870  -12.9847   19.6847 C.3       1 UNK        -0.0650 
     29 C29        23.6212  -19.4834   23.4384 C.3       1 UNK         0.1600 
     30 C30        22.5318  -14.5321   25.6874 C.3       1 UNK        -0.1150 
     31 C31        21.2230  -14.1007   25.9455 C.3       1 UNK        -0.1150 
     32 H32         9.8208  -10.6461   25.4559 H         1 UNK         0.4600 
     33 H33        16.7229  -15.1587   23.0035 H         1 UNK         0.1150 
     34 H34        11.5004  -10.4517   21.3912 H         1 UNK         0.0600 
     35 H35        11.9464   -9.7421   22.9168 H         1 UNK         0.0600 
     36 H36        11.3684  -13.9639   22.5930 H         1 UNK         0.0600 
     37 H37        11.3712  -12.9638   21.1583 H         1 UNK         0.0600 
     38 H38         9.4928  -12.8687   25.2867 H         1 UNK         0.4600 
     39 H39        10.3202  -13.8375   24.0875 H         1 UNK         0.4600 
     40 H40        20.5665  -15.3710   21.0508 H         1 UNK         0.1150 
     41 H41        17.9953  -11.9812   20.4174 H         1 UNK         0.1150 
     42 H42        23.7783  -16.0209   24.8030 H         1 UNK         0.1150 
     43 H43        15.4633  -12.9168   19.9922 H         1 UNK         0.0300 
     44 H44        15.8651  -11.3330   20.6466 H         1 UNK         0.0300 
     45 H45        13.7773  -13.4314   22.8874 H         1 UNK         0.0600 
     46 H46        13.4527  -14.1859   21.3474 H         1 UNK         0.0600 
     47 H47        13.8592   -9.9115   21.3036 H         1 UNK         0.0600 
     48 H48        14.1698  -10.6496   22.8330 H         1 UNK         0.0600 
     49 H49        13.3804  -11.9918   20.2171 H         1 UNK         0.0600 
     50 H50        19.1414  -14.4794   25.6587 H         1 UNK         0.1150 
     51 H51        19.8755  -12.5331   18.8364 H         1 UNK         0.0600 
     52 H52        20.9724  -12.2187   20.1933 H         1 UNK         0.0600 
     53 H53        21.0638  -13.7331   19.2877 H         1 UNK         0.0600 
     54 H54        24.5398  -19.8340   23.9085 H         1 UNK         0.0300 
     55 H55        22.8853  -20.2865   23.4872 H         1 UNK         0.0300 
     56 H56        23.8353  -19.2682   22.3909 H         1 UNK         0.0300 
     57 H57        23.3711  -13.9603   26.0521 H         1 UNK         0.1150 
     58 H58        21.0504  -13.1893   26.5008 H         1 UNK         0.1150 
     59 N59        10.5712  -10.7008   24.7562 N.pl3     1 UNK        -0.8000 
     60 H60        11.0511   -9.8580   24.4896 H         1 UNK         0.4600 
@<TRIPOS>BOND
     1    1    3 1    
     2    1    6 1    
     3    1    9 2    
     4    1   10 2    
     5    2    3 2    
     6    2    7 1    
     7    2   22 1    
     8    3   27 1    
     9    4    5 1    
    10    4   16 1    
    11    4   59 ar   
    12    5   12 1    
    13    5   13 1    
    14    6    8 1    
    15    7   15 2    
    16    7   21 1    
    17    8   11 2    
    18    8   18 1    
    19   11   14 1    
    20   11   33 1    
    21   12   25 1    
    22   12   34 1    
    23   12   35 1    
    24   13   24 1    
    25   13   36 1    
    26   13   37 1    
    27   14   19 1    
    28   14   20 2    
    29   16   38 1    
    30   16   39 1    
    31   17   18 2    
    32   17   20 1    
    33   17   28 1    
    34   18   40 1    
    35   19   23 1    
    36   20   41 1    
    37   21   29 1    
    38   22   30 2    
    39   22   42 1    
    40   23   26 1    
    41   23   43 1    
    42   23   44 1    
    43   24   26 1    
    44   24   45 1    
    45   24   46 1    
    46   25   26 1    
    47   25   47 1    
    48   25   48 1    
    49   26   49 1    
    50   27   31 2    
    51   27   50 1    
    52   28   51 1    
    53   28   52 1    
    54   28   53 1    
    55   29   54 1    
    56   29   55 1    
    57   29   56 1    
    58   30   31 1    
    59   30   57 1    
    60   31   58 1    
    61   32   59 1    
    62   59   60 1    
@<TRIPOS>SUBSTRUCTURE
     1 UNK         1 GROUP             0       ****    0 ROOT    
