# Supplementary material for: Study of the Differential Activity of Thrombin Inhibitors Using Docking, QSAR, Molecular Dynamics, and MM-GBSA
Source: PLoS One. 2015 Nov 24;10(11):e0142774. doi: 10.1371/journal.pone.0142774 (PMC4657979; doi:10.1371/journal.pone.0142774)
Supplement: S1 File — (ZIP) [file pone.0142774.s001.zip › 100.mol2]

@<TRIPOS>MOLECULE
100
54   56    1
SMALL
USER_CHARGES


@<TRIPOS>ATOM
      1 S1         18.4072  -17.5112   23.1945 S.3       1 UNK         0.6450 
      2 C2         10.7885  -11.8772   23.9645 C.cat     1 UNK         0.8825 
      3 N3         11.5940  -11.9979   22.8789 N.2       1 UNK        -0.5425 
      4 O4         19.0781  -16.8099   22.1192 O.3       1 UNK        -0.3000 
      5 C5         18.8284  -16.5581   24.6363 C.3       1 UNK         0.0000 
      6 C6         18.7492  -15.5258   21.7250 C.3       1 UNK         0.0850 
      7 O7         16.9665  -17.5366   23.1538 O.2       1 UNK        -0.2150 
      8 O8         18.9956  -18.7875   23.5073 O.2       1 UNK        -0.2150 
      9 C9         20.0392  -15.8347   24.6597 C.3       1 UNK        -0.1150 
     10 C10        17.5608  -14.8207   22.0528 C.3       1 UNK        -0.1150 
     11 C11        12.0794  -10.8350   22.0942 C.3       1 UNK         0.0900 
     12 C12        11.8860  -13.3009   22.2347 C.3       1 UNK         0.0900 
     13 C13        17.3189  -13.5361   21.5265 C.3       1 UNK         0.0850 
     14 N14        10.1711  -12.9358   24.4891 N.2       1 UNK        -0.8000 
     15 C15        19.5004  -13.5807   20.4326 C.3       1 UNK        -0.1150 
     16 C16        19.7071  -14.8846   20.9163 C.3       1 UNK        -0.1150 
     17 O17        16.1151  -12.9331   21.7947 O.3       1 UNK        -0.2850 
     18 C18        20.3699  -15.0453   25.7724 C.3       1 UNK         0.1800 
     19 C19        18.2999  -12.9090   20.7334 C.3       1 UNK        -0.1150 
     20 C20        15.3586  -12.5500   20.6484 C.3       1 UNK         0.1400 
     21 C21        13.3742  -13.4669   21.9454 C.3       1 UNK        -0.1200 
     22 C22        13.5440  -10.9749   21.6394 C.3       1 UNK        -0.1200 
     23 Cl23       21.8307  -14.1333   25.7675 Cl        1 UNK        -0.1800 
     24 C24        13.8730  -12.3477   21.0213 C.3       1 UNK        -0.0600 
     25 C25        17.9712  -16.5268   25.7542 C.3       1 UNK        -0.1150 
     26 C26        18.3165  -15.7546   26.8806 C.3       1 UNK        -0.1150 
     27 C27        19.5058  -14.9968   26.8814 C.3       1 UNK        -0.1150 
     28 C28        20.5584  -12.9357   19.5666 C.3       1 UNK        -0.0650 
     29 H29        20.7117  -15.8701   23.8152 H         1 UNK         0.1150 
     30 H30         9.8456  -10.6070   25.2779 H         1 UNK         0.4600 
     31 H31        16.7904  -15.2497   22.6722 H         1 UNK         0.1150 
     32 H32        11.4316  -10.7373   21.2228 H         1 UNK         0.0600 
     33 H33        11.9723   -9.9043   22.6501 H         1 UNK         0.0600 
     34 H34        11.5694  -14.1321   22.8572 H         1 UNK         0.0600 
     35 H35        11.3504  -13.3778   21.2924 H         1 UNK         0.0600 
     36 H36         9.4928  -12.8209   25.2436 H         1 UNK         0.4600 
     37 H37        10.3000  -13.8614   24.0876 H         1 UNK         0.4600 
     38 H38        20.6147  -15.4125   20.6639 H         1 UNK         0.1150 
     39 H39        18.1289  -11.9128   20.3598 H         1 UNK         0.1150 
     40 H40        15.4161  -13.3470   19.9040 H         1 UNK         0.0300 
     41 H41        15.7741  -11.6525   20.1867 H         1 UNK         0.0300 
     42 H42        13.9247  -13.4746   22.8868 H         1 UNK         0.0600 
     43 H43        13.5483  -14.4377   21.4785 H         1 UNK         0.0600 
     44 H44        13.7692  -10.1878   20.9196 H         1 UNK         0.0600 
     45 H45        14.1711  -10.7742   22.4946 H         1 UNK         0.0600 
     46 H46        13.3042  -12.4062   20.0912 H         1 UNK         0.0600 
     47 H47        17.0454  -17.0826   25.7500 H         1 UNK         0.1150 
     48 H48        17.6566  -15.7310   27.7355 H         1 UNK         0.1150 
     49 H49        19.7552  -14.3736   27.7264 H         1 UNK         0.1150 
     50 H50        20.1400  -12.1337   18.9684 H         1 UNK         0.0600 
     51 H51        21.3654  -12.5348   20.1800 H         1 UNK         0.0600 
     52 H52        20.9703  -13.6691   18.8764 H         1 UNK         0.0600 
     53 N53        10.5717  -10.7006   24.5590 N.pl3     1 UNK        -0.8000 
     54 H54        11.0613   -9.8780   24.2455 H         1 UNK         0.4600 
@<TRIPOS>BOND
     1    1    4 1    
     2    1    5 1    
     3    1    7 2    
     4    1    8 2    
     5    2    3 1    
     6    2   14 1    
     7    2   53 ar   
     8    3   11 1    
     9    3   12 1    
    10    4    6 1    
    11    5    9 2    
    12    5   25 1    
    13    6   10 2    
    14    6   16 1    
    15    9   18 1    
    16    9   29 1    
    17   10   13 1    
    18   10   31 1    
    19   11   22 1    
    20   11   32 1    
    21   11   33 1    
    22   12   21 1    
    23   12   34 1    
    24   12   35 1    
    25   13   17 1    
    26   13   19 2    
    27   14   36 1    
    28   14   37 1    
    29   15   16 2    
    30   15   19 1    
    31   15   28 1    
    32   16   38 1    
    33   17   20 1    
    34   18   23 1    
    35   18   27 2    
    36   19   39 1    
    37   20   24 1    
    38   20   40 1    
    39   20   41 1    
    40   21   24 1    
    41   21   42 1    
    42   21   43 1    
    43   22   24 1    
    44   22   44 1    
    45   22   45 1    
    46   24   46 1    
    47   25   26 2    
    48   25   47 1    
    49   26   27 1    
    50   26   48 1    
    51   27   49 1    
    52   28   50 1    
    53   28   51 1    
    54   28   52 1    
    55   30   53 1    
    56   53   54 1    
@<TRIPOS>SUBSTRUCTURE
     1 UNK         1 GROUP             0       ****    0 ROOT    
