# Supplementary material for: Study of the Differential Activity of Thrombin Inhibitors Using Docking, QSAR, Molecular Dynamics, and MM-GBSA
Source: PLoS One. 2015 Nov 24;10(11):e0142774. doi: 10.1371/journal.pone.0142774 (PMC4657979; doi:10.1371/journal.pone.0142774)
Supplement: S1 File — (ZIP) [file pone.0142774.s001.zip › 101.mol2]

@<TRIPOS>MOLECULE
101
57   59    1
SMALL
USER_CHARGES


@<TRIPOS>ATOM
      1 S1         18.5599  -17.1176   23.7192 S.3       1 UNK         0.6450 
      2 C2         10.7878  -12.2125   23.9855 C.cat     1 UNK         0.8825 
      3 C3         23.0865  -14.6214   24.5548 C.3       1 UNK         0.4500 
      4 N4         11.5970  -12.2981   22.8938 N.2       1 UNK        -0.5425 
      5 O5         18.9446  -16.7061   22.3835 O.3       1 UNK        -0.3000 
      6 C6         19.5438  -16.0369   24.7339 C.3       1 UNK         0.0000 
      7 C7         21.6865  -14.9013   25.0722 C.3       1 UNK         0.1500 
      8 C8         18.6652  -15.4456   21.8907 C.3       1 UNK         0.0850 
      9 O9         17.1932  -16.9002   24.1162 O.2       1 UNK        -0.2150 
     10 O10        19.0664  -18.4126   24.0929 O.2       1 UNK        -0.2150 
     11 C11        20.8742  -15.7896   24.3458 C.3       1 UNK        -0.1150 
     12 C12        17.4667  -14.7223   22.1155 C.3       1 UNK        -0.1150 
     13 C13        11.9059  -13.5814   22.2134 C.3       1 UNK         0.0900 
     14 C14        12.0450  -11.0964   22.1373 C.3       1 UNK         0.0900 
     15 C15        17.2557  -13.4742   21.4970 C.3       1 UNK         0.0850 
     16 N16        10.1720  -13.2810   24.5157 N.2       1 UNK        -0.8000 
     17 F17        23.7925  -15.7498   24.5064 F         1 UNK        -0.2000 
     18 F18        22.9871  -14.1331   23.3237 F         1 UNK        -0.2000 
     19 F19        23.7443  -13.7337   25.2874 F         1 UNK        -0.2000 
     20 C20        19.4708  -13.6003   20.4874 C.3       1 UNK        -0.1150 
     21 C21        19.6535  -14.8714   21.0652 C.3       1 UNK        -0.1150 
     22 O22        16.0590  -12.8371   21.6874 O.3       1 UNK        -0.2850 
     23 C23        18.2659  -12.9060   20.6999 C.3       1 UNK        -0.1150 
     24 C24        15.2901  -12.6255   20.5095 C.3       1 UNK         0.1400 
     25 C25        13.3640  -13.6810   21.7627 C.3       1 UNK        -0.1200 
     26 C26        13.5004  -11.1814   21.6438 C.3       1 UNK        -0.1200 
     27 C27        13.8058  -12.4901   20.9025 C.3       1 UNK        -0.0600 
     28 C28        19.0227  -15.4104   25.8850 C.3       1 UNK        -0.1150 
     29 C29        21.1632  -14.2707   26.2220 C.3       1 UNK        -0.1150 
     30 C30        19.8387  -14.5337   26.6297 C.3       1 UNK        -0.1150 
     31 C31        20.5707  -12.9898   19.6483 C.3       1 UNK        -0.0650 
     32 H32        21.2711  -16.2655   23.4604 H         1 UNK         0.1150 
     33 H33         9.8381  -10.9331   25.2880 H         1 UNK         0.4600 
     34 H34        16.6592  -15.1223   22.7054 H         1 UNK         0.1150 
     35 H35        11.7712  -14.4161   22.8874 H         1 UNK         0.0600 
     36 H36        11.2321  -13.7331   21.3708 H         1 UNK         0.0600 
     37 H37        11.3743  -10.9756   21.2873 H         1 UNK         0.0600 
     38 H38        11.9419  -10.1867   22.7255 H         1 UNK         0.0600 
     39 H39         9.4955  -13.1497   25.2678 H         1 UNK         0.4600 
     40 H40        10.3102  -14.2232   24.1283 H         1 UNK         0.4600 
     41 H41        20.5712  -15.4130   20.8869 H         1 UNK         0.1150 
     42 H42        18.1114  -11.9346   20.2601 H         1 UNK         0.1150 
     43 H43        15.3963  -13.4769   19.8339 H         1 UNK         0.0300 
     44 H44        15.6436  -11.7420   19.9760 H         1 UNK         0.0300 
     45 H45        13.9894  -13.7670   22.6517 H         1 UNK         0.0600 
     46 H46        13.5057  -14.6080   21.2060 H         1 UNK         0.0600 
     47 H47        13.7042  -10.3367   20.9859 H         1 UNK         0.0600 
     48 H48        14.1704  -11.0613   22.4875 H         1 UNK         0.0600 
     49 H49        13.2133  -12.4946   19.9862 H         1 UNK         0.0600 
     50 H50        18.0038  -15.5907   26.1966 H         1 UNK         0.1150 
     51 H51        21.7678  -13.5800   26.7902 H         1 UNK         0.1150 
     52 H52        19.4422  -14.0515   27.5116 H         1 UNK         0.1150 
     53 H53        20.2099  -12.1356   19.0800 H         1 UNK         0.0600 
     54 H54        21.3815  -12.6522   20.2918 H         1 UNK         0.0600 
     55 H55        20.9632  -13.7233   18.9451 H         1 UNK         0.0600 
     56 N56        10.5711  -11.0327   24.5799 N.pl3     1 UNK        -0.8000 
     57 H57        11.0508  -10.2096   24.2577 H         1 UNK         0.4600 
@<TRIPOS>BOND
     1    1    5 1    
     2    1    6 1    
     3    1    9 2    
     4    1   10 2    
     5    2    4 1    
     6    2   16 1    
     7    2   56 ar   
     8    3    7 1    
     9    3   17 1    
    10    3   18 1    
    11    3   19 1    
    12    4   14 1    
    13    4   13 1    
    14    5    8 1    
    15    6   11 2    
    16    6   28 1    
    17    7   11 1    
    18    7   29 2    
    19    8   12 2    
    20    8   21 1    
    21   11   32 1    
    22   12   15 1    
    23   12   34 1    
    24   13   25 1    
    25   13   35 1    
    26   13   36 1    
    27   14   26 1    
    28   14   37 1    
    29   14   38 1    
    30   15   22 1    
    31   15   23 2    
    32   16   39 1    
    33   16   40 1    
    34   20   21 2    
    35   20   23 1    
    36   20   31 1    
    37   21   41 1    
    38   22   24 1    
    39   23   42 1    
    40   24   27 1    
    41   24   43 1    
    42   24   44 1    
    43   25   27 1    
    44   25   45 1    
    45   25   46 1    
    46   26   27 1    
    47   26   47 1    
    48   26   48 1    
    49   27   49 1    
    50   28   30 2    
    51   28   50 1    
    52   29   30 1    
    53   29   51 1    
    54   30   52 1    
    55   31   53 1    
    56   31   54 1    
    57   31   55 1    
    58   33   56 1    
    59   56   57 1    
@<TRIPOS>SUBSTRUCTURE
     1 UNK         1 GROUP             0       ****    0 ROOT    
