# Supplementary material for: Study of the Differential Activity of Thrombin Inhibitors Using Docking, QSAR, Molecular Dynamics, and MM-GBSA
Source: PLoS One. 2015 Nov 24;10(11):e0142774. doi: 10.1371/journal.pone.0142774 (PMC4657979; doi:10.1371/journal.pone.0142774)
Supplement: S1 File — (ZIP) [file pone.0142774.s001.zip › 102.mol2]

@<TRIPOS>MOLECULE
102
57   59    1
SMALL
USER_CHARGES


@<TRIPOS>ATOM
      1 S1         18.7992  -17.0911   23.6289 S.3       1 UNK         0.6450 
      2 C2         10.7836  -11.8913   24.3083 C.cat     1 UNK         0.8825 
      3 N3         11.5772  -12.0571   23.2141 N.2       1 UNK        -0.5425 
      4 O4         19.1211  -16.5892   22.3094 O.3       1 UNK        -0.3000 
      5 C5         20.0824  -16.3150   24.5817 C.3       1 UNK         0.0000 
      6 C6         18.7235  -15.3580   21.8296 C.3       1 UNK         0.0850 
      7 O7         17.5709  -16.6701   24.2516 O.2       1 UNK        -0.2150 
      8 O8         19.0761  -18.4941   23.8001 O.2       1 UNK        -0.2150 
      9 C9         17.4886  -14.7120   22.0968 C.3       1 UNK        -0.1150 
     10 C10        12.0170  -10.9260   22.3531 C.3       1 UNK         0.0900 
     11 C11        11.8276  -13.4045   22.6483 C.3       1 UNK         0.0900 
     12 C12        17.1535  -13.5041   21.4518 C.3       1 UNK         0.0850 
     13 C13        19.7934  -15.2343   25.4408 C.3       1 UNK        -0.1150 
     14 N14        10.1711  -12.9331   24.8874 N.2       1 UNK        -0.8000 
     15 C15        19.3068  -13.5317   20.3021 C.3       1 UNK        -0.1150 
     16 C16        19.6187  -14.7521   20.9273 C.3       1 UNK        -0.1150 
     17 O17        15.9345  -12.9331   21.7164 O.3       1 UNK        -0.2850 
     18 C18        18.0716  -12.9101   20.5647 C.3       1 UNK        -0.1150 
     19 C19        20.8366  -14.5908   26.1349 C.3       1 UNK        -0.1150 
     20 C20        15.0878  -12.6999   20.5942 C.3       1 UNK         0.1400 
     21 C21        13.2278  -13.5864   22.0607 C.3       1 UNK        -0.1200 
     22 C22        13.4181  -11.1045   21.7330 C.3       1 UNK        -0.1200 
     23 C23        13.6367  -12.4796   21.0826 C.3       1 UNK        -0.0600 
     24 C24        21.4167  -16.7391   24.4100 C.3       1 UNK        -0.1150 
     25 C25        22.4586  -16.0947   25.1016 C.3       1 UNK        -0.1150 
     26 C26        20.2767  -12.9311   19.3112 C.3       1 UNK        -0.0650 
     27 C27        22.1671  -15.0207   25.9613 C.3       1 UNK        -0.1150 
     28 C28        20.5184  -13.4452   27.0653 C.3       1 UNK        -0.0650 
     29 H29         9.8063  -10.5493   25.5191 H         1 UNK         0.4600 
     30 H30        16.7389  -15.1451   22.7370 H         1 UNK         0.1150 
     31 H31        11.2835  -10.8211   21.5535 H         1 UNK         0.0600 
     32 H32        12.0014   -9.9864   22.9027 H         1 UNK         0.0600 
     33 H33        11.7711  -14.1331   23.4491 H         1 UNK         0.0600 
     34 H34        11.0576  -13.6519   21.9176 H         1 UNK         0.0600 
     35 H35        18.7772  -14.8893   25.5657 H         1 UNK         0.1150 
     36 H36         9.4561  -12.7890   25.6110 H         1 UNK         0.4600 
     37 H37        10.2796  -13.8624   24.4957 H         1 UNK         0.4600 
     38 H38        20.5549  -15.2458   20.7062 H         1 UNK         0.1150 
     39 H39        17.8223  -11.9781   20.0874 H         1 UNK         0.1150 
     40 H40        15.1103  -13.5714   19.9372 H         1 UNK         0.0300 
     41 H41        15.4395  -11.8464   20.0133 H         1 UNK         0.0300 
     42 H42        13.9336  -13.6451   22.8874 H         1 UNK         0.0600 
     43 H43        13.2806  -14.5533   21.5589 H         1 UNK         0.0600 
     44 H44        13.5693  -10.3294   20.9816 H         1 UNK         0.0600 
     45 H45        14.1711  -10.9171   22.4874 H         1 UNK         0.0600 
     46 H46        12.9777  -12.5346   20.2145 H         1 UNK         0.0600 
     47 H47        21.6428  -17.5528   23.7364 H         1 UNK         0.1150 
     48 H48        23.4805  -16.4210   24.9739 H         1 UNK         0.1150 
     49 H49        19.7423  -12.5331   18.4502 H         1 UNK         0.0600 
     50 H50        20.8510  -12.1331   19.7806 H         1 UNK         0.0600 
     51 H51        20.9711  -13.6855   18.9449 H         1 UNK         0.0600 
     52 H52        22.9711  -14.5331   26.4874 H         1 UNK         0.1150 
     53 H53        21.3711  -13.1850   27.6874 H         1 UNK         0.0600 
     54 H54        20.2251  -12.5625   26.4972 H         1 UNK         0.0600 
     55 H55        19.6987  -13.7324   27.7230 H         1 UNK         0.0600 
     56 N56        10.5711  -10.6833   24.8444 N.pl3     1 UNK        -0.8000 
     57 H57        11.0579   -9.8788   24.4874 H         1 UNK         0.4600 
@<TRIPOS>BOND
     1    1    4 1    
     2    1    5 1    
     3    1    7 2    
     4    1    8 2    
     5    2    3 1    
     6    2   14 1    
     7    2   56 ar   
     8    3   10 1    
     9    3   11 1    
    10    4    6 1    
    11    5   13 2    
    12    5   24 1    
    13    6    9 2    
    14    6   16 1    
    15    9   12 1    
    16    9   30 1    
    17   10   22 1    
    18   10   31 1    
    19   10   32 1    
    20   11   21 1    
    21   11   33 1    
    22   11   34 1    
    23   12   17 1    
    24   12   18 2    
    25   13   19 1    
    26   13   35 1    
    27   14   36 1    
    28   14   37 1    
    29   15   16 2    
    30   15   18 1    
    31   15   26 1    
    32   16   38 1    
    33   17   20 1    
    34   18   39 1    
    35   19   28 1    
    36   19   27 2    
    37   20   23 1    
    38   20   40 1    
    39   20   41 1    
    40   21   23 1    
    41   21   42 1    
    42   21   43 1    
    43   22   23 1    
    44   22   44 1    
    45   22   45 1    
    46   23   46 1    
    47   24   25 2    
    48   24   47 1    
    49   25   27 1    
    50   25   48 1    
    51   26   49 1    
    52   26   50 1    
    53   26   51 1    
    54   27   52 1    
    55   28   53 1    
    56   28   54 1    
    57   28   55 1    
    58   29   56 1    
    59   56   57 1    
@<TRIPOS>SUBSTRUCTURE
     1 UNK         1 GROUP             0       ****    0 ROOT    
