# Supplementary material for: Study of the Differential Activity of Thrombin Inhibitors Using Docking, QSAR, Molecular Dynamics, and MM-GBSA
Source: PLoS One. 2015 Nov 24;10(11):e0142774. doi: 10.1371/journal.pone.0142774 (PMC4657979; doi:10.1371/journal.pone.0142774)
Supplement: S1 File — (ZIP) [file pone.0142774.s001.zip › 103.mol2]

@<TRIPOS>MOLECULE
103
56   58    1
SMALL
USER_CHARGES


@<TRIPOS>ATOM
      1 S1         18.8924  -16.5909   24.2114 S.3       1 UNK         0.6450 
      2 N2         24.0730  -15.8901   24.4874 N.pl3     1 UNK         0.6500 
      3 C3         10.8341  -11.9008   24.3492 C.cat     1 UNK         0.8825 
      4 N4         11.7322  -12.0691   23.3358 N.pl3     1 UNK         0.4775 
      5 C5         20.2991  -15.7298   24.8645 C.ar      1 UNK         0.0000 
      6 O6         19.0993  -16.3865   22.7916 O.3       1 UNK        -0.3000 
      7 C7         22.7297  -15.4504   24.8985 C.ar      1 UNK         0.0900 
      8 C8         21.5855  -16.1639   24.4889 C.ar      1 UNK        -0.1150 
      9 C9         18.7001  -15.2324   22.1516 C.ar      1 UNK         0.0850 
     10 O10        17.7711  -15.9496   24.8452 O.2       1 UNK        -0.2150 
     11 O11        19.1127  -17.9453   24.6492 O.2       1 UNK        -0.2150 
     12 O12        24.9712  -15.0579   24.4875 O.co2     1 UNK        -0.3700 
     13 O13        24.2188  -17.0551   24.1343 O.co2     1 UNK        -0.3700 
     14 C14        17.4329  -14.6193   22.3064 C.ar      1 UNK        -0.1150 
     15 C15        12.0215  -10.9559   22.4269 C.3       1 UNK         0.0800 
     16 C16        11.8170  -13.3824   22.6996 C.3       1 UNK         0.0800 
     17 C17        17.0833  -13.4863   21.5461 C.ar      1 UNK         0.0850 
     18 N18        10.5712  -10.7012   24.8866 N.2       1 UNK        -1.3000 
     19 C19        19.2801  -13.5289   20.4869 C.ar      1 UNK        -0.1150 
     20 C20        19.6068  -14.6855   21.2224 C.ar      1 UNK        -0.1150 
     21 O21        15.8463  -12.9329   21.7417 O.3       1 UNK        -0.2850 
     22 C22        18.0151  -12.9327   20.6475 C.ar      1 UNK        -0.1150 
     23 C23        15.0407  -12.7126   20.5895 C.3       1 UNK         0.1400 
     24 C24        13.1668  -13.6164   22.0215 C.3       1 UNK        -0.1200 
     25 C25        13.3958  -11.1177   21.7450 C.3       1 UNK        -0.1200 
     26 C26        13.5877  -12.4871   21.0649 C.3       1 UNK        -0.0600 
     27 C27        20.1447  -14.5817   25.6709 C.ar      1 UNK        -0.1150 
     28 C28        22.5621  -14.2931   25.6874 C.ar      1 UNK        -0.1150 
     29 C29        21.2812  -13.8671   26.0874 C.ar      1 UNK        -0.1150 
     30 C30        20.2797  -12.9411   19.5148 C.3       1 UNK        -0.0650 
     31 H31        21.6859  -17.0355   23.8579 H         1 UNK         0.1150 
     32 H32         9.4414  -12.7607   25.5915 H         1 UNK         0.4600 
     33 H33        16.6849  -15.0327   22.9640 H         1 UNK         0.1150 
     34 H34        11.2264  -10.8991   21.6835 H         1 UNK         0.0600 
     35 H35        12.0159  -10.0096   22.9659 H         1 UNK         0.0600 
     36 H36        11.7712  -14.1330   23.4799 H         1 UNK         0.0600 
     37 H37        10.9772  -13.5390   22.0237 H         1 UNK         0.0600 
     38 H38         9.6968  -10.5940   25.4469 H         1 UNK         0.4600 
     39 H39        11.0871   -9.8738   24.6352 H         1 UNK         0.4600 
     40 H40        20.5708  -15.1558   21.0850 H         1 UNK         0.1150 
     41 H41        17.7582  -12.0497   20.0874 H         1 UNK         0.1150 
     42 H42        15.0784  -13.5903   19.9413 H         1 UNK         0.0300 
     43 H43        15.4044  -11.8605   20.0138 H         1 UNK         0.0300 
     44 H44        13.8990  -13.7377   22.8198 H         1 UNK         0.0600 
     45 H45        13.1488  -14.5681   21.4889 H         1 UNK         0.0600 
     46 H46        13.5325  -10.3216   21.0128 H         1 UNK         0.0600 
     47 H47        14.1710  -10.9659   22.4874 H         1 UNK         0.0600 
     48 H48        12.9336  -12.5152   20.1917 H         1 UNK         0.0600 
     49 H49        19.1655  -14.2289   25.9599 H         1 UNK         0.1150 
     50 H50        23.4261  -13.7331   26.0058 H         1 UNK         0.1150 
     51 H51        21.1685  -12.9813   26.6971 H         1 UNK         0.1150 
     52 H52        19.7741  -12.5334   18.6407 H         1 UNK         0.0600 
     53 H53        20.8535  -12.1482   19.9949 H         1 UNK         0.0600 
     54 H54        20.9708  -13.7073   19.1674 H         1 UNK         0.0600 
     55 N55        10.1712  -12.9331   24.8873 N.2       1 UNK        -1.3000 
     56 H56        10.2761  -13.8803   24.5374 H         1 UNK         0.4600 
@<TRIPOS>BOND
     1    1    5 1    
     2    1    6 1    
     3    1   10 2    
     4    1   11 2    
     5    2    7 1    
     6    2   12 2    
     7    2   13 1    
     8    3    4 ar   
     9    3   18 1    
    10    3   55 1    
    11    4   15 1    
    12    4   16 1    
    13    5    8 ar   
    14    5   27 ar   
    15    6    9 1    
    16    7    8 ar   
    17    7   28 ar   
    18    8   31 1    
    19    9   14 ar   
    20    9   20 ar   
    21   14   17 ar   
    22   14   33 1    
    23   15   25 1    
    24   15   34 1    
    25   15   35 1    
    26   16   24 1    
    27   16   36 1    
    28   16   37 1    
    29   17   21 1    
    30   17   22 ar   
    31   18   38 1    
    32   18   39 1    
    33   19   20 ar   
    34   19   22 ar   
    35   19   30 1    
    36   20   40 1    
    37   21   23 1    
    38   22   41 1    
    39   23   26 1    
    40   23   42 1    
    41   23   43 1    
    42   24   26 1    
    43   24   44 1    
    44   24   45 1    
    45   25   26 1    
    46   25   46 1    
    47   25   47 1    
    48   26   48 1    
    49   27   29 ar   
    50   27   49 1    
    51   28   29 ar   
    52   28   50 1    
    53   29   51 1    
    54   30   52 1    
    55   30   53 1    
    56   30   54 1    
    57   32   55 1    
    58   55   56 1    
@<TRIPOS>SUBSTRUCTURE
     1 UNK         1 GROUP             0       ****    0 ROOT    
