# Supplementary material for: Study of the Differential Activity of Thrombin Inhibitors Using Docking, QSAR, Molecular Dynamics, and MM-GBSA
Source: PLoS One. 2015 Nov 24;10(11):e0142774. doi: 10.1371/journal.pone.0142774 (PMC4657979; doi:10.1371/journal.pone.0142774)
Supplement: S1 File — (ZIP) [file pone.0142774.s001.zip › 104.mol2]

@<TRIPOS>MOLECULE
104
56   58    1
SMALL
USER_CHARGES


@<TRIPOS>ATOM
      1 S1         18.9439  -17.1055   23.7853 S.3       1 UNK         0.6450 
      2 C2         10.7809  -11.8279   24.1947 C.cat     1 UNK         0.8825 
      3 N3         11.5695  -11.8488   23.0847 N.2       1 UNK        -0.5425 
      4 O4         19.1238  -16.6920   22.4089 O.3       1 UNK        -0.3000 
      5 C5         20.2042  -16.1462   24.5907 C.3       1 UNK         0.0000 
      6 C6         18.7807  -15.4286   21.9719 C.3       1 UNK         0.0850 
      7 O7         17.7134  -16.7523   24.4453 O.2       1 UNK        -0.2150 
      8 O8         19.3669  -18.4573   24.0454 O.2       1 UNK        -0.2150 
      9 C9         19.8696  -15.1123   25.4896 C.3       1 UNK        -0.1150 
     10 C10        17.5841  -14.7441   22.3046 C.3       1 UNK        -0.1150 
     11 C11        11.8266  -13.0703   22.2813 C.3       1 UNK         0.0900 
     12 C12        12.0810  -10.6257   22.4137 C.3       1 UNK         0.0900 
     13 C13        17.2734  -13.5022   21.7139 C.3       1 UNK         0.0850 
     14 N14        10.5711  -10.6992   24.8874 N.2       1 UNK        -0.8000 
     15 C15        19.3833  -13.5753   20.4873 C.3       1 UNK        -0.1150 
     16 C16        19.6655  -14.8333   21.0519 C.3       1 UNK        -0.1150 
     17 O17        16.0584  -12.9331   22.0104 O.3       1 UNK        -0.2850 
     18 C18        20.8871  -14.3098   26.0395 C.3       1 UNK         0.1800 
     19 C19        18.1933  -12.9081   20.8249 C.3       1 UNK        -0.1150 
     20 N20        20.5711  -13.3331   26.8955 N.3       1 UNK        -0.9000 
     21 C21        15.3907  -12.2591   20.9442 C.3       1 UNK         0.1400 
     22 C22        13.3146  -13.2678   22.0190 C.3       1 UNK        -0.1200 
     23 C23        13.5639  -10.7384   22.0041 C.3       1 UNK        -0.1200 
     24 C24        13.8961  -12.0576   21.2701 C.3       1 UNK        -0.0600 
     25 C25        21.5539  -16.3768   24.2532 C.3       1 UNK        -0.1150 
     26 C26        22.5689  -15.5737   24.8041 C.3       1 UNK        -0.1150 
     27 C27        22.2328  -14.5331   25.6874 C.3       1 UNK        -0.1150 
     28 C28        20.3271  -12.9677   19.4758 C.3       1 UNK        -0.0650 
     29 H29        18.8372  -14.9238   25.7463 H         1 UNK         0.1150 
     30 H30         9.4924  -12.8743   25.4048 H         1 UNK         0.4600 
     31 H31        16.8422  -15.1810   22.9527 H         1 UNK         0.1150 
     32 H32        11.4118  -13.9645   22.7390 H         1 UNK         0.0600 
     33 H33        11.3711  -12.9688   21.3020 H         1 UNK         0.0600 
     34 H34        11.4709  -10.4589   21.5247 H         1 UNK         0.0600 
     35 H35        11.9529   -9.7418   23.0360 H         1 UNK         0.0600 
     36 H36         9.7085  -10.6170   25.4679 H         1 UNK         0.4600 
     37 H37        11.0784   -9.8629   24.6524 H         1 UNK         0.4600 
     38 H38        20.5699  -15.3573   20.7753 H         1 UNK         0.1150 
     39 H39        17.9850  -11.9474   20.3837 H         1 UNK         0.1150 
     40 H40        21.2142  -12.5584   26.9983 H         1 UNK         0.3600 
     41 H41        19.6154  -13.0034   26.8874 H         1 UNK         0.3600 
     42 H42        15.4614  -12.8726   20.0438 H         1 UNK         0.0300 
     43 H43        15.8664  -11.3036   20.7227 H         1 UNK         0.0300 
     44 H44        13.8295  -13.4397   22.9600 H         1 UNK         0.0600 
     45 H45        13.4606  -14.1712   21.4254 H         1 UNK         0.0600 
     46 H46        13.8133   -9.9009   21.3517 H         1 UNK         0.0600 
     47 H47        14.1711  -10.5910   22.8874 H         1 UNK         0.0600 
     48 H48        13.3800  -11.9953   20.3105 H         1 UNK         0.0600 
     49 H49        21.8080  -17.1597   23.5531 H         1 UNK         0.1150 
     50 H50        23.6029  -15.7490   24.5458 H         1 UNK         0.1150 
     51 H51        23.0205  -13.9139   26.0874 H         1 UNK         0.1150 
     52 H52        19.7641  -12.5331   18.6521 H         1 UNK         0.0600 
     53 H53        20.9470  -12.1994   19.9384 H         1 UNK         0.0600 
     54 H54        20.9711  -13.7331   19.0504 H         1 UNK         0.0600 
     55 N55        10.1711  -12.9331   24.6403 N.pl3     1 UNK        -0.8000 
     56 H56        10.3037  -13.8268   24.1757 H         1 UNK         0.4600 
@<TRIPOS>BOND
     1    1    4 1    
     2    1    5 1    
     3    1    7 2    
     4    1    8 2    
     5    2    3 1    
     6    2   14 1    
     7    2   55 ar   
     8    3   12 1    
     9    3   11 1    
    10    4    6 1    
    11    5    9 2    
    12    5   25 1    
    13    6   10 2    
    14    6   16 1    
    15    9   18 1    
    16    9   29 1    
    17   10   13 1    
    18   10   31 1    
    19   11   22 1    
    20   11   32 1    
    21   11   33 1    
    22   12   23 1    
    23   12   34 1    
    24   12   35 1    
    25   13   17 1    
    26   13   19 2    
    27   14   36 1    
    28   14   37 1    
    29   15   16 2    
    30   15   19 1    
    31   15   28 1    
    32   16   38 1    
    33   17   21 1    
    34   18   20 1    
    35   18   27 2    
    36   19   39 1    
    37   20   40 1    
    38   20   41 1    
    39   21   24 1    
    40   21   42 1    
    41   21   43 1    
    42   22   24 1    
    43   22   44 1    
    44   22   45 1    
    45   23   24 1    
    46   23   46 1    
    47   23   47 1    
    48   24   48 1    
    49   25   26 2    
    50   25   49 1    
    51   26   27 1    
    52   26   50 1    
    53   27   51 1    
    54   28   52 1    
    55   28   53 1    
    56   28   54 1    
    57   30   55 1    
    58   55   56 1    
@<TRIPOS>SUBSTRUCTURE
     1 UNK         1 GROUP             0       ****    0 ROOT    
