# Supplementary material for: Study of the Differential Activity of Thrombin Inhibitors Using Docking, QSAR, Molecular Dynamics, and MM-GBSA
Source: PLoS One. 2015 Nov 24;10(11):e0142774. doi: 10.1371/journal.pone.0142774 (PMC4657979; doi:10.1371/journal.pone.0142774)
Supplement: S1 File — (ZIP) [file pone.0142774.s001.zip › 105.mol2]

@<TRIPOS>MOLECULE
105
54   56    1
SMALL
USER_CHARGES


@<TRIPOS>ATOM
      1 S1         19.8480  -15.7400   24.4955 S.3       1 UNK         0.6450 
      2 C2         21.6324  -15.7772   24.6001 C.3       1 UNK         0.0000 
      3 C3         22.3611  -16.9810   24.4015 C.3       1 UNK         0.1800 
      4 C4         10.7824  -11.8621   23.9852 C.cat     1 UNK         0.8825 
      5 N5         11.5774  -11.9502   22.8882 N.2       1 UNK        -0.5425 
      6 O6         19.6959  -15.9688   23.0729 O.3       1 UNK        -0.3000 
      7 O7         19.4959  -14.4319   24.9906 O.2       1 UNK        -0.2150 
      8 O8         19.4008  -16.8131   25.3439 O.2       1 UNK        -0.2150 
      9 C9         19.1631  -14.9712   22.2931 C.3       1 UNK         0.0850 
     10 C10        23.7753  -16.9475   24.3644 C.3       1 UNK         0.1800 
     11 C11        17.8835  -14.4082   22.5144 C.3       1 UNK        -0.1150 
     12 C12        12.0971  -10.7613   22.1662 C.3       1 UNK         0.0900 
     13 C13        11.8587  -13.2262   22.1804 C.3       1 UNK         0.0900 
     14 C14        17.3804  -13.4072   21.6569 C.3       1 UNK         0.0850 
     15 N15        10.1712  -12.9336   24.4921 N.2       1 UNK        -0.8000 
     16 Cl16       21.5548  -18.4913   24.1332 Cl        1 UNK        -0.1800 
     17 C17        19.4666  -13.4860   20.3766 C.3       1 UNK        -0.1150 
     18 C18        19.9267  -14.5328   21.1973 C.3       1 UNK        -0.1150 
     19 O19        16.1091  -12.9335   21.8901 O.3       1 UNK        -0.2850 
     20 C20        18.1960  -12.9315   20.6049 C.3       1 UNK        -0.1150 
     21 C21        22.3379  -14.5616   24.7475 C.3       1 UNK        -0.1150 
     22 Cl22       24.6946  -18.3893   24.1181 Cl        1 UNK        -0.1800 
     23 C23        15.3958  -12.4141   20.7714 C.3       1 UNK         0.1400 
     24 C24        13.3549  -13.4045   21.9306 C.3       1 UNK        -0.1200 
     25 C25        13.5852  -10.8927   21.8075 C.3       1 UNK        -0.1200 
     26 C26        13.9080  -12.2280   21.1115 C.3       1 UNK        -0.0600 
     27 C27        23.7435  -14.5331   24.6817 C.3       1 UNK        -0.1150 
     28 C28        24.4608  -15.7250   24.4874 C.3       1 UNK        -0.1150 
     29 C29        20.3436  -12.9460   19.2683 C.3       1 UNK        -0.0650 
     30 H30         9.8310  -10.6180   25.3140 H         1 UNK         0.4600 
     31 H31        17.2710  -14.7624   23.3308 H         1 UNK         0.1150 
     32 H32        11.5076  -10.6384   21.2574 H         1 UNK         0.0600 
     33 H33        11.9553   -9.8468   22.7379 H         1 UNK         0.0600 
     34 H34        11.4832  -14.0959   22.7184 H         1 UNK         0.0600 
     35 H35        11.3712  -13.2235   21.2086 H         1 UNK         0.0600 
     36 H36         9.4925  -12.8299   25.2490 H         1 UNK         0.4600 
     37 H37        10.3065  -13.8553   24.0857 H         1 UNK         0.4600 
     38 H38        20.8980  -14.9699   21.0210 H         1 UNK         0.1150 
     39 H39        17.8615  -12.1348   19.9609 H         1 UNK         0.1150 
     40 H40        21.8040  -13.6339   24.8866 H         1 UNK         0.1150 
     41 H41        15.4762  -13.1214   19.9444 H         1 UNK         0.0300 
     42 H42        15.8212  -11.4670   20.4379 H         1 UNK         0.0300 
     43 H43        13.8687  -13.4971   22.8868 H         1 UNK         0.0600 
     44 H44        13.5268  -14.3400   21.3978 H         1 UNK         0.0600 
     45 H45        13.8648  -10.0678   21.1544 H         1 UNK         0.0600 
     46 H46        14.1709  -10.7566   22.7078 H         1 UNK         0.0600 
     47 H47        13.3753  -12.2118   20.1594 H         1 UNK         0.0600 
     48 H48        24.2722  -13.5977   24.7846 H         1 UNK         0.1150 
     49 H49        25.5407  -15.7023   24.4449 H         1 UNK         0.1150 
     50 H50        19.7430  -12.5333   18.4579 H         1 UNK         0.0600 
     51 H51        20.9894  -12.1606   19.6596 H         1 UNK         0.0600 
     52 H52        20.9708  -13.7329   18.8535 H         1 UNK         0.0600 
     53 N53        10.5712  -10.6994   24.6094 N.pl3     1 UNK        -0.8000 
     54 H54        11.0706   -9.8743   24.3258 H         1 UNK         0.4600 
@<TRIPOS>BOND
     1    1    2 1    
     2    1    6 1    
     3    1    7 2    
     4    1    8 2    
     5    2    3 2    
     6    2   21 1    
     7    3   10 1    
     8    3   16 1    
     9    4    5 1    
    10    4   15 1    
    11    4   53 ar   
    12    5   12 1    
    13    5   13 1    
    14    6    9 1    
    15    9   11 2    
    16    9   18 1    
    17   10   22 1    
    18   10   28 2    
    19   11   14 1    
    20   11   31 1    
    21   12   25 1    
    22   12   32 1    
    23   12   33 1    
    24   13   24 1    
    25   13   34 1    
    26   13   35 1    
    27   14   19 1    
    28   14   20 2    
    29   15   36 1    
    30   15   37 1    
    31   17   18 2    
    32   17   20 1    
    33   17   29 1    
    34   18   38 1    
    35   19   23 1    
    36   20   39 1    
    37   21   27 2    
    38   21   40 1    
    39   23   26 1    
    40   23   41 1    
    41   23   42 1    
    42   24   26 1    
    43   24   43 1    
    44   24   44 1    
    45   25   26 1    
    46   25   45 1    
    47   25   46 1    
    48   26   47 1    
    49   27   28 1    
    50   27   48 1    
    51   28   49 1    
    52   29   50 1    
    53   29   51 1    
    54   29   52 1    
    55   30   53 1    
    56   53   54 1    
@<TRIPOS>SUBSTRUCTURE
     1 UNK         1 GROUP             0       ****    0 ROOT    
