# Supplementary material for: Study of the Differential Activity of Thrombin Inhibitors Using Docking, QSAR, Molecular Dynamics, and MM-GBSA
Source: PLoS One. 2015 Nov 24;10(11):e0142774. doi: 10.1371/journal.pone.0142774 (PMC4657979; doi:10.1371/journal.pone.0142774)
Supplement: S1 File — (ZIP) [file pone.0142774.s001.zip › 106.mol2]

@<TRIPOS>MOLECULE
106
56   58    1
SMALL
USER_CHARGES


@<TRIPOS>ATOM
      1 S1         19.6219  -15.4083   24.3677 S.3       1 UNK         0.6450 
      2 N2         25.3905  -17.0599   24.9541 N.pl3     1 UNK         0.6500 
      3 C3         10.8347  -11.8986   24.3525 C.cat     1 UNK         0.8825 
      4 N4         11.7366  -12.0598   23.3427 N.pl3     1 UNK         0.4775 
      5 O5         19.8855  -15.3142   22.9514 O.3       1 UNK        -0.3000 
      6 C6         21.2842  -15.8195   24.8360 C.ar      1 UNK         0.0000 
      7 C7         19.1462  -14.5330   22.1032 C.ar      1 UNK         0.0850 
      8 C8         23.9914  -16.6134   24.9846 C.ar      1 UNK         0.0900 
      9 O9         19.3724  -14.1719   25.0649 O.2       1 UNK        -0.2150 
     10 O10        18.8074  -16.5229   24.7793 O.2       1 UNK        -0.2150 
     11 O11        26.1132  -16.5874   24.0834 O.co2     1 UNK        -0.3700 
     12 O12        25.7511  -17.8940   25.7776 O.co2     1 UNK        -0.3700 
     13 C13        17.8294  -14.0721   22.3349 C.ar      1 UNK        -0.1150 
     14 C14        12.0156  -10.9375   22.4407 C.3       1 UNK         0.0800 
     15 C15        11.8353  -13.3703   22.7015 C.3       1 UNK         0.0800 
     16 C16        17.1707  -13.2863   21.3636 C.ar      1 UNK         0.0850 
     17 C17        22.3096  -14.9178   24.4873 C.ar      1 UNK        -0.1150 
     18 C18        21.6142  -17.1027   25.3183 C.ar      1 UNK        -0.1150 
     19 C19        23.6569  -15.3127   24.5509 C.ar      1 UNK        -0.1150 
     20 C20        22.9662  -17.4914   25.4029 C.ar      1 UNK        -0.1150 
     21 N21        10.5711  -10.6988   24.8874 N.2       1 UNK        -1.3000 
     22 C22        19.1901  -13.3384   19.9752 C.ar      1 UNK        -0.1150 
     23 C23        19.8043  -14.1728   20.9169 C.ar      1 UNK        -0.1150 
     24 O24        15.8868  -12.8770   21.6383 O.3       1 UNK        -0.2850 
     25 C25        17.8587  -12.9286   20.1794 C.ar      1 UNK        -0.1150 
     26 C26        15.0110  -12.6407   20.5380 C.3       1 UNK         0.1400 
     27 C27        13.1957  -13.5801   22.0323 C.3       1 UNK        -0.1200 
     28 C28        13.3873  -11.0814   21.7538 C.3       1 UNK        -0.1200 
     29 C29        13.5761  -12.4458   21.0672 C.3       1 UNK        -0.0600 
     30 C30        19.9756  -12.9276   18.7502 C.3       1 UNK        -0.0650 
     31 H31         9.4396  -12.7623   25.5900 H         1 UNK         0.4600 
     32 H32        17.3027  -14.3393   23.2394 H         1 UNK         0.1150 
     33 H33        11.2198  -10.8829   21.6974 H         1 UNK         0.0600 
     34 H34        12.0038   -9.9935   22.9831 H         1 UNK         0.0600 
     35 H35        11.7711  -14.1330   23.4696 H         1 UNK         0.0600 
     36 H36        11.0077  -13.5205   22.0098 H         1 UNK         0.0600 
     37 H37        22.0539  -13.9445   24.0947 H         1 UNK         0.1150 
     38 H38        20.8406  -17.8141   25.5667 H         1 UNK         0.1150 
     39 H39        24.4327  -14.6273   24.2404 H         1 UNK         0.1150 
     40 H40        23.2120  -18.4884   25.7375 H         1 UNK         0.1150 
     41 H41         9.6963  -10.5907   25.4470 H         1 UNK         0.4600 
     42 H42        11.0882   -9.8714   24.6372 H         1 UNK         0.4600 
     43 H43        20.8155  -14.5155   20.7523 H         1 UNK         0.1150 
     44 H44        17.3859  -12.3099   19.4347 H         1 UNK         0.1150 
     45 H45        15.0348  -13.4984   19.8635 H         1 UNK         0.0300 
     46 H46        15.3200  -11.7621   19.9703 H         1 UNK         0.0300 
     47 H47        13.9388  -13.6712   22.8248 H         1 UNK         0.0600 
     48 H48        13.2009  -14.5350   21.5056 H         1 UNK         0.0600 
     49 H49        13.5079  -10.2825   21.0219 H         1 UNK         0.0600 
     50 H50        14.1712  -10.9237   22.4874 H         1 UNK         0.0600 
     51 H51        12.8947  -12.4799   20.2150 H         1 UNK         0.0600 
     52 H52        19.3226  -12.5614   17.9587 H         1 UNK         0.0600 
     53 H53        20.6687  -12.1332   19.0208 H         1 UNK         0.0600 
     54 H54        20.5710  -13.7557   18.3667 H         1 UNK         0.0600 
     55 N55        10.1712  -12.9330   24.8874 N.2       1 UNK        -1.3000 
     56 H56        10.2783  -13.8797   24.5369 H         1 UNK         0.4600 
@<TRIPOS>BOND
     1    1    5 1    
     2    1    6 1    
     3    1    9 2    
     4    1   10 2    
     5    2    8 1    
     6    2   11 2    
     7    2   12 1    
     8    3    4 ar   
     9    3   21 1    
    10    3   55 1    
    11    4   14 1    
    12    4   15 1    
    13    5    7 1    
    14    6   17 ar   
    15    6   18 ar   
    16    7   13 ar   
    17    7   23 ar   
    18    8   20 ar   
    19    8   19 ar   
    20   13   16 ar   
    21   13   32 1    
    22   14   28 1    
    23   14   33 1    
    24   14   34 1    
    25   15   27 1    
    26   15   35 1    
    27   15   36 1    
    28   16   24 1    
    29   16   25 ar   
    30   17   19 ar   
    31   17   37 1    
    32   18   20 ar   
    33   18   38 1    
    34   19   39 1    
    35   20   40 1    
    36   21   41 1    
    37   21   42 1    
    38   22   23 ar   
    39   22   25 ar   
    40   22   30 1    
    41   23   43 1    
    42   24   26 1    
    43   25   44 1    
    44   26   29 1    
    45   26   45 1    
    46   26   46 1    
    47   27   29 1    
    48   27   47 1    
    49   27   48 1    
    50   28   29 1    
    51   28   49 1    
    52   28   50 1    
    53   29   51 1    
    54   30   52 1    
    55   30   53 1    
    56   30   54 1    
    57   31   55 1    
    58   55   56 1    
@<TRIPOS>SUBSTRUCTURE
     1 UNK         1 GROUP             0       ****    0 ROOT    
