# Supplementary material for: Study of the Differential Activity of Thrombin Inhibitors Using Docking, QSAR, Molecular Dynamics, and MM-GBSA
Source: PLoS One. 2015 Nov 24;10(11):e0142774. doi: 10.1371/journal.pone.0142774 (PMC4657979; doi:10.1371/journal.pone.0142774)
Supplement: S1 File — (ZIP) [file pone.0142774.s001.zip › 107.mol2]

@<TRIPOS>MOLECULE
107
56   58    1
SMALL
USER_CHARGES


@<TRIPOS>ATOM
      1 S1         18.8223  -17.3404   23.2972 S.3       1 UNK         0.6450 
      2 C2         10.7842  -11.8671   23.9746 C.cat     1 UNK         0.8825 
      3 N3         11.5840  -11.9663   22.8825 N.2       1 UNK        -0.5425 
      4 O4         19.2561  -16.7056   22.0711 O.3       1 UNK        -0.3000 
      5 C5         19.4211  -16.2293   24.5520 C.3       1 UNK         0.0000 
      6 C6         18.8599  -15.4303   21.7136 C.3       1 UNK         0.0850 
      7 O7         17.3999  -17.4385   23.5064 O.2       1 UNK        -0.2150 
      8 O8         19.5374  -18.5509   23.6076 O.2       1 UNK        -0.2150 
      9 C9         17.6550  -14.7809   22.0969 C.3       1 UNK        -0.1150 
     10 C10        11.8668  -13.2484   22.1875 C.3       1 UNK         0.0900 
     11 C11        12.0924  -10.7849   22.1413 C.3       1 UNK         0.0900 
     12 C12        17.3528  -13.4873   21.6183 C.3       1 UNK         0.0850 
     13 N13        10.5712  -10.6990   24.5882 N.2       1 UNK        -0.8000 
     14 C14        18.6872  -16.0233   25.7364 C.3       1 UNK        -0.1150 
     15 C15        20.6268  -15.5242   24.3400 C.3       1 UNK        -0.1150 
     16 C16        19.4975  -13.4300   20.4598 C.3       1 UNK        -0.1150 
     17 C17        19.7654  -14.7405   20.8876 C.3       1 UNK        -0.1150 
     18 O18        16.1284  -12.9365   21.9071 O.3       1 UNK        -0.2850 
     19 C19        18.2949  -12.8022   20.8254 C.3       1 UNK        -0.1150 
     20 C20        20.3037  -14.3299   26.4310 C.3       1 UNK         0.1800 
     21 N21        20.6750  -13.3723   27.2870 N.3       1 UNK        -0.9000 
     22 C22        21.0627  -14.5648   25.2709 C.3       1 UNK        -0.1150 
     23 C23        19.1401  -15.0841   26.6793 C.3       1 UNK        -0.1150 
     24 C24        15.4087  -12.4521   20.7739 C.3       1 UNK         0.1400 
     25 C25        13.3623  -13.4262   21.9346 C.3       1 UNK        -0.1200 
     26 C26        13.5778  -10.9130   21.7618 C.3       1 UNK        -0.1200 
     27 C27        13.9141  -12.2624   21.0975 C.3       1 UNK        -0.0600 
     28 C28        20.4877  -12.7137   19.5797 C.3       1 UNK        -0.0650 
     29 H29         9.4861  -12.8260   25.2371 H         1 UNK         0.4600 
     30 H30        16.9148  -15.2667   22.7105 H         1 UNK         0.1150 
     31 H31        11.4986  -14.1113   22.7377 H         1 UNK         0.0600 
     32 H32        11.3712  -13.2572   21.2204 H         1 UNK         0.0600 
     33 H33        11.4896  -10.6754   21.2405 H         1 UNK         0.0600 
     34 H34        11.9541   -9.8638   22.7042 H         1 UNK         0.0600 
     35 H35         9.8288  -10.6104   25.2908 H         1 UNK         0.4600 
     36 H36        11.0660   -9.8753   24.2911 H         1 UNK         0.4600 
     37 H37        17.7722  -16.5673   25.9197 H         1 UNK         0.1150 
     38 H38        21.2022  -15.6902   23.4411 H         1 UNK         0.1150 
     39 H39        20.6776  -15.2345   20.5886 H         1 UNK         0.1150 
     40 H40        18.0913  -11.7983   20.4883 H         1 UNK         0.1150 
     41 H41        21.2235  -12.6183   26.8973 H         1 UNK         0.3600 
     42 H42        19.9202  -12.9952   27.8442 H         1 UNK         0.3600 
     43 H43        21.9662  -14.0032   25.0822 H         1 UNK         0.1150 
     44 H44        18.5705  -14.9317   27.5837 H         1 UNK         0.1150 
     45 H45        15.4871  -13.1847   19.9672 H         1 UNK         0.0300 
     46 H46        15.8377  -11.5209   20.4021 H         1 UNK         0.0300 
     47 H47        13.8840  -13.5031   22.8873 H         1 UNK         0.0600 
     48 H48        13.5341  -14.3693   21.4154 H         1 UNK         0.0600 
     49 H49        13.8372  -10.1036   21.0794 H         1 UNK         0.0600 
     50 H50        14.1709  -10.7464   22.6521 H         1 UNK         0.0600 
     51 H51        13.3878  -12.2683   20.1420 H         1 UNK         0.0600 
     52 H52        20.7882  -11.7763   20.0477 H         1 UNK         0.0600 
     53 H53        21.3712  -13.3263   19.4296 H         1 UNK         0.0600 
     54 H54        20.0481  -12.5318   18.5999 H         1 UNK         0.0600 
     55 N55        10.1711  -12.9332   24.4881 N.pl3     1 UNK        -0.8000 
     56 H56        10.3105  -13.8577   24.0871 H         1 UNK         0.4600 
@<TRIPOS>BOND
     1    1    4 1    
     2    1    5 1    
     3    1    7 2    
     4    1    8 2    
     5    2    3 1    
     6    2   13 1    
     7    2   55 ar   
     8    3   11 1    
     9    3   10 1    
    10    4    6 1    
    11    5   14 2    
    12    5   15 1    
    13    6    9 2    
    14    6   17 1    
    15    9   12 1    
    16    9   30 1    
    17   10   25 1    
    18   10   31 1    
    19   10   32 1    
    20   11   26 1    
    21   11   33 1    
    22   11   34 1    
    23   12   18 1    
    24   12   19 2    
    25   13   35 1    
    26   13   36 1    
    27   14   23 1    
    28   14   37 1    
    29   15   22 2    
    30   15   38 1    
    31   16   17 2    
    32   16   19 1    
    33   16   28 1    
    34   17   39 1    
    35   18   24 1    
    36   19   40 1    
    37   20   22 1    
    38   20   21 1    
    39   20   23 2    
    40   21   41 1    
    41   21   42 1    
    42   22   43 1    
    43   23   44 1    
    44   24   27 1    
    45   24   45 1    
    46   24   46 1    
    47   25   27 1    
    48   25   47 1    
    49   25   48 1    
    50   26   27 1    
    51   26   49 1    
    52   26   50 1    
    53   27   51 1    
    54   28   52 1    
    55   28   53 1    
    56   28   54 1    
    57   29   55 1    
    58   55   56 1    
@<TRIPOS>SUBSTRUCTURE
     1 UNK         1 GROUP             0       ****    0 ROOT    
