# Supplementary material for: Study of the Differential Activity of Thrombin Inhibitors Using Docking, QSAR, Molecular Dynamics, and MM-GBSA
Source: PLoS One. 2015 Nov 24;10(11):e0142774. doi: 10.1371/journal.pone.0142774 (PMC4657979; doi:10.1371/journal.pone.0142774)
Supplement: S1 File — (ZIP) [file pone.0142774.s001.zip › 108.mol2]

@<TRIPOS>MOLECULE
108
60   63    1
SMALL
USER_CHARGES


@<TRIPOS>ATOM
      1 S1         19.3507  -15.5021   24.4906 S.3       1 UNK         0.6450 
      2 C2         20.6489  -16.5512   25.1304 C.3       1 UNK         0.0000 
      3 C3         10.7827  -11.8821   24.3307 C.cat     1 UNK         0.8825 
      4 N4         11.5745  -12.0365   23.2367 N.2       1 UNK        -0.5425 
      5 O5         19.8363  -15.2605   23.1502 O.3       1 UNK        -0.3000 
      6 C6         22.0241  -16.2179   24.9637 C.3       1 UNK         0.0000 
      7 C7         19.1237  -14.5150   22.2387 C.3       1 UNK         0.0850 
      8 O8         19.3734  -14.3652   25.3747 O.2       1 UNK        -0.2150 
      9 O9         18.1569  -16.3052   24.5719 O.2       1 UNK        -0.2150 
     10 C10        17.7946  -14.0565   22.4073 C.3       1 UNK        -0.1150 
     11 C11        12.0086  -10.8884   22.3961 C.3       1 UNK         0.0900 
     12 C12        11.8211  -13.3798   22.6542 C.3       1 UNK         0.0900 
     13 C13        17.1671  -13.2802   21.4118 C.3       1 UNK         0.0850 
     14 N14        10.5712  -10.6817   24.8850 N.2       1 UNK        -0.8000 
     15 C15        19.2207  -13.3479   20.0874 C.3       1 UNK        -0.1150 
     16 C16        19.8159  -14.1617   21.0659 C.3       1 UNK        -0.1150 
     17 C17        23.0154  -17.1856   25.2839 C.3       1 UNK         0.0000 
     18 O18        15.8841  -12.8577   21.6590 O.3       1 UNK        -0.2850 
     19 C19        17.8856  -12.9330   20.2463 C.3       1 UNK        -0.1150 
     20 C20        15.0236  -12.6266   20.5486 C.3       1 UNK         0.1400 
     21 C21        13.2166  -13.5443   22.0581 C.3       1 UNK        -0.1200 
     22 C22        13.3957  -11.0613   21.7491 C.3       1 UNK        -0.1200 
     23 C23        13.5895  -12.4278   21.0764 C.3       1 UNK        -0.0600 
     24 C24        20.3009  -17.7951   25.7045 C.3       1 UNK        -0.1150 
     25 C25        22.4486  -14.9572   24.4724 C.3       1 UNK        -0.1150 
     26 C26        21.2933  -18.7191   26.0752 C.3       1 UNK        -0.1150 
     27 C27        22.6472  -18.4236   25.8458 C.3       1 UNK        -0.1150 
     28 C28        20.0287  -12.9331   18.8787 C.3       1 UNK        -0.0650 
     29 C29        24.3777  -16.9259   25.0271 C.3       1 UNK        -0.1150 
     30 C30        23.8116  -14.6945   24.2381 C.3       1 UNK        -0.1150 
     31 C31        24.7726  -15.6891   24.4874 C.3       1 UNK        -0.1150 
     32 H32         9.4541  -12.8006   25.6112 H         1 UNK         0.4600 
     33 H33        17.2266  -14.2961   23.2924 H         1 UNK         0.1150 
     34 H34        11.2620  -10.7599   21.6121 H         1 UNK         0.0600 
     35 H35        12.0108   -9.9616   22.9673 H         1 UNK         0.0600 
     36 H36        11.7711  -14.1331   23.4354 H         1 UNK         0.0600 
     37 H37        11.0502  -13.6142   21.9206 H         1 UNK         0.0600 
     38 H38         9.8015  -10.5550   25.5564 H         1 UNK         0.4600 
     39 H39        11.0549   -9.8726   24.5343 H         1 UNK         0.4600 
     40 H40        20.8364  -14.4932   20.9384 H         1 UNK         0.1150 
     41 H41        17.4324  -12.3207   19.4843 H         1 UNK         0.1150 
     42 H42        15.0493  -13.4901   19.8816 H         1 UNK         0.0300 
     43 H43        15.3403  -11.7530   19.9778 H         1 UNK         0.0300 
     44 H44        13.9261  -13.5898   22.8843 H         1 UNK         0.0600 
     45 H45        13.2800  -14.5102   21.5552 H         1 UNK         0.0600 
     46 H46        13.5324  -10.2769   21.0044 H         1 UNK         0.0600 
     47 H47        14.1711  -10.8878   22.4874 H         1 UNK         0.0600 
     48 H48        12.9064  -12.4759   20.2267 H         1 UNK         0.0600 
     49 H49        19.2659  -18.0668   25.8481 H         1 UNK         0.1150 
     50 H50        21.7439  -14.1698   24.2549 H         1 UNK         0.1150 
     51 H51        21.0131  -19.6686   26.5073 H         1 UNK         0.1150 
     52 H52        23.4020  -19.1527   26.1024 H         1 UNK         0.1150 
     53 H53        19.3924  -12.5331   18.0901 H         1 UNK         0.0600 
     54 H54        20.7569  -12.1746   19.1633 H         1 UNK         0.0600 
     55 H55        20.5711  -13.7891   18.4806 H         1 UNK         0.0600 
     56 H56        25.1287  -17.6692   25.2523 H         1 UNK         0.1150 
     57 H57        24.1219  -13.7332   23.8556 H         1 UNK         0.1150 
     58 H58        25.8172  -15.4899   24.2993 H         1 UNK         0.1150 
     59 N59        10.1711  -12.9331   24.8874 N.pl3     1 UNK        -0.8000 
     60 H60        10.2863  -13.8579   24.4872 H         1 UNK         0.4600 
@<TRIPOS>BOND
     1    1    2 1    
     2    1    5 1    
     3    1    8 2    
     4    1    9 2    
     5    2    6 2    
     6    2   24 1    
     7    3    4 1    
     8    3   14 1    
     9    3   59 ar   
    10    4   11 1    
    11    4   12 1    
    12    5    7 1    
    13    6   17 1    
    14    6   25 1    
    15    7   10 2    
    16    7   16 1    
    17   10   13 1    
    18   10   33 1    
    19   11   22 1    
    20   11   34 1    
    21   11   35 1    
    22   12   21 1    
    23   12   36 1    
    24   12   37 1    
    25   13   18 1    
    26   13   19 2    
    27   14   38 1    
    28   14   39 1    
    29   15   16 2    
    30   15   19 1    
    31   15   28 1    
    32   16   40 1    
    33   17   29 1    
    34   17   27 2    
    35   18   20 1    
    36   19   41 1    
    37   20   23 1    
    38   20   42 1    
    39   20   43 1    
    40   21   23 1    
    41   21   44 1    
    42   21   45 1    
    43   22   23 1    
    44   22   46 1    
    45   22   47 1    
    46   23   48 1    
    47   24   26 2    
    48   24   49 1    
    49   25   30 2    
    50   25   50 1    
    51   26   27 1    
    52   26   51 1    
    53   27   52 1    
    54   28   53 1    
    55   28   54 1    
    56   28   55 1    
    57   29   31 2    
    58   29   56 1    
    59   30   31 1    
    60   30   57 1    
    61   31   58 1    
    62   32   59 1    
    63   59   60 1    
@<TRIPOS>SUBSTRUCTURE
     1 UNK         1 GROUP             0       ****    0 ROOT    
