# Supplementary material for: Study of the Differential Activity of Thrombin Inhibitors Using Docking, QSAR, Molecular Dynamics, and MM-GBSA
Source: PLoS One. 2015 Nov 24;10(11):e0142774. doi: 10.1371/journal.pone.0142774 (PMC4657979; doi:10.1371/journal.pone.0142774)
Supplement: S1 File — (ZIP) [file pone.0142774.s001.zip › 109.mol2]

@<TRIPOS>MOLECULE
109
51   53    1
SMALL
USER_CHARGES


@<TRIPOS>ATOM
      1 S1         19.6401  -17.0181   23.6327 S.3       1 UNK         0.6450 
      2 C2         20.8357  -15.9617   24.4424 C.3       1 UNK         0.0000 
      3 C3         10.7814  -11.8691   24.3101 C.cat     1 UNK         0.8825 
      4 N4         11.5646  -12.0320   23.2084 N.2       1 UNK        -0.5425 
      5 O5         18.4803  -16.1732   23.4320 O.3       1 UNK        -0.3000 
      6 O6         19.4393  -18.0591   24.6082 O.2       1 UNK        -0.2150 
      7 O7         20.2804  -17.4883   22.4287 O.2       1 UNK        -0.2150 
      8 C8         20.4300  -15.0282   25.4307 C.3       1 UNK         0.1800 
      9 C9         18.4467  -15.1350   22.5191 C.3       1 UNK         0.0850 
     10 C10        11.7925  -13.3719   22.6127 C.3       1 UNK         0.0900 
     11 C11        12.0116  -10.8923   22.3621 C.3       1 UNK         0.0900 
     12 C12        17.2464  -14.3946   22.4784 C.3       1 UNK        -0.1150 
     13 N13        10.5793  -10.6623   24.8534 N.2       1 UNK        -0.8000 
     14 O14        15.9300  -12.5750   21.6542 O.3       1 UNK        -0.2850 
     15 C15        17.0793  -13.3176   21.5858 C.3       1 UNK         0.0850 
     16 Cl16       18.7932  -14.9355   25.9657 Cl        1 UNK        -0.1800 
     17 C17        13.1975  -13.5560   22.0335 C.3       1 UNK        -0.1200 
     18 C18        13.4075  -11.0766   21.7341 C.3       1 UNK        -0.1200 
     19 C19        15.0431  -12.6753   20.5488 C.3       1 UNK         0.1400 
     20 C20        22.1998  -16.0393   24.0826 C.3       1 UNK        -0.1150 
     21 C21        13.6014  -12.4447   21.0578 C.3       1 UNK        -0.0600 
     22 C22        19.3364  -13.6919   20.7469 C.3       1 UNK        -0.1150 
     23 C23        19.5018  -14.7594   21.6469 C.3       1 UNK        -0.1150 
     24 C24        21.3758  -14.1588   26.0108 C.3       1 UNK        -0.1150 
     25 C25        18.1242  -12.9786   20.7059 C.3       1 UNK        -0.1150 
     26 C26        23.1435  -15.1801   24.6779 C.3       1 UNK        -0.1150 
     27 C27        22.7315  -14.2349   25.6330 C.3       1 UNK        -0.1150 
     28 H28         9.4610  -12.7681   25.6166 H         1 UNK         0.4600 
     29 H29        11.7029  -14.1323   23.3830 H         1 UNK         0.0600 
     30 H30        11.0322  -13.5793   21.8594 H         1 UNK         0.0600 
     31 H31        11.2736  -10.7659   21.5700 H         1 UNK         0.0600 
     32 H32        12.0099   -9.9608   22.9253 H         1 UNK         0.0600 
     33 H33        16.4449  -14.6508   23.1552 H         1 UNK         0.1150 
     34 H34         9.8168  -10.5226   25.5301 H         1 UNK         0.4600 
     35 H35        11.0602   -9.8593   24.4841 H         1 UNK         0.4600 
     36 H36        13.9083  -13.6126   22.8566 H         1 UNK         0.0600 
     37 H37        13.2492  -14.5214   21.5287 H         1 UNK         0.0600 
     38 H38        13.5718  -10.2877   21.0000 H         1 UNK         0.0600 
     39 H39        14.1600  -10.9155   22.4990 H         1 UNK         0.0600 
     40 H40        15.1048  -13.6609   20.0822 H         1 UNK         0.0300 
     41 H41        15.3199  -11.9426   19.7901 H         1 UNK         0.0300 
     42 H42        22.5355  -16.7538   23.3456 H         1 UNK         0.1150 
     43 H43        12.9287  -12.4891   20.1997 H         1 UNK         0.0600 
     44 H44        20.1439  -13.4259   20.0805 H         1 UNK         0.1150 
     45 H45        20.4504  -15.2711   21.6319 H         1 UNK         0.1150 
     46 H46        21.0640  -13.4424   26.7580 H         1 UNK         0.1150 
     47 H47        18.0109  -12.1651   20.0111 H         1 UNK         0.1150 
     48 H48        24.1877  -15.2519   24.4093 H         1 UNK         0.1150 
     49 H49        23.4613  -13.5802   26.0872 H         1 UNK         0.1150 
     50 N50        10.1701  -12.9120   24.8871 N.pl3     1 UNK        -0.8000 
     51 H51        10.2796  -13.8412   24.4956 H         1 UNK         0.4600 
@<TRIPOS>BOND
     1    1    2 1    
     2    1    5 1    
     3    1    6 2    
     4    1    7 2    
     5    2    8 2    
     6    2   20 1    
     7    3    4 1    
     8    3   13 1    
     9    3   50 ar   
    10    4   11 1    
    11    4   10 1    
    12    5    9 1    
    13    8   16 1    
    14    8   24 1    
    15    9   12 2    
    16    9   23 1    
    17   10   17 1    
    18   10   29 1    
    19   10   30 1    
    20   11   18 1    
    21   11   31 1    
    22   11   32 1    
    23   12   15 1    
    24   12   33 1    
    25   13   34 1    
    26   13   35 1    
    27   14   15 1    
    28   14   19 1    
    29   15   25 2    
    30   17   21 1    
    31   17   36 1    
    32   17   37 1    
    33   18   21 1    
    34   18   38 1    
    35   18   39 1    
    36   19   21 1    
    37   19   40 1    
    38   19   41 1    
    39   20   26 2    
    40   20   42 1    
    41   21   43 1    
    42   22   23 2    
    43   22   25 1    
    44   22   44 1    
    45   23   45 1    
    46   24   27 2    
    47   24   46 1    
    48   25   47 1    
    49   26   27 1    
    50   26   48 1    
    51   27   49 1    
    52   28   50 1    
    53   50   51 1    
@<TRIPOS>SUBSTRUCTURE
     1 UNK         1 GROUP             0       ****    0 ROOT    
