# Supplementary material for: Study of the Differential Activity of Thrombin Inhibitors Using Docking, QSAR, Molecular Dynamics, and MM-GBSA
Source: PLoS One. 2015 Nov 24;10(11):e0142774. doi: 10.1371/journal.pone.0142774 (PMC4657979; doi:10.1371/journal.pone.0142774)
Supplement: S1 File — (ZIP) [file pone.0142774.s001.zip › 110.mol2]

@<TRIPOS>MOLECULE
110
57   59    1
SMALL
USER_CHARGES


@<TRIPOS>ATOM
      1 S1         19.2988  -14.9844   24.9241 S.3       1 UNK         0.6450 
      2 C2         21.0024  -15.4775   24.6821 C.3       1 UNK         0.0000 
      3 C3         10.7930  -11.8816   24.3401 C.cat     1 UNK         0.8825 
      4 N4         11.5972  -12.0323   23.2552 N.2       1 UNK        -0.5425 
      5 O5         18.9767  -14.2500   23.7131 O.3       1 UNK        -0.3000 
      6 C6         16.4066  -16.0909   21.6705 C.3       1 UNK        -0.1150 
      7 C7         15.8833  -17.4855   21.4449 C.2       1 UNK         0.6250 
      8 C8         17.9709  -14.5780   22.8223 C.3       1 UNK         0.0850 
      9 O9         19.4078  -14.1331   26.0796 O.2       1 UNK        -0.2150 
     10 O10        18.5630  -16.1854   25.2229 O.2       1 UNK        -0.2150 
     11 C11        17.4597  -15.8766   22.5867 C.3       1 UNK        -0.1150 
     12 C12        21.3925  -16.7655   24.2205 C.3       1 UNK         0.1800 
     13 C13        17.4269  -13.5037   22.0874 C.3       1 UNK        -0.1150 
     14 C14        15.8550  -14.9849   20.9842 C.3       1 UNK        -0.1150 
     15 C15        16.3437  -13.6756   21.2049 C.3       1 UNK         0.0850 
     16 C16        11.8163  -13.3787   22.6628 C.3       1 UNK         0.0900 
     17 C17        12.0312  -10.8608   22.4441 C.3       1 UNK         0.0900 
     18 O18        16.3810  -18.4606   22.0103 O.2       1 UNK        -0.4300 
     19 N19        10.1711  -12.9331   24.8874 N.2       1 UNK        -0.8000 
     20 O20        15.8294  -12.5351   20.6187 O.3       1 UNK        -0.2850 
     21 O21        14.8454  -17.5464   20.5901 O.3       1 UNK        -0.3300 
     22 Cl22       20.2666  -17.9746   23.7129 Cl        1 UNK        -0.1800 
     23 C23        14.5661  -12.5743   19.9509 C.3       1 UNK         0.1400 
     24 C24        13.1271  -13.5289   21.8842 C.3       1 UNK        -0.1200 
     25 C25        13.3291  -11.0738   21.6463 C.3       1 UNK        -0.1200 
     26 C26        22.0081  -14.5331   24.9930 C.3       1 UNK        -0.1150 
     27 C27        13.3347  -12.3985   20.8752 C.3       1 UNK        -0.0600 
     28 C28        22.7624  -17.0945   24.1450 C.3       1 UNK        -0.1150 
     29 C29        14.2594  -18.8004   20.2859 C.3       1 UNK         0.1600 
     30 C30        23.3712  -14.8616   24.8874 C.3       1 UNK        -0.1150 
     31 C31        23.7507  -16.1530   24.4874 C.3       1 UNK        -0.1150 
     32 H32         9.7067  -10.5476   25.4573 H         1 UNK         0.4600 
     33 H33        17.8784  -16.7367   23.0801 H         1 UNK         0.1150 
     34 H34        17.8132  -12.5086   22.2501 H         1 UNK         0.1150 
     35 H35        15.0485  -15.1571   20.2914 H         1 UNK         0.1150 
     36 H36        11.8359  -14.1291   23.4508 H         1 UNK         0.0600 
     37 H37        10.9711  -13.6218   22.0205 H         1 UNK         0.0600 
     38 H38        11.2206  -10.6249   21.7534 H         1 UNK         0.0600 
     39 H39        12.1632   -9.9828   23.0747 H         1 UNK         0.0600 
     40 H40         9.4543  -12.8017   25.6117 H         1 UNK         0.4600 
     41 H41        10.2891  -13.8577   24.4874 H         1 UNK         0.4600 
     42 H42        14.4599  -13.4366   19.2949 H         1 UNK         0.0300 
     43 H43        14.5752  -11.7331   19.2600 H         1 UNK         0.0300 
     44 H44        13.9570  -13.5716   22.5892 H         1 UNK         0.0600 
     45 H45        13.1061  -14.4873   21.3656 H         1 UNK         0.0600 
     46 H46        13.4573  -10.2436   20.9514 H         1 UNK         0.0600 
     47 H47        14.1711  -11.0288   22.3301 H         1 UNK         0.0600 
     48 H48        21.7375  -13.5427   25.3295 H         1 UNK         0.1150 
     49 H49        12.4683  -12.3939   20.2145 H         1 UNK         0.0600 
     50 H50        23.0587  -18.0772   23.8083 H         1 UNK         0.1150 
     51 H51        13.4364  -18.6643   19.5842 H         1 UNK         0.0300 
     52 H52        14.9890  -19.4700   19.8289 H         1 UNK         0.0300 
     53 H53        13.8652  -19.2744   21.1855 H         1 UNK         0.0300 
     54 H54        24.1254  -14.1313   25.1427 H         1 UNK         0.1150 
     55 H55        24.7973  -16.4152   24.4260 H         1 UNK         0.1150 
     56 N56        10.5711  -10.6798   24.8874 N.pl3     1 UNK        -0.8000 
     57 H57        11.0718   -9.8707   24.5608 H         1 UNK         0.4600 
@<TRIPOS>BOND
     1    1    2 1    
     2    1    5 1    
     3    1    9 2    
     4    1   10 2    
     5    2   12 2    
     6    2   26 1    
     7    3    4 1    
     8    3   19 1    
     9    3   56 ar   
    10    4   17 1    
    11    4   16 1    
    12    5    8 1    
    13    6   11 2    
    14    6    7 1    
    15    6   14 1    
    16    7   18 2    
    17    7   21 1    
    18    8   11 1    
    19    8   13 2    
    20   11   33 1    
    21   12   22 1    
    22   12   28 1    
    23   13   15 1    
    24   13   34 1    
    25   14   15 2    
    26   14   35 1    
    27   15   20 1    
    28   16   24 1    
    29   16   36 1    
    30   16   37 1    
    31   17   25 1    
    32   17   38 1    
    33   17   39 1    
    34   19   40 1    
    35   19   41 1    
    36   20   23 1    
    37   21   29 1    
    38   23   27 1    
    39   23   42 1    
    40   23   43 1    
    41   24   27 1    
    42   24   44 1    
    43   24   45 1    
    44   25   27 1    
    45   25   46 1    
    46   25   47 1    
    47   26   30 2    
    48   26   48 1    
    49   27   49 1    
    50   28   31 2    
    51   28   50 1    
    52   29   51 1    
    53   29   52 1    
    54   29   53 1    
    55   30   31 1    
    56   30   54 1    
    57   31   55 1    
    58   32   56 1    
    59   56   57 1    
@<TRIPOS>SUBSTRUCTURE
     1 UNK         1 GROUP             0       ****    0 ROOT    
