# Supplementary material for: Study of the Differential Activity of Thrombin Inhibitors Using Docking, QSAR, Molecular Dynamics, and MM-GBSA
Source: PLoS One. 2015 Nov 24;10(11):e0142774. doi: 10.1371/journal.pone.0142774 (PMC4657979; doi:10.1371/journal.pone.0142774)
Supplement: S1 File — (ZIP) [file pone.0142774.s001.zip › 111.mol2]

@<TRIPOS>MOLECULE
111
55   57    1
SMALL
USER_CHARGES


@<TRIPOS>ATOM
      1 S1         19.0285  -17.0799   23.4992 S.3       1 UNK         0.6450 
      2 C2         19.8194  -15.9361   24.6285 C.3       1 UNK         0.0000 
      3 C3         10.7938  -11.8745   24.3208 C.cat     1 UNK         0.8825 
      4 N4         11.6026  -12.0028   23.2336 N.2       1 UNK        -0.5425 
      5 O5         19.3719  -16.5209   22.2070 O.3       1 UNK        -0.3000 
      6 C6         18.9029  -15.2904   21.7842 C.3       1 UNK         0.0850 
      7 O7         17.6247  -17.1438   23.8105 O.2       1 UNK        -0.2150 
      8 O8         19.7319  -18.3001   23.7989 O.2       1 UNK        -0.2150 
      9 C9         19.2684  -15.5284   25.8729 C.3       1 UNK         0.1800 
     10 C10        17.6547  -14.7061   22.1276 C.3       1 UNK        -0.1150 
     11 C11        19.7708  -14.5703   20.9417 C.3       1 UNK        -0.1150 
     12 C12        17.2813  -13.4480   21.6148 C.3       1 UNK         0.0850 
     13 C13        18.1947  -12.7220   20.8273 C.3       1 UNK        -0.1150 
     14 C14        19.4386  -13.2811   20.4866 C.3       1 UNK         0.0850 
     15 C15        11.8643  -13.3174   22.5947 C.3       1 UNK         0.0900 
     16 C16        12.0538  -10.8389   22.4275 C.3       1 UNK         0.0900 
     17 N17        10.1718  -12.9332   24.8580 N.2       1 UNK        -0.8000 
     18 O18        16.0380  -12.9535   21.9213 O.3       1 UNK        -0.2850 
     19 Cl19       17.7753  -16.1332   26.4873 Cl        1 UNK        -0.1800 
     20 C20        15.2657  -12.4760   20.8193 C.3       1 UNK         0.1400 
     21 C21        13.2977  -13.4725   22.0784 C.3       1 UNK        -0.1200 
     22 C22        13.5083  -10.9560   21.9441 C.3       1 UNK        -0.1200 
     23 C23        21.0873  -15.4397   24.2509 C.3       1 UNK        -0.1150 
     24 C24        13.7873  -12.2896   21.2299 C.3       1 UNK        -0.0600 
     25 O25        20.3484  -12.5334   19.7926 O.3       1 UNK        -0.2850 
     26 C26        19.9664  -14.6039   26.6769 C.3       1 UNK        -0.1150 
     27 C27        20.5710  -12.9733   18.4702 C.3       1 UNK         0.1100 
     28 C28        21.7865  -14.5316   25.0654 C.3       1 UNK        -0.1150 
     29 C29        21.2149  -14.1019   26.2736 C.3       1 UNK        -0.1150 
     30 H30         9.7071  -10.5548   25.4590 H         1 UNK         0.4600 
     31 H31        16.9301  -15.2115   22.7437 H         1 UNK         0.1150 
     32 H32        20.7304  -14.9958   20.6882 H         1 UNK         0.1150 
     33 H33        17.9471  -11.7317   20.4874 H         1 UNK         0.1150 
     34 H34        11.7312  -14.1223   23.3112 H         1 UNK         0.0600 
     35 H35        11.1488  -13.4769   21.7902 H         1 UNK         0.0600 
     36 H36        11.3903  -10.7573   21.5656 H         1 UNK         0.0600 
     37 H37        11.9487   -9.9051   22.9764 H         1 UNK         0.0600 
     38 H38         9.4613  -12.8115   25.5867 H         1 UNK         0.4600 
     39 H39        10.2972  -13.8561   24.4534 H         1 UNK         0.4600 
     40 H40        15.3119  -13.2143   20.0172 H         1 UNK         0.0300 
     41 H41        15.6722  -11.5445   20.4228 H         1 UNK         0.0300 
     42 H42        13.9486  -13.6252   22.9351 H         1 UNK         0.0600 
     43 H43        13.3674  -14.3908   21.4933 H         1 UNK         0.0600 
     44 H44        13.7216  -10.1343   21.2593 H         1 UNK         0.0600 
     45 H45        14.1699  -10.7976   22.7859 H         1 UNK         0.0600 
     46 H46        21.5293  -15.7578   23.3191 H         1 UNK         0.1150 
     47 H47        13.1945  -12.2759   20.3135 H         1 UNK         0.0600 
     48 H48        19.5409  -14.2810   27.6165 H         1 UNK         0.1150 
     49 H49        21.3411  -12.3642   17.9985 H         1 UNK         0.0300 
     50 H50        20.8944  -14.0112   18.4543 H         1 UNK         0.0300 
     51 H51        19.6615  -12.8834   17.8780 H         1 UNK         0.0300 
     52 H52        22.7495  -14.1543   24.7589 H         1 UNK         0.1150 
     53 H53        21.7365  -13.3889   26.8928 H         1 UNK         0.1150 
     54 N54        10.5716  -10.6827   24.8874 N.pl3     1 UNK        -0.8000 
     55 H55        11.0779   -9.8723   24.5750 H         1 UNK         0.4600 
@<TRIPOS>BOND
     1    1    2 1    
     2    1    5 1    
     3    1    7 2    
     4    1    8 2    
     5    2    9 2    
     6    2   23 1    
     7    3    4 1    
     8    3   17 1    
     9    3   54 ar   
    10    4   16 1    
    11    4   15 1    
    12    5    6 1    
    13    6   10 2    
    14    6   11 1    
    15    9   19 1    
    16    9   26 1    
    17   10   12 1    
    18   10   31 1    
    19   11   14 2    
    20   11   32 1    
    21   12   18 1    
    22   12   13 2    
    23   13   14 1    
    24   13   33 1    
    25   14   25 1    
    26   15   21 1    
    27   15   34 1    
    28   15   35 1    
    29   16   22 1    
    30   16   36 1    
    31   16   37 1    
    32   17   38 1    
    33   17   39 1    
    34   18   20 1    
    35   20   24 1    
    36   20   40 1    
    37   20   41 1    
    38   21   24 1    
    39   21   42 1    
    40   21   43 1    
    41   22   24 1    
    42   22   44 1    
    43   22   45 1    
    44   23   28 2    
    45   23   46 1    
    46   24   47 1    
    47   25   27 1    
    48   26   29 2    
    49   26   48 1    
    50   27   49 1    
    51   27   50 1    
    52   27   51 1    
    53   28   29 1    
    54   28   52 1    
    55   29   53 1    
    56   30   54 1    
    57   54   55 1    
@<TRIPOS>SUBSTRUCTURE
     1 UNK         1 GROUP             0       ****    0 ROOT    
