# Supplementary material for: Study of the Differential Activity of Thrombin Inhibitors Using Docking, QSAR, Molecular Dynamics, and MM-GBSA
Source: PLoS One. 2015 Nov 24;10(11):e0142774. doi: 10.1371/journal.pone.0142774 (PMC4657979; doi:10.1371/journal.pone.0142774)
Supplement: S1 File — (ZIP) [file pone.0142774.s001.zip › 112.mol2]

@<TRIPOS>MOLECULE
112
57   59    1
SMALL
USER_CHARGES


@<TRIPOS>ATOM
      1 S1         18.8603  -17.0962   23.8066 S.3       1 UNK         0.6450 
      2 C2         19.7476  -15.9289   24.8364 C.3       1 UNK         0.0000 
      3 C3         10.7734  -11.8437   24.0221 C.cat     1 UNK         0.8825 
      4 N4         11.5560  -11.8930   22.9120 N.2       1 UNK        -0.5425 
      5 O5         19.1962  -16.6552   22.4679 O.3       1 UNK        -0.3000 
      6 C6         18.8005  -15.4237   21.9794 C.3       1 UNK         0.0850 
      7 O7         17.4657  -17.0341   24.1591 O.2       1 UNK        -0.2150 
      8 O8         19.4890  -18.3370   24.1785 O.2       1 UNK        -0.2150 
      9 C9         19.2884  -15.4963   26.1075 C.3       1 UNK         0.1800 
     10 C10        17.5809  -14.7580   22.2693 C.3       1 UNK        -0.1150 
     11 C11        11.8327  -13.1393   22.1558 C.3       1 UNK         0.0900 
     12 C12        12.0862  -10.6867   22.2232 C.3       1 UNK         0.0900 
     13 C13        17.2867  -13.5049   21.6923 C.3       1 UNK         0.0850 
     14 N14        10.1711  -12.9331   24.5075 N.2       1 UNK        -0.8000 
     15 C15        19.4739  -13.5051   20.6178 C.3       1 UNK        -0.1150 
     16 C16        19.7229  -14.7919   21.1267 C.3       1 UNK        -0.1150 
     17 O17        16.0685  -12.9331   21.9607 O.3       1 UNK        -0.2850 
     18 C18        18.2521  -12.8667   20.8873 C.3       1 UNK        -0.1150 
     19 Cl19       17.8799  -16.1330   26.8634 Cl        1 UNK        -0.1800 
     20 C20        15.4119  -12.3164   20.8567 C.3       1 UNK         0.1400 
     21 C21        13.3301  -13.3256   21.9259 C.3       1 UNK        -0.1200 
     22 C22        13.5866  -10.8071   21.9012 C.3       1 UNK        -0.1200 
     23 C23        20.9876  -15.4429   24.3607 C.3       1 UNK        -0.1150 
     24 C24        13.9167  -12.1218   21.1661 C.3       1 UNK        -0.0600 
     25 C25        20.0208  -14.5337   26.8278 C.3       1 UNK        -0.1150 
     26 C26        20.5578  -12.7733   19.8654 C.3       1 UNK        -0.0050 
     27 C27        21.7298  -14.5046   25.0994 C.3       1 UNK        -0.1150 
     28 C28        20.4735  -12.9042   18.3505 C.3       1 UNK        -0.1800 
     29 C29        21.2309  -14.0336   26.3239 C.3       1 UNK        -0.1150 
     30 H30         9.8263  -10.6295   25.3873 H         1 UNK         0.4600 
     31 H31        16.8197  -15.1987   22.8918 H         1 UNK         0.1150 
     32 H32        11.4291  -14.0240   22.6439 H         1 UNK         0.0600 
     33 H33        11.3713  -13.0830   21.1747 H         1 UNK         0.0600 
     34 H34        11.5261  -10.5566   21.2941 H         1 UNK         0.0600 
     35 H35        11.9193   -9.7809   22.8031 H         1 UNK         0.0600 
     36 H36         9.4944  -12.8516   25.2691 H         1 UNK         0.4600 
     37 H37        10.3171  -13.8475   24.0872 H         1 UNK         0.4600 
     38 H38        20.6593  -15.2839   20.9091 H         1 UNK         0.1150 
     39 H39        18.0715  -11.8781   20.4941 H         1 UNK         0.1150 
     40 H40        15.5001  -12.9682   19.9857 H         1 UNK         0.0300 
     41 H41        15.8778  -11.3639   20.6000 H         1 UNK         0.0300 
     42 H42        13.8245  -13.4675   22.8871 H         1 UNK         0.0600 
     43 H43        13.4984  -14.2399   21.3541 H         1 UNK         0.0600 
     44 H44        13.8848   -9.9592   21.2852 H         1 UNK         0.0600 
     45 H45        14.1564  -10.6981   22.8167 H         1 UNK         0.0600 
     46 H46        21.3711  -15.7890   23.4122 H         1 UNK         0.1150 
     47 H47        13.4085  -12.0628   20.2020 H         1 UNK         0.0600 
     48 H48        19.6532  -14.1791   27.7794 H         1 UNK         0.1150 
     49 H49        20.5225  -11.7327   20.1613 H         1 UNK         0.0600 
     50 H50        21.5201  -13.1318   20.2145 H         1 UNK         0.0600 
     51 H51        22.6696  -14.1332   24.7184 H         1 UNK         0.1150 
     52 H52        21.2752  -12.3533   17.8585 H         1 UNK         0.0600 
     53 H53        20.5712  -13.9519   18.0873 H         1 UNK         0.0600 
     54 H54        19.5212  -12.5358   17.9701 H         1 UNK         0.0600 
     55 H55        21.7711  -13.2911   26.8873 H         1 UNK         0.1150 
     56 N56        10.5712  -10.6979   24.6844 N.pl3     1 UNK        -0.8000 
     57 H57        11.0562   -9.8614   24.4075 H         1 UNK         0.4600 
@<TRIPOS>BOND
     1    1    2 1    
     2    1    5 1    
     3    1    7 2    
     4    1    8 2    
     5    2    9 2    
     6    2   23 1    
     7    3    4 1    
     8    3   14 1    
     9    3   56 ar   
    10    4   12 1    
    11    4   11 1    
    12    5    6 1    
    13    6   10 2    
    14    6   16 1    
    15    9   19 1    
    16    9   25 1    
    17   10   13 1    
    18   10   31 1    
    19   11   21 1    
    20   11   32 1    
    21   11   33 1    
    22   12   22 1    
    23   12   34 1    
    24   12   35 1    
    25   13   17 1    
    26   13   18 2    
    27   14   36 1    
    28   14   37 1    
    29   15   16 2    
    30   15   18 1    
    31   15   26 1    
    32   16   38 1    
    33   17   20 1    
    34   18   39 1    
    35   20   24 1    
    36   20   40 1    
    37   20   41 1    
    38   21   24 1    
    39   21   42 1    
    40   21   43 1    
    41   22   24 1    
    42   22   44 1    
    43   22   45 1    
    44   23   27 2    
    45   23   46 1    
    46   24   47 1    
    47   25   29 2    
    48   25   48 1    
    49   26   28 1    
    50   26   49 1    
    51   26   50 1    
    52   27   29 1    
    53   27   51 1    
    54   28   52 1    
    55   28   53 1    
    56   28   54 1    
    57   29   55 1    
    58   30   56 1    
    59   56   57 1    
@<TRIPOS>SUBSTRUCTURE
     1 UNK         1 GROUP             0       ****    0 ROOT    
