# Supplementary material for: Study of the Differential Activity of Thrombin Inhibitors Using Docking, QSAR, Molecular Dynamics, and MM-GBSA
Source: PLoS One. 2015 Nov 24;10(11):e0142774. doi: 10.1371/journal.pone.0142774 (PMC4657979; doi:10.1371/journal.pone.0142774)
Supplement: S1 File — (ZIP) [file pone.0142774.s001.zip › 113.mol2]

@<TRIPOS>MOLECULE
113
55   57    1
SMALL
USER_CHARGES


@<TRIPOS>ATOM
      1 S1         18.7431  -17.1513   23.8910 S.3       1 UNK         0.6450 
      2 C2         19.7061  -16.2155   25.0675 C.3       1 UNK         0.0000 
      3 C3         10.7744  -11.8758   23.9581 C.cat     1 UNK         0.8825 
      4 N4         11.5574  -11.9961   22.8567 N.2       1 UNK        -0.5425 
      5 O5         19.2038  -16.6012   22.6318 O.3       1 UNK        -0.3000 
      6 C6         18.8058  -15.3831   22.1120 C.3       1 UNK         0.0850 
      7 O7         17.3695  -16.9338   24.2622 O.2       1 UNK        -0.2150 
      8 O8         19.1655  -18.5081   24.1251 O.2       1 UNK        -0.2150 
      9 C9         21.1199  -16.3419   25.1176 C.3       1 UNK         0.1800 
     10 C10        17.5744  -14.7171   22.3526 C.3       1 UNK        -0.1150 
     11 C11        11.8208  -13.2936   22.1860 C.3       1 UNK         0.0900 
     12 C12        12.0707  -10.8319   22.0918 C.3       1 UNK         0.0900 
     13 C13        17.2724  -13.5031   21.7018 C.3       1 UNK         0.0850 
     14 N14        10.1709  -12.9331   24.5002 N.2       1 UNK        -0.8000 
     15 C15        19.4570  -13.5388   20.6287 C.3       1 UNK        -0.0550 
     16 C16        19.7271  -14.7830   21.2312 C.3       1 UNK        -0.1150 
     17 O17        16.0425  -12.9334   21.9029 O.3       1 UNK        -0.2850 
     18 C18        18.2294  -12.9010   20.8654 C.3       1 UNK        -0.1150 
     19 Cl19       21.9888  -17.4152   24.0794 Cl        1 UNK        -0.1800 
     20 C20        15.3392  -12.5774   20.7176 C.3       1 UNK         0.1400 
     21 C21        13.3093  -13.4914   21.9309 C.3       1 UNK        -0.1200 
     22 C22        13.5424  -10.9925   21.6681 C.3       1 UNK        -0.1200 
     23 C23        19.0631  -15.3003   25.9316 C.3       1 UNK        -0.1150 
     24 C24        13.8506  -12.3642   21.0390 C.3       1 UNK        -0.0600 
     25 O25        20.1713  -12.9330   18.4156 O.3       1 UNK        -0.6830 
     26 C26        20.5028  -12.8546   19.7809 C.3       1 UNK         0.2000 
     27 C27        21.8643  -15.5732   26.0322 C.3       1 UNK        -0.1150 
     28 C28        19.8197  -14.5331   26.8372 C.3       1 UNK        -0.1150 
     29 C29        21.2132  -14.6715   26.8879 C.3       1 UNK        -0.1150 
     30 H30         9.8523  -10.5986   25.2764 H         1 UNK         0.4600 
     31 H31        16.8032  -15.1267   22.9811 H         1 UNK         0.1150 
     32 H32        11.4519  -14.1330   22.7657 H         1 UNK         0.0600 
     33 H33        11.3192  -13.3336   21.2236 H         1 UNK         0.0600 
     34 H34        11.4432  -10.7160   21.2091 H         1 UNK         0.0600 
     35 H35        11.9687   -9.9042   22.6517 H         1 UNK         0.0600 
     36 H36         9.4970  -12.8161   25.2590 H         1 UNK         0.4600 
     37 H37        10.2968  -13.8599   24.1019 H         1 UNK         0.4600 
     38 H38        20.6665  -15.2800   21.0412 H         1 UNK         0.1150 
     39 H39        18.0285  -11.9451   20.4091 H         1 UNK         0.1150 
     40 H40        15.4239  -13.3893   19.9923 H         1 UNK         0.0300 
     41 H41        15.7661  -11.6856   20.2571 H         1 UNK         0.0300 
     42 H42        13.8329  -13.5273   22.8864 H         1 UNK         0.0600 
     43 H43        13.4727  -14.4578   21.4525 H         1 UNK         0.0600 
     44 H44        13.7895  -10.2049   20.9569 H         1 UNK         0.0600 
     45 H45        14.1711  -10.8122   22.5301 H         1 UNK         0.0600 
     46 H46        17.9903  -15.1740   25.9057 H         1 UNK         0.1150 
     47 H47        13.3116  -12.4009   20.0905 H         1 UNK         0.0600 
     48 H48        20.1339  -13.8520   18.1847 H         1 UNK         0.4180 
     49 H49        20.5934  -11.8142   20.0883 H         1 UNK         0.0600 
     50 H50        21.4650  -13.3254   19.9405 H         1 UNK         0.0600 
     51 H51        22.9390  -15.6754   26.0817 H         1 UNK         0.1150 
     52 H52        19.3509  -13.8323   27.5082 H         1 UNK         0.1150 
     53 H53        21.7710  -14.0903   27.6013 H         1 UNK         0.1150 
     54 N54        10.5712  -10.6964   24.5514 N.pl3     1 UNK        -0.8000 
     55 H55        11.0548   -9.8767   24.2255 H         1 UNK         0.4600 
@<TRIPOS>BOND
     1    1    2 1    
     2    1    5 1    
     3    1    7 2    
     4    1    8 2    
     5    2    9 2    
     6    2   23 1    
     7    3    4 1    
     8    3   14 1    
     9    3   54 ar   
    10    4   12 1    
    11    4   11 1    
    12    5    6 1    
    13    6   10 2    
    14    6   16 1    
    15    9   19 1    
    16    9   27 1    
    17   10   13 1    
    18   10   31 1    
    19   11   21 1    
    20   11   32 1    
    21   11   33 1    
    22   12   22 1    
    23   12   34 1    
    24   12   35 1    
    25   13   17 1    
    26   13   18 2    
    27   14   36 1    
    28   14   37 1    
    29   15   16 2    
    30   15   18 1    
    31   15   26 1    
    32   16   38 1    
    33   17   20 1    
    34   18   39 1    
    35   20   24 1    
    36   20   40 1    
    37   20   41 1    
    38   21   24 1    
    39   21   42 1    
    40   21   43 1    
    41   22   24 1    
    42   22   44 1    
    43   22   45 1    
    44   23   28 2    
    45   23   46 1    
    46   24   47 1    
    47   25   26 1    
    48   25   48 1    
    49   26   49 1    
    50   26   50 1    
    51   27   29 2    
    52   27   51 1    
    53   28   29 1    
    54   28   52 1    
    55   29   53 1    
    56   30   54 1    
    57   54   55 1    
@<TRIPOS>SUBSTRUCTURE
     1 UNK         1 GROUP             0       ****    0 ROOT    
