# Supplementary material for: Study of the Differential Activity of Thrombin Inhibitors Using Docking, QSAR, Molecular Dynamics, and MM-GBSA
Source: PLoS One. 2015 Nov 24;10(11):e0142774. doi: 10.1371/journal.pone.0142774 (PMC4657979; doi:10.1371/journal.pone.0142774)
Supplement: S1 File — (ZIP) [file pone.0142774.s001.zip › 114.mol2]

@<TRIPOS>MOLECULE
114
51   53    1
SMALL
USER_CHARGES


@<TRIPOS>ATOM
      1 S1         19.2350  -16.8949   23.7758 S.3       1 UNK         0.6450 
      2 C2         19.8701  -15.6999   24.9432 C.3       1 UNK         0.0000 
      3 C3         10.7873  -11.8468   24.0403 C.cat     1 UNK         0.8825 
      4 N4         11.5951  -11.9036   22.9480 N.2       1 UNK        -0.5425 
      5 O5         19.6653  -16.3381   22.5126 O.3       1 UNK        -0.3000 
      6 C6         19.1187  -15.2003   21.9478 C.3       1 UNK         0.0850 
      7 O7         17.8108  -17.0114   23.9541 O.2       1 UNK        -0.2150 
      8 O8         19.9578  -18.0792   24.1608 O.2       1 UNK        -0.2150 
      9 C9         19.2188  -15.3721   26.1576 C.3       1 UNK         0.1800 
     10 C10        17.9059  -14.5490   22.3102 C.3       1 UNK        -0.1150 
     11 C11        19.8701  -14.6703   20.8874 C.3       1 UNK        -0.1150 
     12 C12        17.4215  -13.4498   21.5639 C.3       1 UNK         0.0850 
     13 C13        19.4379  -13.5396   20.1843 C.3       1 UNK         0.1800 
     14 C14        18.2065  -12.9475   20.5015 C.3       1 UNK        -0.1150 
     15 C15        12.1108  -10.6987   22.2478 C.3       1 UNK         0.0900 
     16 C16        11.8880  -13.1604   22.2138 C.3       1 UNK         0.0900 
     17 N17        10.5711  -10.6996   24.6935 N.2       1 UNK        -0.8000 
     18 O18        16.1826  -12.9331   21.8854 O.3       1 UNK        -0.2850 
     19 Cl19       17.7711  -16.1331   26.6838 Cl        1 UNK        -0.1800 
     20 Cl20       20.3913  -12.9331   18.8880 Cl        1 UNK        -0.1800 
     21 C21        15.4492  -12.2970   20.8356 C.3       1 UNK         0.1400 
     22 C22        13.3868  -13.3250   21.9447 C.3       1 UNK        -0.1200 
     23 C23        13.6100  -10.8041   21.9144 C.3       1 UNK        -0.1200 
     24 C24        21.1112  -15.0887   24.6489 C.3       1 UNK        -0.1150 
     25 C25        13.9545  -12.1180   21.1825 C.3       1 UNK        -0.0600 
     26 C26        19.7748  -14.4013   27.0068 C.3       1 UNK        -0.1150 
     27 C27        21.6695  -14.1331   25.5171 C.3       1 UNK        -0.1150 
     28 C28        20.9780  -13.7634   26.6817 C.3       1 UNK        -0.1150 
     29 H29         9.4848  -12.8501   25.2663 H         1 UNK         0.4600 
     30 H30        17.2874  -14.8969   23.1210 H         1 UNK         0.1150 
     31 H31        20.7946  -15.1500   20.6048 H         1 UNK         0.1150 
     32 H32        17.8710  -12.1211   19.9045 H         1 UNK         0.1150 
     33 H33        11.5395  -10.5786   21.3261 H         1 UNK         0.0600 
     34 H34        11.9408   -9.7919   22.8253 H         1 UNK         0.0600 
     35 H35        11.5319  -14.0369   22.7491 H         1 UNK         0.0600 
     36 H36        11.3711  -13.1486   21.2573 H         1 UNK         0.0600 
     37 H37         9.8186  -10.6309   25.3886 H         1 UNK         0.4600 
     38 H38        11.0650   -9.8652   24.4257 H         1 UNK         0.4600 
     39 H39        15.5068  -12.9238   19.9436 H         1 UNK         0.0300 
     40 H40        15.8931  -11.3331   20.5826 H         1 UNK         0.0300 
     41 H41        13.9115  -13.4665   22.8874 H         1 UNK         0.0600 
     42 H42        13.5518  -14.2351   21.3666 H         1 UNK         0.0600 
     43 H43        13.8952   -9.9587   21.2874 H         1 UNK         0.0600 
     44 H44        14.1711  -10.6808   22.8329 H         1 UNK         0.0600 
     45 H45        21.6419  -15.3542   23.7467 H         1 UNK         0.1150 
     46 H46        13.4278  -12.0666   20.2279 H         1 UNK         0.0600 
     47 H47        19.2770  -14.1331   27.9262 H         1 UNK         0.1150 
     48 H48        22.6188  -13.6735   25.2865 H         1 UNK         0.1150 
     49 H49        21.3711  -13.0079   27.3442 H         1 UNK         0.1150 
     50 N50        10.1711  -12.9331   24.5143 N.pl3     1 UNK        -0.8000 
     51 H51        10.3136  -13.8445   24.0874 H         1 UNK         0.4600 
@<TRIPOS>BOND
     1    1    2 1    
     2    1    5 1    
     3    1    7 2    
     4    1    8 2    
     5    2    9 2    
     6    2   24 1    
     7    3    4 1    
     8    3   17 1    
     9    3   50 ar   
    10    4   15 1    
    11    4   16 1    
    12    5    6 1    
    13    6   10 2    
    14    6   11 1    
    15    9   19 1    
    16    9   26 1    
    17   10   12 1    
    18   10   30 1    
    19   11   13 2    
    20   11   31 1    
    21   12   18 1    
    22   12   14 2    
    23   13   14 1    
    24   13   20 1    
    25   14   32 1    
    26   15   23 1    
    27   15   33 1    
    28   15   34 1    
    29   16   22 1    
    30   16   35 1    
    31   16   36 1    
    32   17   37 1    
    33   17   38 1    
    34   18   21 1    
    35   21   25 1    
    36   21   39 1    
    37   21   40 1    
    38   22   25 1    
    39   22   41 1    
    40   22   42 1    
    41   23   25 1    
    42   23   43 1    
    43   23   44 1    
    44   24   27 2    
    45   24   45 1    
    46   25   46 1    
    47   26   28 2    
    48   26   47 1    
    49   27   28 1    
    50   27   48 1    
    51   28   49 1    
    52   29   50 1    
    53   50   51 1    
@<TRIPOS>SUBSTRUCTURE
     1 UNK         1 GROUP             0       ****    0 ROOT    
