# Supplementary material for: Study of the Differential Activity of Thrombin Inhibitors Using Docking, QSAR, Molecular Dynamics, and MM-GBSA
Source: PLoS One. 2015 Nov 24;10(11):e0142774. doi: 10.1371/journal.pone.0142774 (PMC4657979; doi:10.1371/journal.pone.0142774)
Supplement: S1 File — (ZIP) [file pone.0142774.s001.zip › 115.mol2]

@<TRIPOS>MOLECULE
115
45   46    1
SMALL
USER_CHARGES


@<TRIPOS>ATOM
      1 S1         19.3348  -15.4889   24.6748 S.3       1 UNK         0.6450 
      2 C2         21.1048  -15.7231   24.7606 C.3       1 UNK         0.0000 
      3 O3         19.1438  -15.7086   23.2589 O.3       1 UNK        -0.3000 
      4 C4         18.3175  -14.8841   22.5351 C.3       1 UNK         0.0850 
      5 O5         19.1606  -14.1390   25.1453 O.2       1 UNK        -0.2150 
      6 O6         18.7771  -16.4927   25.5444 O.2       1 UNK        -0.2150 
      7 C7         10.9552  -12.4774   24.2236 C.cat     1 UNK         0.9840 
      8 C8         21.6896  -16.9932   24.5199 C.3       1 UNK         0.1800 
      9 C9         16.9917  -14.5330   22.8883 C.3       1 UNK        -0.1150 
     10 C10        16.2064  -13.6919   22.0582 C.3       1 UNK         0.0850 
     11 C11        18.1216  -13.5131   20.5362 C.3       1 UNK        -0.1150 
     12 C12        18.8579  -14.3907   21.3429 C.3       1 UNK        -0.1150 
     13 C13        16.7948  -13.1747   20.8747 C.3       1 UNK        -0.1150 
     14 N14        10.1713  -13.3329   24.8870 N.2       1 UNK        -0.9240 
     15 Cl15       20.7335  -18.3995   24.2109 Cl        1 UNK        -0.1800 
     16 C16        21.9503  -14.6028   24.9434 C.3       1 UNK        -0.1150 
     17 O17        14.9256  -13.3821   22.4874 O.3       1 UNK        -0.2850 
     18 C18        11.9624  -13.0083   23.1965 C.3       1 UNK        -0.1200 
     19 C19        23.0926  -17.1279   24.4902 C.3       1 UNK        -0.1150 
     20 C20        18.8105  -12.9324   19.3304 C.3       1 UNK        -0.0650 
     21 C21        14.0614  -12.5741   21.6836 C.3       1 UNK         0.1400 
     22 C22        12.9103  -11.9805   22.5320 C.3       1 UNK        -0.1200 
     23 C23        23.3499  -14.7417   24.8871 C.3       1 UNK        -0.1150 
     24 C24        23.9227  -16.0065   24.6693 C.3       1 UNK        -0.1150 
     25 H25        16.5732  -14.9212   23.8036 H         1 UNK         0.1150 
     26 H26        10.0390  -10.8645   25.0716 H         1 UNK         0.4660 
     27 H27        19.8708  -14.6556   21.0732 H         1 UNK         0.1150 
     28 H28        16.2567  -12.5090   20.2184 H         1 UNK         0.1150 
     29 H29         9.4410  -13.0046   25.5304 H         1 UNK         0.4660 
     30 H30        10.1775  -14.3111   24.5919 H         1 UNK         0.4660 
     31 H31        21.5386  -13.6184   25.1083 H         1 UNK         0.1150 
     32 H32        11.4026  -13.5217   22.4134 H         1 UNK         0.0600 
     33 H33        12.5690  -13.7694   23.6874 H         1 UNK         0.0600 
     34 H34        23.5354  -18.0968   24.3102 H         1 UNK         0.1150 
     35 H35        19.4550  -13.6880   18.8874 H         1 UNK         0.0600 
     36 H36        18.1084  -12.5543   18.5871 H         1 UNK         0.0600 
     37 H37        19.4635  -12.1308   19.6635 H         1 UNK         0.0600 
     38 H38        14.6027  -11.7199   21.2767 H         1 UNK         0.0300 
     39 H39        13.6783  -13.1565   20.8442 H         1 UNK         0.0300 
     40 H40        13.3609  -11.3409   23.2870 H         1 UNK         0.0600 
     41 H41        12.3158  -11.3171   21.9030 H         1 UNK         0.0600 
     42 H42        23.9850  -13.8792   25.0277 H         1 UNK         0.1150 
     43 H43        24.9976  -16.1152   24.6409 H         1 UNK         0.1150 
     44 N44        10.8177  -11.1725   24.4874 N.pl3     1 UNK        -0.9240 
     45 H45        11.4313  -10.4955   24.0625 H         1 UNK         0.4660 
@<TRIPOS>BOND
     1    1    2 1    
     2    1    3 1    
     3    1    5 2    
     4    1    6 2    
     5    2    8 2    
     6    2   16 1    
     7    3    4 1    
     8    4    9 2    
     9    4   12 1    
    10    7   18 1    
    11    7   14 1    
    12    7   44 ar   
    13    8   15 1    
    14    8   19 1    
    15    9   10 1    
    16    9   25 1    
    17   10   17 1    
    18   10   13 2    
    19   11   12 2    
    20   11   13 1    
    21   11   20 1    
    22   12   27 1    
    23   13   28 1    
    24   14   29 1    
    25   14   30 1    
    26   16   23 2    
    27   16   31 1    
    28   17   21 1    
    29   18   22 1    
    30   18   32 1    
    31   18   33 1    
    32   19   24 2    
    33   19   34 1    
    34   20   35 1    
    35   20   36 1    
    36   20   37 1    
    37   21   22 1    
    38   21   38 1    
    39   21   39 1    
    40   22   40 1    
    41   22   41 1    
    42   23   24 1    
    43   23   42 1    
    44   24   43 1    
    45   26   44 1    
    46   44   45 1    
@<TRIPOS>SUBSTRUCTURE
     1 UNK         1 GROUP             0       ****    0 ROOT    
