# Supplementary material for: Study of the Differential Activity of Thrombin Inhibitors Using Docking, QSAR, Molecular Dynamics, and MM-GBSA
Source: PLoS One. 2015 Nov 24;10(11):e0142774. doi: 10.1371/journal.pone.0142774 (PMC4657979; doi:10.1371/journal.pone.0142774)
Supplement: S1 File — (ZIP) [file pone.0142774.s001.zip › 116.mol2]

@<TRIPOS>MOLECULE
116
51   52    1
SMALL
USER_CHARGES


@<TRIPOS>ATOM
      1 S1         19.7945  -15.5496   25.3901 S.3       1 UNK         0.6450 
      2 C2         21.5281  -15.6998   24.9757 C.3       1 UNK         0.0000 
      3 O3         19.0427  -16.1761   24.3199 O.3       1 UNK        -0.3000 
      4 C4         18.7400  -15.4258   23.2034 C.3       1 UNK         0.0850 
      5 O5         19.7200  -16.2583   26.6411 O.2       1 UNK        -0.2150 
      6 O6         19.5791  -14.1331   25.5329 O.2       1 UNK        -0.2150 
      7 C7         10.7974  -11.8657   24.3479 C.cat     1 UNK         0.9840 
      8 C8         22.1295  -16.9677   24.7822 C.3       1 UNK         0.1800 
      9 C9         17.3816  -15.2974   22.8393 C.3       1 UNK        -0.1150 
     10 C10        17.0033  -14.5163   21.7190 C.3       1 UNK         0.0850 
     11 C11        19.3630  -14.0679   21.2600 C.3       1 UNK        -0.1150 
     12 C12        19.7302  -14.8293   22.3872 C.3       1 UNK        -0.1150 
     13 C13        18.0029  -13.8930   20.9503 C.3       1 UNK        -0.1150 
     14 N14        10.1711  -12.9331   24.8545 N.2       1 UNK        -0.9240 
     15 Cl15       21.2190  -18.4320   24.9015 Cl        1 UNK        -0.1800 
     16 C16        22.3239  -14.5357   24.8601 C.3       1 UNK        -0.1150 
     17 O17        15.7055  -14.3064   21.3142 O.3       1 UNK        -0.2850 
     18 C18        11.6473  -11.9628   23.0934 C.3       1 UNK        -0.1200 
     19 C19        23.5060  -17.0546   24.4874 C.3       1 UNK        -0.1150 
     20 C20        20.4166  -13.4364   20.3718 C.3       1 UNK        -0.0650 
     21 C21        14.6889  -15.1620   21.8133 C.3       1 UNK         0.1400 
     22 C22        12.0198  -13.3863   22.6563 C.3       1 UNK        -0.1200 
     23 C23        13.3946  -14.8293   21.0541 C.3       1 UNK        -0.1200 
     24 C24        12.8476  -13.4249   21.3648 C.3       1 UNK        -0.1200 
     25 C25        23.6920  -14.6279   24.5389 C.3       1 UNK        -0.1150 
     26 C26        24.2876  -15.8898   24.3668 C.3       1 UNK        -0.1150 
     27 H27        16.6396  -15.7771   23.4601 H         1 UNK         0.1150 
     28 H28         9.6839  -10.5331   25.4206 H         1 UNK         0.4660 
     29 H29        20.7778  -14.9620   22.6026 H         1 UNK         0.1150 
     30 H30        17.7180  -13.3014   20.0928 H         1 UNK         0.1150 
     31 H31         9.4272  -12.8181   25.5538 H         1 UNK         0.4660 
     32 H32        10.3320  -13.8550   24.4593 H         1 UNK         0.4660 
     33 H33        21.8896  -13.5603   25.0169 H         1 UNK         0.1150 
     34 H34        12.5645  -11.3966   23.2610 H         1 UNK         0.0600 
     35 H35        11.1074  -11.4698   22.2838 H         1 UNK         0.0600 
     36 H36        23.9651  -18.0225   24.3491 H         1 UNK         0.1150 
     37 H37        20.5708  -14.0514   19.4847 H         1 UNK         0.0600 
     38 H38        20.1026  -12.4428   20.0509 H         1 UNK         0.0600 
     39 H39        21.3709  -13.3332   20.8874 H         1 UNK         0.0600 
     40 H40        14.9586  -16.2039   21.6334 H         1 UNK         0.0300 
     41 H41        14.5558  -15.0283   22.8870 H         1 UNK         0.0300 
     42 H42        11.1102  -13.9623   22.4874 H         1 UNK         0.0600 
     43 H43        12.5603  -13.8771   23.4658 H         1 UNK         0.0600 
     44 H44        13.5931  -14.9076   19.9843 H         1 UNK         0.0600 
     45 H45        12.6318  -15.5786   21.2703 H         1 UNK         0.0600 
     46 H46        13.6676  -12.7073   21.4128 H         1 UNK         0.0600 
     47 H47        12.2139  -13.1006   20.5383 H         1 UNK         0.0600 
     48 H48        24.2918  -13.7334   24.4529 H         1 UNK         0.1150 
     49 H49        25.3425  -15.9634   24.1425 H         1 UNK         0.1150 
     50 N50        10.5711  -10.6677   24.8874 N.pl3     1 UNK        -0.9240 
     51 H51        11.1431   -9.8732   24.6494 H         1 UNK         0.4660 
@<TRIPOS>BOND
     1    1    2 1    
     2    1    3 1    
     3    1    5 2    
     4    1    6 2    
     5    2    8 2    
     6    2   16 1    
     7    3    4 1    
     8    4    9 2    
     9    4   12 1    
    10    7   18 1    
    11    7   14 1    
    12    7   50 ar   
    13    8   15 1    
    14    8   19 1    
    15    9   10 1    
    16    9   27 1    
    17   10   17 1    
    18   10   13 2    
    19   11   12 2    
    20   11   13 1    
    21   11   20 1    
    22   12   29 1    
    23   13   30 1    
    24   14   31 1    
    25   14   32 1    
    26   16   25 2    
    27   16   33 1    
    28   17   21 1    
    29   18   22 1    
    30   18   34 1    
    31   18   35 1    
    32   19   26 2    
    33   19   36 1    
    34   20   37 1    
    35   20   38 1    
    36   20   39 1    
    37   21   23 1    
    38   21   40 1    
    39   21   41 1    
    40   22   24 1    
    41   22   42 1    
    42   22   43 1    
    43   23   24 1    
    44   23   44 1    
    45   23   45 1    
    46   24   46 1    
    47   24   47 1    
    48   25   26 1    
    49   25   48 1    
    50   26   49 1    
    51   28   50 1    
    52   50   51 1    
@<TRIPOS>SUBSTRUCTURE
     1 UNK         1 GROUP             0       ****    0 ROOT    
