# Supplementary material for: Study of the Differential Activity of Thrombin Inhibitors Using Docking, QSAR, Molecular Dynamics, and MM-GBSA
Source: PLoS One. 2015 Nov 24;10(11):e0142774. doi: 10.1371/journal.pone.0142774 (PMC4657979; doi:10.1371/journal.pone.0142774)
Supplement: S1 File — (ZIP) [file pone.0142774.s001.zip › 117.mol2]

@<TRIPOS>MOLECULE
117
55   57    1
SMALL
USER_CHARGES


@<TRIPOS>ATOM
      1 S1         18.3633  -16.3846   23.7130 S.3       1 UNK         0.6450 
      2 C2         19.8099  -15.8715   24.6257 C.ar      1 UNK         0.0000 
      3 O3         18.8232  -16.3310   22.3423 O.3       1 UNK        -0.3000 
      4 C4         10.7989  -11.8291   24.2267 C.cat     1 UNK         0.9840 
      5 C5         18.5063  -15.2080   21.6180 C.ar      1 UNK         0.0850 
      6 O6         17.3711  -15.4088   24.0874 O.2       1 UNK        -0.2150 
      7 O7         18.1168  -17.7146   24.2071 O.2       1 UNK        -0.2150 
      8 C8         19.7306  -15.5240   25.9947 C.ar      1 UNK         0.1800 
      9 C9         17.1760  -14.8549   21.2874 C.ar      1 UNK        -0.1150 
     10 C10        11.5748  -11.8255   22.9052 C.3       1 UNK        -0.0600 
     11 C11        16.9102  -13.7331   20.4762 C.ar      1 UNK         0.0850 
     12 C12        19.3196  -13.3200   20.3034 C.ar      1 UNK        -0.1150 
     13 C13        19.5686  -14.4535   21.0926 C.ar      1 UNK        -0.1150 
     14 O14        15.6279  -13.5546   20.0144 O.3       1 UNK        -0.2850 
     15 C15        12.1165  -13.2235   22.5202 C.3       1 UNK        -0.1200 
     16 C16        12.6995  -10.7630   22.8520 C.3       1 UNK        -0.1200 
     17 N17        10.5711  -10.6869   24.8874 N.2       1 UNK        -0.9240 
     18 C18        17.9909  -12.9588   19.9970 C.ar      1 UNK        -0.1150 
     19 Cl19       18.2709  -15.7342   26.8874 Cl        1 UNK        -0.1800 
     20 C20        15.0561  -12.2581   20.1217 C.3       1 UNK         0.1400 
     21 C21        21.0574  -15.7884   23.9680 C.ar      1 UNK        -0.1150 
     22 C22        12.9550  -13.2191   21.2318 C.3       1 UNK        -0.1200 
     23 C23        13.5459  -10.8159   21.5725 C.3       1 UNK        -0.1200 
     24 C24        14.1214  -12.2236   21.3409 C.3       1 UNK        -0.0600 
     25 C25        20.8690  -15.0289   26.6622 C.ar      1 UNK        -0.1150 
     26 C26        20.4935  -12.5357   19.7622 C.3       1 UNK        -0.0650 
     27 C27        22.1937  -15.3026   24.6392 C.ar      1 UNK        -0.1150 
     28 C28        22.0952  -14.9081   25.9825 C.ar      1 UNK        -0.1150 
     29 H29         9.4574  -12.8689   25.3825 H         1 UNK         0.4660 
     30 H30        16.3556  -15.4763   21.6157 H         1 UNK         0.1150 
     31 H31        10.8579  -11.5403   22.1377 H         1 UNK         0.0600 
     32 H32        20.5871  -14.7451   21.2965 H         1 UNK         0.1150 
     33 H33        12.7192  -13.6185   23.3377 H         1 UNK         0.0600 
     34 H34        11.2870  -13.9181   22.3886 H         1 UNK         0.0600 
     35 H35        12.2797   -9.7626   22.9606 H         1 UNK         0.0600 
     36 H36        13.3711  -10.9064   23.6874 H         1 UNK         0.0600 
     37 H37         9.6791  -10.5698   25.4165 H         1 UNK         0.4660 
     38 H38        11.1695   -9.8894   24.7452 H         1 UNK         0.4660 
     39 H39        17.8039  -12.1331   19.3338 H         1 UNK         0.1150 
     40 H40        14.4817  -12.0638   19.2154 H         1 UNK         0.0300 
     41 H41        15.8063  -11.4696   20.1901 H         1 UNK         0.0300 
     42 H42        21.1570  -16.0955   22.9389 H         1 UNK         0.1150 
     43 H43        13.3324  -14.2258   21.0479 H         1 UNK         0.0600 
     44 H44        12.3244  -12.9676   20.3785 H         1 UNK         0.0600 
     45 H45        12.9376  -10.5157   20.7178 H         1 UNK         0.0600 
     46 H46        14.3559  -10.0887   21.6479 H         1 UNK         0.0600 
     47 H47        14.7172  -12.5205   22.2037 H         1 UNK         0.0600 
     48 H48        20.8036  -14.7504   27.7026 H         1 UNK         0.1150 
     49 H49        20.2788  -12.1331   18.7753 H         1 UNK         0.0600 
     50 H50        20.7401  -11.7264   20.4468 H         1 UNK         0.0600 
     51 H51        21.3711  -13.1742   19.6694 H         1 UNK         0.0600 
     52 H52        23.1418  -15.2321   24.1279 H         1 UNK         0.1150 
     53 H53        22.9711  -14.5331   26.4874 H         1 UNK         0.1150 
     54 N54        10.1711  -12.9331   24.6500 N.pl3     1 UNK        -0.9240 
     55 H55        10.3520  -13.8359   24.2175 H         1 UNK         0.4660 
@<TRIPOS>BOND
     1    1    2 1    
     2    1    3 1    
     3    1    6 2    
     4    1    7 2    
     5    2    8 ar   
     6    2   21 ar   
     7    3    5 1    
     8    4   10 1    
     9    4   17 1    
    10    4   54 ar   
    11    5    9 ar   
    12    5   13 ar   
    13    8   19 1    
    14    8   25 ar   
    15    9   11 ar   
    16    9   30 1    
    17   10   16 1    
    18   10   15 1    
    19   10   31 1    
    20   11   14 1    
    21   11   18 ar   
    22   12   13 ar   
    23   12   18 ar   
    24   12   26 1    
    25   13   32 1    
    26   14   20 1    
    27   15   22 1    
    28   15   33 1    
    29   15   34 1    
    30   16   23 1    
    31   16   35 1    
    32   16   36 1    
    33   17   37 1    
    34   17   38 1    
    35   18   39 1    
    36   20   24 1    
    37   20   40 1    
    38   20   41 1    
    39   21   27 ar   
    40   21   42 1    
    41   22   24 1    
    42   22   43 1    
    43   22   44 1    
    44   23   24 1    
    45   23   45 1    
    46   23   46 1    
    47   24   47 1    
    48   25   28 ar   
    49   25   48 1    
    50   26   49 1    
    51   26   50 1    
    52   26   51 1    
    53   27   28 ar   
    54   27   52 1    
    55   28   53 1    
    56   29   54 1    
    57   54   55 1    
@<TRIPOS>SUBSTRUCTURE
     1 UNK         1 GROUP             0       ****    0 ROOT    
