# Supplementary material for: Study of the Differential Activity of Thrombin Inhibitors Using Docking, QSAR, Molecular Dynamics, and MM-GBSA
Source: PLoS One. 2015 Nov 24;10(11):e0142774. doi: 10.1371/journal.pone.0142774 (PMC4657979; doi:10.1371/journal.pone.0142774)
Supplement: S1 File — (ZIP) [file pone.0142774.s001.zip › 118.mol2]

@<TRIPOS>MOLECULE
118
49   51    1
SMALL
USER_CHARGES


@<TRIPOS>ATOM
      1 S1         19.4728  -16.9031   23.4161 S.3       1 UNK         0.6450 
      2 C2         20.0681  -15.7535   24.6492 C.3       1 UNK         0.0000 
      3 O3         18.2600  -16.2910   22.9088 O.3       1 UNK        -0.3000 
      4 C4         10.8042  -11.8581   24.1919 C.cat     1 UNK         0.8780 
      5 C5         18.2408  -15.2101   22.0437 C.3       1 UNK         0.0850 
      6 O6         20.5486  -17.0616   22.4703 O.2       1 UNK        -0.2150 
      7 O7         19.2410  -18.0960   24.1891 O.2       1 UNK        -0.2150 
      8 C8         11.8041  -11.9088   23.1897 C.3       1 UNK        -0.2320 
      9 C9         19.2963  -15.4587   25.8010 C.3       1 UNK         0.1800 
     10 C10        16.9657  -14.8028   21.5963 C.3       1 UNK        -0.1150 
     11 C11        16.8099  -13.7330   20.6917 C.3       1 UNK         0.0850 
     12 C12        19.2332  -13.4491   20.6396 C.3       1 UNK        -0.1150 
     13 C13        19.3762  -14.5100   21.5587 C.3       1 UNK        -0.1150 
     14 C14        12.2204  -13.1493   22.6487 C.3       1 UNK        -0.0580 
     15 C15        12.4326  -10.7294   22.7174 C.3       1 UNK        -0.0580 
     16 O16        15.5601  -13.4498   20.2011 O.3       1 UNK        -0.2850 
     17 N17        10.5711  -10.7370   24.8874 N.2       1 UNK        -0.9240 
     18 C18        17.9507  -13.0596   20.2131 C.3       1 UNK        -0.1150 
     19 Cl19       17.7716  -16.2120   26.0950 Cl        1 UNK        -0.1800 
     20 C20        13.9205  -12.0409   21.2876 C.3       1 UNK         0.1360 
     21 C21        15.1070  -12.1067   20.3399 C.3       1 UNK         0.1400 
     22 C22        13.2639  -13.2152   21.7096 C.3       1 UNK        -0.1440 
     23 C23        13.4816  -10.7955   21.7788 C.3       1 UNK        -0.1440 
     24 C24        21.3267  -15.1309   24.4884 C.3       1 UNK        -0.1150 
     25 C25        19.7750  -14.5388   26.7529 C.3       1 UNK        -0.1150 
     26 C26        20.4555  -12.7440   20.0874 C.3       1 UNK        -0.0650 
     27 C27        21.7987  -14.2117   25.4445 C.3       1 UNK        -0.1150 
     28 C28        21.0155  -13.9065   26.5712 C.3       1 UNK        -0.1150 
     29 H29         9.3059  -12.8569   25.1709 H         1 UNK         0.4660 
     30 H30        16.0917  -15.3376   21.9382 H         1 UNK         0.1150 
     31 H31        20.3762  -14.7699   21.8634 H         1 UNK         0.1150 
     32 H32        11.7712  -14.0785   22.9634 H         1 UNK         0.1340 
     33 H33        12.1357   -9.7585   23.0832 H         1 UNK         0.1340 
     34 H34         9.6824  -10.6392   25.4234 H         1 UNK         0.4660 
     35 H35        11.1723   -9.9368   24.7881 H         1 UNK         0.4660 
     36 H36        17.8425  -12.2680   19.4900 H         1 UNK         0.1150 
     37 H37        15.8849  -11.4287   20.6968 H         1 UNK         0.0300 
     38 H38        14.7911  -11.7399   19.3631 H         1 UNK         0.0300 
     39 H39        13.5680  -14.1828   21.3372 H         1 UNK         0.1690 
     40 H40        13.9733   -9.8872   21.4603 H         1 UNK         0.1690 
     41 H41        21.9400  -15.3524   23.6302 H         1 UNK         0.1150 
     42 H42        19.1874  -14.3157   27.6309 H         1 UNK         0.1150 
     43 H43        21.3711  -13.2697   20.3559 H         1 UNK         0.0600 
     44 H44        20.4076  -12.6876   18.9999 H         1 UNK         0.0600 
     45 H45        20.5172  -11.7331   20.4873 H         1 UNK         0.0600 
     46 H46        22.7608  -13.7384   25.3134 H         1 UNK         0.1150 
     47 H47        21.3690  -13.1961   27.3037 H         1 UNK         0.1150 
     48 N48        10.0664  -12.9331   24.4874 N.pl3     1 UNK        -0.9240 
     49 H49        10.2241  -13.8313   24.0406 H         1 UNK         0.4660 
@<TRIPOS>BOND
     1    1    2 1    
     2    1    3 1    
     3    1    6 2    
     4    1    7 2    
     5    2    9 2    
     6    2   24 1    
     7    3    5 1    
     8    4    8 1    
     9    4   17 1    
    10    4   48 ar   
    11    5   10 2    
    12    5   13 1    
    13    8   15 2    
    14    8   14 1    
    15    9   19 1    
    16    9   25 1    
    17   10   11 1    
    18   10   30 1    
    19   11   16 1    
    20   11   18 2    
    21   12   13 2    
    22   12   18 1    
    23   12   26 1    
    24   13   31 1    
    25   14   22 2    
    26   14   32 1    
    27   15   23 1    
    28   15   33 1    
    29   16   21 1    
    30   17   34 1    
    31   17   35 1    
    32   18   36 1    
    33   20   21 1    
    34   20   22 1    
    35   20   23 2    
    36   21   37 1    
    37   21   38 1    
    38   22   39 1    
    39   23   40 1    
    40   24   27 2    
    41   24   41 1    
    42   25   28 2    
    43   25   42 1    
    44   26   43 1    
    45   26   44 1    
    46   26   45 1    
    47   27   28 1    
    48   27   46 1    
    49   28   47 1    
    50   29   48 1    
    51   48   49 1    
@<TRIPOS>SUBSTRUCTURE
     1 UNK         1 GROUP             0       ****    0 ROOT    
