# Supplementary material for: Study of the Differential Activity of Thrombin Inhibitors Using Docking, QSAR, Molecular Dynamics, and MM-GBSA
Source: PLoS One. 2015 Nov 24;10(11):e0142774. doi: 10.1371/journal.pone.0142774 (PMC4657979; doi:10.1371/journal.pone.0142774)
Supplement: S1 File — (ZIP) [file pone.0142774.s001.zip › 119.mol2]

@<TRIPOS>MOLECULE
119
49   51    1
SMALL
USER_CHARGES


@<TRIPOS>ATOM
      1 S1         19.9936  -15.8400   24.8136 S.3       1 UNK         0.6450 
      2 C2         21.7777  -15.8331   24.8266 C.3       1 UNK         0.0000 
      3 O3         19.8131  -16.0652   23.3963 O.3       1 UNK        -0.3000 
      4 C4         10.8254  -11.8190   24.2073 C.cat     1 UNK         0.8780 
      5 C5         18.9702  -15.2339   22.7043 C.3       1 UNK         0.0850 
      6 O6         19.5964  -16.9226   25.6766 O.2       1 UNK        -0.2150 
      7 O7         19.6346  -14.5345   25.3134 O.2       1 UNK        -0.2150 
      8 C8         11.7707  -11.8127   23.1592 C.3       1 UNK        -0.2320 
      9 C9         22.5273  -17.0255   24.6465 C.3       1 UNK         0.1800 
     10 C10        17.6393  -14.9714   23.1018 C.3       1 UNK        -0.1150 
     11 C11        16.8214  -14.1291   22.3230 C.3       1 UNK         0.0850 
     12 C12        12.5538  -12.9558   22.8854 C.3       1 UNK        -0.0580 
     13 C13        18.6936  -13.7344   20.7956 C.3       1 UNK        -0.1150 
     14 C14        19.4756  -14.6436   21.5312 C.3       1 UNK        -0.1150 
     15 O15        15.5317  -13.9026   22.7322 O.3       1 UNK        -0.2850 
     16 N16        10.1708  -12.9328   24.5476 N.2       1 UNK        -0.9240 
     17 C17        17.3668  -13.4780   21.1924 C.3       1 UNK        -0.1150 
     18 C18        13.5650  -12.9119   21.9048 C.3       1 UNK         0.0250 
     19 Cl19       21.7815  -18.5815   24.5404 Cl        1 UNK        -0.1800 
     20 C20        14.5158  -14.0763   21.7492 C.3       1 UNK         0.1400 
     21 C21        22.4513  -14.5919   24.8190 C.3       1 UNK        -0.1150 
     22 C22        11.9757  -10.6461   22.3859 C.3       1 UNK        -0.0580 
     23 C23        12.9641  -10.6095   21.3873 C.3       1 UNK        -0.1440 
     24 C24        23.9265  -16.9578   24.4897 C.3       1 UNK        -0.1150 
     25 C25        19.2848  -13.0451   19.5854 C.3       1 UNK        -0.0650 
     26 C26        13.7688  -11.7377   21.1536 C.3       1 UNK        -0.0190 
     27 C27        23.8438  -14.5320   24.6330 C.3       1 UNK        -0.1150 
     28 C28        24.5846  -15.7156   24.4724 C.3       1 UNK        -0.1150 
     29 H29         9.6848  -10.6096   25.4332 H         1 UNK         0.4660 
     30 H30        17.2313  -15.4355   23.9889 H         1 UNK         0.1150 
     31 H31        12.4288  -13.8528   23.4753 H         1 UNK         0.1340 
     32 H32        20.4917  -14.8567   21.2280 H         1 UNK         0.1150 
     33 H33         9.4391  -12.8886   25.2586 H         1 UNK         0.4660 
     34 H34        10.3425  -13.8212   24.0823 H         1 UNK         0.4660 
     35 H35        16.7683  -12.7813   20.6260 H         1 UNK         0.1150 
     36 H36        14.8839  -14.1161   20.7229 H         1 UNK         0.0300 
     37 H37        13.9971  -15.0184   21.9320 H         1 UNK         0.0300 
     38 H38        21.8972  -13.6719   24.9213 H         1 UNK         0.1150 
     39 H39        11.3748   -9.7660   22.5498 H         1 UNK         0.1340 
     40 H40        13.1141   -9.7067   20.8168 H         1 UNK         0.1690 
     41 H41        24.4969  -17.8659   24.3599 H         1 UNK         0.1150 
     42 H42        20.0173  -13.6888   19.0965 H         1 UNK         0.0600 
     43 H43        18.5135  -12.7899   18.8583 H         1 UNK         0.0600 
     44 H44        19.7923  -12.1331   19.8952 H         1 UNK         0.0600 
     45 H45        14.5568  -11.6920   20.4163 H         1 UNK         0.1550 
     46 H46        24.3485  -13.5761   24.6277 H         1 UNK         0.1150 
     47 H47        25.6573  -15.6703   24.3449 H         1 UNK         0.1150 
     48 N48        10.5712  -10.6953   24.8873 N.pl3     1 UNK        -0.9240 
     49 H49        11.1385   -9.8775   24.7427 H         1 UNK         0.4660 
@<TRIPOS>BOND
     1    1    2 1    
     2    1    3 1    
     3    1    6 2    
     4    1    7 2    
     5    2    9 2    
     6    2   21 1    
     7    3    5 1    
     8    4    8 1    
     9    4   16 1    
    10    4   48 ar   
    11    5   10 2    
    12    5   14 1    
    13    8   12 2    
    14    8   22 1    
    15    9   19 1    
    16    9   24 1    
    17   10   11 1    
    18   10   30 1    
    19   11   15 1    
    20   11   17 2    
    21   12   18 1    
    22   12   31 1    
    23   13   14 2    
    24   13   17 1    
    25   13   25 1    
    26   14   32 1    
    27   15   20 1    
    28   16   33 1    
    29   16   34 1    
    30   17   35 1    
    31   18   20 1    
    32   18   26 2    
    33   20   36 1    
    34   20   37 1    
    35   21   27 2    
    36   21   38 1    
    37   22   23 2    
    38   22   39 1    
    39   23   26 1    
    40   23   40 1    
    41   24   28 2    
    42   24   41 1    
    43   25   42 1    
    44   25   43 1    
    45   25   44 1    
    46   26   45 1    
    47   27   28 1    
    48   27   46 1    
    49   28   47 1    
    50   29   48 1    
    51   48   49 1    
@<TRIPOS>SUBSTRUCTURE
     1 UNK         1 GROUP             0       ****    0 ROOT    
