# Supplementary material for: Study of the Differential Activity of Thrombin Inhibitors Using Docking, QSAR, Molecular Dynamics, and MM-GBSA
Source: PLoS One. 2015 Nov 24;10(11):e0142774. doi: 10.1371/journal.pone.0142774 (PMC4657979; doi:10.1371/journal.pone.0142774)
Supplement: S1 File — (ZIP) [file pone.0142774.s001.zip › 120.mol2]

@<TRIPOS>MOLECULE
120
55   57    1
SMALL
USER_CHARGES


@<TRIPOS>ATOM
      1 S1         18.8524  -17.0135   23.7741 S.3       1 UNK         0.6450 
      2 C2         19.7486  -15.8763   24.8249 C.3       1 UNK         0.0000 
      3 N3         11.5795  -12.0387   22.8833 N.2       1 UNK        -0.5425 
      4 O4         19.2384  -16.5714   22.4498 O.3       1 UNK        -0.3000 
      5 C5         10.9153  -11.9318   24.0643 C.cat     1 UNK         0.6145 
      6 C6         18.8305  -15.3668   21.9068 C.3       1 UNK         0.0850 
      7 O7         17.4535  -16.9107   24.0986 O.2       1 UNK        -0.2150 
      8 O8         19.4353  -18.2738   24.1527 O.2       1 UNK        -0.2150 
      9 C9         19.2963  -15.4782   26.1089 C.3       1 UNK         0.1800 
     10 C10        17.6019  -14.6978   22.1545 C.3       1 UNK        -0.1150 
     11 C11        17.2761  -13.5070   21.4722 C.3       1 UNK         0.0850 
     12 C12        12.0802  -10.8646   22.1291 C.3       1 UNK         0.0900 
     13 C13        11.7720  -13.3138   22.1592 C.3       1 UNK         0.0900 
     14 C14        19.4655  -13.5559   20.3826 C.3       1 UNK        -0.1150 
     15 C15        19.7455  -14.7797   21.0130 C.3       1 UNK        -0.1150 
     16 O16        16.0479  -12.9333   21.7031 O.3       1 UNK        -0.2850 
     17 C17        18.2206  -12.9317   20.5949 C.3       1 UNK        -0.1150 
     18 Cl18       17.8915  -16.1331   26.8537 Cl        1 UNK        -0.1800 
     19 C19        15.2698  -12.6200   20.5531 C.3       1 UNK         0.1400 
     20 C20        13.2472  -13.5402   21.8179 C.3       1 UNK        -0.1200 
     21 C21        13.5260  -11.0420   21.6335 C.3       1 UNK        -0.1200 
     22 C22        20.9854  -15.3767   24.3536 C.3       1 UNK        -0.1150 
     23 C23        13.7886  -12.3956   20.9437 C.3       1 UNK        -0.0600 
     24 C24        11.0455  -10.6952   24.9239 C.3       1 UNK        -0.1800 
     25 C25        20.0314  -14.5327   26.8471 C.3       1 UNK        -0.1150 
     26 C26        20.5119  -12.9365   19.4800 C.3       1 UNK        -0.0650 
     27 C27        21.7284  -14.4553   25.1096 C.3       1 UNK        -0.1150 
     28 C28        21.2331  -14.0134   26.3456 C.3       1 UNK        -0.1150 
     29 H29         9.4944  -12.7405   25.3034 H         1 UNK         0.4660 
     30 H30        16.8483  -15.0964   22.8114 H         1 UNK         0.1150 
     31 H31        11.4154  -10.7153   21.2795 H         1 UNK         0.0600 
     32 H32        12.0161   -9.9500   22.7149 H         1 UNK         0.0600 
     33 H33        11.4168  -14.1331   22.7680 H         1 UNK         0.0600 
     34 H34        11.2050  -13.3397   21.2342 H         1 UNK         0.0600 
     35 H35        20.6874  -15.2736   20.8269 H         1 UNK         0.1150 
     36 H36        17.9928  -12.0058   20.0945 H         1 UNK         0.1150 
     37 H37        15.3217  -13.4532   19.8493 H         1 UNK         0.0300 
     38 H38        15.6701  -11.7423   20.0454 H         1 UNK         0.0300 
     39 H39        13.8216  -13.6293   22.7399 H         1 UNK         0.0600 
     40 H40        13.3570  -14.4906   21.2938 H         1 UNK         0.0600 
     41 H41        13.7727  -10.2287   20.9519 H         1 UNK         0.0600 
     42 H42        14.1714  -10.9168   22.4885 H         1 UNK         0.0600 
     43 H43        21.3693  -15.6988   23.3972 H         1 UNK         0.1150 
     44 H44        13.2145  -12.3888   20.0160 H         1 UNK         0.0600 
     45 H45        10.5711  -10.8796   25.8856 H         1 UNK         0.0600 
     46 H46        12.0941  -10.4727   25.1234 H         1 UNK         0.0600 
     47 H47        10.5709   -9.8278   24.4876 H         1 UNK         0.0600 
     48 H48        19.6665  -14.2004   27.8077 H         1 UNK         0.1150 
     49 H49        20.0968  -12.1343   18.8779 H         1 UNK         0.0600 
     50 H50        21.3331  -12.5317   20.0733 H         1 UNK         0.0600 
     51 H51        20.9177  -13.6869   18.8031 H         1 UNK         0.0600 
     52 H52        22.6676  -14.0732   24.7345 H         1 UNK         0.1150 
     53 H53        21.7714  -13.2773   26.9160 H         1 UNK         0.1150 
     54 N54        10.1712  -12.9332   24.5588 N.pl3     1 UNK        -0.4240 
     55 H55        10.1715  -13.8472   24.1166 H         1 UNK         0.4660 
@<TRIPOS>BOND
     1    1    2 1    
     2    1    4 1    
     3    1    7 2    
     4    1    8 2    
     5    2    9 2    
     6    2   22 1    
     7    3   12 1    
     8    3    5 1    
     9    3   13 1    
    10    4    6 1    
    11    5   24 1    
    12    5   54 ar   
    13    6   10 2    
    14    6   15 1    
    15    9   18 1    
    16    9   25 1    
    17   10   11 1    
    18   10   30 1    
    19   11   16 1    
    20   11   17 2    
    21   12   21 1    
    22   12   31 1    
    23   12   32 1    
    24   13   20 1    
    25   13   33 1    
    26   13   34 1    
    27   14   15 2    
    28   14   17 1    
    29   14   26 1    
    30   15   35 1    
    31   16   19 1    
    32   17   36 1    
    33   19   23 1    
    34   19   37 1    
    35   19   38 1    
    36   20   23 1    
    37   20   39 1    
    38   20   40 1    
    39   21   23 1    
    40   21   41 1    
    41   21   42 1    
    42   22   27 2    
    43   22   43 1    
    44   23   44 1    
    45   24   45 1    
    46   24   46 1    
    47   24   47 1    
    48   25   28 2    
    49   25   48 1    
    50   26   49 1    
    51   26   50 1    
    52   26   51 1    
    53   27   28 1    
    54   27   52 1    
    55   28   53 1    
    56   29   54 1    
    57   54   55 1    
@<TRIPOS>SUBSTRUCTURE
     1 UNK         1 GROUP             0       ****    0 ROOT    
