# Supplementary material for: Study of the Differential Activity of Thrombin Inhibitors Using Docking, QSAR, Molecular Dynamics, and MM-GBSA
Source: PLoS One. 2015 Nov 24;10(11):e0142774. doi: 10.1371/journal.pone.0142774 (PMC4657979; doi:10.1371/journal.pone.0142774)
Supplement: S1 File — (ZIP) [file pone.0142774.s001.zip › 121.mol2]

@<TRIPOS>MOLECULE
121
51   53    1
SMALL
USER_CHARGES


@<TRIPOS>ATOM
      1 S1         18.9774  -16.9882   23.8149 S.3       1 UNK         0.6450 
      2 C2         19.7191  -15.7645   24.8906 C.3       1 UNK         0.0000 
      3 O3         19.3608  -16.5184   22.5004 O.3       1 UNK        -0.3000 
      4 C4         18.8564  -15.3601   21.9401 C.3       1 UNK         0.0850 
      5 O5         19.6703  -18.1828   24.2235 O.2       1 UNK        -0.2150 
      6 O6         17.5648  -17.0265   24.0895 O.2       1 UNK        -0.2150 
      7 C7         19.1739  -15.4019   26.1473 C.3       1 UNK         0.1800 
      8 C8         17.5437  -14.8362   22.1056 C.3       1 UNK        -0.1150 
      9 N9         13.0183  -12.1285   21.5245 N.3       1 UNK        -0.5425 
     10 C10        12.2788  -11.9345   22.6550 C.3       1 UNK         0.4405 
     11 C11        17.1481  -13.6592   21.4204 C.3       1 UNK         0.0850 
     12 C12        19.4012  -13.4684   20.4867 C.3       1 UNK        -0.1150 
     13 C13        19.7606  -14.6736   21.1099 C.3       1 UNK        -0.1150 
     14 C14        18.0956  -12.9716   20.6398 C.3       1 UNK        -0.1150 
     15 Cl15       17.7712  -16.1331   26.8143 Cl        1 UNK        -0.1800 
     16 C16        11.4009  -12.9329   23.1439 C.3       1 UNK        -0.2420 
     17 C17        12.2346  -10.6768   23.3141 C.3       1 UNK        -0.2420 
     18 O18        15.8747  -13.1305   21.4280 O.3       1 UNK        -0.2850 
     19 C19        20.9337  -15.1652   24.4822 C.3       1 UNK        -0.1150 
     20 C20        14.7739  -13.9395   21.8322 C.3       1 UNK         0.1400 
     21 C21        11.3898  -10.5037   24.4299 C.3       1 UNK         0.1360 
     22 C22        10.5711  -12.6494   24.2475 C.3       1 UNK         0.1360 
     23 C23        13.4930  -13.4588   21.1127 C.3       1 UNK         0.0900 
     24 C24        13.8683  -11.0566   21.0133 C.3       1 UNK         0.0300 
     25 C25        19.8019  -14.4168   26.9261 C.3       1 UNK        -0.1150 
     26 C26        20.4144  -12.7164   19.6532 C.3       1 UNK        -0.0650 
     27 C27        21.5641  -14.1883   25.2759 C.3       1 UNK        -0.1150 
     28 C28        20.9772  -13.7918   26.4880 C.3       1 UNK        -0.1150 
     29 H29        16.8129  -15.3437   22.7090 H         1 UNK         0.1150 
     30 H30        20.7557  -15.0722   20.9772 H         1 UNK         0.1150 
     31 H31        17.8015  -12.0666   20.1338 H         1 UNK         0.1150 
     32 H32        11.3089  -13.9006   22.6769 H         1 UNK         0.2050 
     33 H33        12.8392   -9.8407   22.9985 H         1 UNK         0.2050 
     34 H34        21.3866  -15.4525   23.5453 H         1 UNK         0.1150 
     35 H35        14.9328  -14.9740   21.5264 H         1 UNK         0.0300 
     36 H36        14.6628  -13.9351   22.9151 H         1 UNK         0.0300 
     37 H37        11.3391   -9.5522   24.9390 H         1 UNK         0.1820 
     38 H38         9.8663  -13.3827   24.6134 H         1 UNK         0.1820 
     39 H39        13.6847  -13.4430   20.0391 H         1 UNK         0.0600 
     40 H40        12.7121  -14.2073   21.2291 H         1 UNK         0.0600 
     41 H41        14.6982  -10.8495   21.6874 H         1 UNK         0.0600 
     42 H42        14.2877  -11.3334   20.0459 H         1 UNK         0.0600 
     43 H43        13.2990  -10.1381   20.8705 H         1 UNK         0.0600 
     44 H44        19.3715  -14.1324   27.8757 H         1 UNK         0.1150 
     45 H45        21.3711  -13.2389   19.6205 H         1 UNK         0.0600 
     46 H46        20.0560  -12.5957   18.6305 H         1 UNK         0.0600 
     47 H47        20.5837  -11.7332   20.0897 H         1 UNK         0.0600 
     48 H48        22.4863  -13.7340   24.9471 H         1 UNK         0.1150 
     49 H49        21.4230  -13.0203   27.0954 H         1 UNK         0.1150 
     50 N50        10.5711  -11.4661   24.8872 N.4       1 UNK        -0.2500 
     51 H51         9.8998  -11.2839   25.6374 H         1 UNK         0.3700 
@<TRIPOS>BOND
     1    1    2 1    
     2    1    3 1    
     3    1    5 2    
     4    1    6 2    
     5    2    7 2    
     6    2   19 1    
     7    3    4 1    
     8    4    8 2    
     9    4   13 1    
    10    7   15 1    
    11    7   25 1    
    12    8   11 1    
    13    8   29 1    
    14    9   23 1    
    15    9   10 1    
    16    9   24 1    
    17   10   16 2    
    18   10   17 1    
    19   11   18 1    
    20   11   14 2    
    21   12   13 2    
    22   12   14 1    
    23   12   26 1    
    24   13   30 1    
    25   14   31 1    
    26   16   22 1    
    27   16   32 1    
    28   17   21 2    
    29   17   33 1    
    30   18   20 1    
    31   19   27 2    
    32   19   34 1    
    33   20   23 1    
    34   20   35 1    
    35   20   36 1    
    36   21   37 1    
    37   21   50 1    
    38   22   38 1    
    39   22   50 2    
    40   23   39 1    
    41   23   40 1    
    42   24   41 1    
    43   24   42 1    
    44   24   43 1    
    45   25   28 2    
    46   25   44 1    
    47   26   45 1    
    48   26   46 1    
    49   26   47 1    
    50   27   28 1    
    51   27   48 1    
    52   28   49 1    
    53   50   51 1    
@<TRIPOS>SUBSTRUCTURE
     1 UNK         1 GROUP             0       ****    0 ROOT    
