# Supplementary material for: Study of the Differential Activity of Thrombin Inhibitors Using Docking, QSAR, Molecular Dynamics, and MM-GBSA
Source: PLoS One. 2015 Nov 24;10(11):e0142774. doi: 10.1371/journal.pone.0142774 (PMC4657979; doi:10.1371/journal.pone.0142774)
Supplement: S1 File — (ZIP) [file pone.0142774.s001.zip › 122.mol2]

@<TRIPOS>MOLECULE
122
54   56    1
SMALL
USER_CHARGES


@<TRIPOS>ATOM
      1 S1         19.1212  -16.9732   23.8036 S.3       1 UNK         0.6450 
      2 C2         19.9392  -15.7711   24.8474 C.3       1 UNK         0.0000 
      3 C3         10.7806  -11.8430   24.0352 C.cat     1 UNK         0.8825 
      4 N4         11.5760  -11.8912   22.9328 N.2       1 UNK        -0.5425 
      5 O5         19.4422  -16.5068   22.4712 O.3       1 UNK        -0.3000 
      6 C6         18.9633  -15.3170   21.9522 C.3       1 UNK         0.0850 
      7 O7         17.7222  -16.9808   24.1464 O.2       1 UNK        -0.2150 
      8 O8         19.8083  -18.1832   24.1714 O.2       1 UNK        -0.2150 
      9 C9         19.4828  -15.4317   26.1463 C.3       1 UNK         0.1800 
     10 C10        17.7544  -14.6583   22.3044 C.3       1 UNK        -0.1150 
     11 C11        11.8569  -13.1397   22.1825 C.3       1 UNK         0.0900 
     12 C12        12.1023  -10.6843   22.2428 C.3       1 UNK         0.0900 
     13 C13        17.3668  -13.4645   21.6582 C.3       1 UNK         0.0850 
     14 N14        10.5712  -10.6988   24.6957 N.2       1 UNK        -0.8000 
     15 C15        19.4584  -13.4899   20.3953 C.3       1 UNK        -0.1150 
     16 C16        19.7863  -14.7255   20.9770 C.3       1 UNK        -0.1150 
     17 O17        16.1319  -12.9331   21.9526 O.3       1 UNK        -0.2850 
     18 C18        18.2443  -12.8682   20.7282 C.3       1 UNK        -0.1150 
     19 Cl19       18.1645  -16.2344   26.9028 Cl        1 UNK        -0.1800 
     20 C20        15.4398  -12.3066   20.8710 C.3       1 UNK         0.1400 
     21 C21        13.3548  -13.3221   21.9370 C.3       1 UNK        -0.1200 
     22 C22        13.6029  -10.7995   21.9154 C.3       1 UNK        -0.1200 
     23 C23        21.1205  -15.1642   24.3618 C.3       1 UNK        -0.1150 
     24 C24        13.9426  -12.1163   21.1865 C.3       1 UNK        -0.0600 
     25 C25        20.1421  -14.4314   26.8847 C.3       1 UNK        -0.1150 
     26 C26        20.4021  -12.8380   19.4111 C.3       1 UNK        -0.0650 
     27 C27        21.7963  -14.1931   25.1205 C.3       1 UNK        -0.1150 
     28 C28        21.2838  -13.8031   26.3669 C.3       1 UNK        -0.1150 
     29 H29         9.4878  -12.8512   25.2642 H         1 UNK         0.4600 
     30 H30        17.0637  -15.0669   23.0226 H         1 UNK         0.1150 
     31 H31        11.4697  -14.0194   22.6903 H         1 UNK         0.0600 
     32 H32        11.3712  -13.0983   21.2121 H         1 UNK         0.0600 
     33 H33        11.5381  -10.5562   21.3168 H         1 UNK         0.0600 
     34 H34        11.9357   -9.7783   22.8220 H         1 UNK         0.0600 
     35 H35         9.8231  -10.6312   25.3954 H         1 UNK         0.4600 
     36 H36        11.0620   -9.8634   24.4250 H         1 UNK         0.4600 
     37 H37        20.7053  -15.2226   20.7024 H         1 UNK         0.1150 
     38 H38        17.9954  -11.9290   20.2645 H         1 UNK         0.1150 
     39 H39        15.5196  -12.9472   19.9901 H         1 UNK         0.0300 
     40 H40        15.8933  -11.3483   20.6135 H         1 UNK         0.0300 
     41 H41        13.8621  -13.4731   22.8874 H         1 UNK         0.0600 
     42 H42        13.5178  -14.2313   21.3575 H         1 UNK         0.0600 
     43 H43        13.8935   -9.9573   21.2877 H         1 UNK         0.0600 
     44 H44        14.1689  -10.6785   22.8320 H         1 UNK         0.0600 
     45 H45        21.5109  -15.4391   23.3931 H         1 UNK         0.1150 
     46 H46        13.4345  -12.0576   20.2225 H         1 UNK         0.0600 
     47 H47        19.7707  -14.1418   27.8563 H         1 UNK         0.1150 
     48 H48        19.9849  -12.8721   18.4052 H         1 UNK         0.0600 
     49 H49        20.5704  -11.8013   19.6969 H         1 UNK         0.0600 
     50 H50        21.3711  -13.3332   19.3969 H         1 UNK         0.0600 
     51 H51        22.6968  -13.7363   24.7399 H         1 UNK         0.1150 
     52 H52        21.7707  -13.0292   26.9342 H         1 UNK         0.1150 
     53 N53        10.1712  -12.9331   24.5110 N.pl3     1 UNK        -0.8000 
     54 H54        10.3176  -13.8464   24.0871 H         1 UNK         0.4600 
@<TRIPOS>BOND
     1    1    2 1    
     2    1    5 1    
     3    1    7 2    
     4    1    8 2    
     5    2    9 2    
     6    2   23 1    
     7    3    4 1    
     8    3   14 1    
     9    3   53 ar   
    10    4   12 1    
    11    4   11 1    
    12    5    6 1    
    13    6   10 2    
    14    6   16 1    
    15    9   19 1    
    16    9   25 1    
    17   10   13 1    
    18   10   30 1    
    19   11   21 1    
    20   11   31 1    
    21   11   32 1    
    22   12   22 1    
    23   12   33 1    
    24   12   34 1    
    25   13   17 1    
    26   13   18 2    
    27   14   35 1    
    28   14   36 1    
    29   15   16 2    
    30   15   18 1    
    31   15   26 1    
    32   16   37 1    
    33   17   20 1    
    34   18   38 1    
    35   20   24 1    
    36   20   39 1    
    37   20   40 1    
    38   21   24 1    
    39   21   41 1    
    40   21   42 1    
    41   22   24 1    
    42   22   43 1    
    43   22   44 1    
    44   23   27 2    
    45   23   45 1    
    46   24   46 1    
    47   25   28 2    
    48   25   47 1    
    49   26   48 1    
    50   26   49 1    
    51   26   50 1    
    52   27   28 1    
    53   27   51 1    
    54   28   52 1    
    55   29   53 1    
    56   53   54 1    
@<TRIPOS>SUBSTRUCTURE
     1 UNK         1 GROUP             0       ****    0 ROOT    
