# Supplementary material for: Study of the Differential Activity of Thrombin Inhibitors Using Docking, QSAR, Molecular Dynamics, and MM-GBSA
Source: PLoS One. 2015 Nov 24;10(11):e0142774. doi: 10.1371/journal.pone.0142774 (PMC4657979; doi:10.1371/journal.pone.0142774)
Supplement: S1 File — (ZIP) [file pone.0142774.s001.zip › 123.mol2]

@<TRIPOS>MOLECULE
123
54   56    1
SMALL
USER_CHARGES


@<TRIPOS>ATOM
      1 S1         18.8528  -15.7703   23.7723 S.3       1 UNK         0.6450 
      2 C2         20.4873  -16.2329   24.3154 C.ar      1 UNK         0.0000 
      3 N3         11.8045  -11.9129   23.3543 N.2       1 UNK        -0.5425 
      4 C4         10.8485  -11.8477   24.3118 C.cat     1 UNK         0.8825 
      5 O5         18.4622  -16.8405   22.8790 O.3       1 UNK        -0.3000 
      6 C6         17.2925  -16.7518   22.1478 C.ar      1 UNK         0.0850 
      7 O7         19.0952  -14.4999   23.1369 O.2       1 UNK        -0.2150 
      8 O8         18.0931  -15.7098   24.9946 O.2       1 UNK        -0.2150 
      9 C9         12.3501  -13.1887   22.8361 C.3       1 UNK         0.0900 
     10 C10        21.1632  -15.4998   25.3243 C.ar      1 UNK         0.1800 
     11 C11        16.4000  -15.6507   22.1716 C.ar      1 UNK        -0.1150 
     12 C12        15.2437  -15.6297   21.3694 C.ar      1 UNK         0.0850 
     13 N13        10.1711  -12.9331   24.7193 N.2       1 UNK        -0.8000 
     14 C14        12.4702  -13.2178   21.2986 C.3       1 UNK        -0.0600 
     15 C15        15.8294  -17.8388   20.5034 C.ar      1 UNK        -0.1150 
     16 C16        16.9832  -17.8441   21.3124 C.ar      1 UNK        -0.1150 
     17 O17        14.4628  -14.5039   21.4600 O.3       1 UNK        -0.2850 
     18 C18        14.9618  -16.7298   20.5270 C.ar      1 UNK        -0.1150 
     19 C19        13.1783  -14.5058   20.8533 C.3       1 UNK         0.1400 
     20 Cl20       20.4521  -14.1331   26.1080 Cl        1 UNK        -0.1800 
     21 C21        12.5488  -10.7261   22.8615 C.3       1 UNK         0.0900 
     22 C22        21.1368  -17.3316   23.7074 C.ar      1 UNK        -0.1150 
     23 C23        12.5737  -10.6841   21.3299 C.3       1 UNK        -0.1200 
     24 C24        13.1880  -11.9651   20.7576 C.3       1 UNK        -0.1200 
     25 C25        22.4631  -15.8772   25.7105 C.ar      1 UNK        -0.1150 
     26 C26        15.5333  -19.0133   19.5936 C.3       1 UNK        -0.0650 
     27 C27        22.4375  -17.7012   24.0999 C.ar      1 UNK        -0.1150 
     28 C28        23.1021  -16.9732   25.1032 C.ar      1 UNK        -0.1150 
     29 H29         9.6889  -10.5659   25.4338 H         1 UNK         0.4600 
     30 H30        13.3324  -13.3199   23.2871 H         1 UNK         0.0600 
     31 H31        11.7711  -14.0468   23.1638 H         1 UNK         0.0600 
     32 H32        16.5782  -14.7942   22.8033 H         1 UNK         0.1150 
     33 H33         9.4285  -12.8461   25.4210 H         1 UNK         0.4600 
     34 H34        10.3380  -13.8410   24.2962 H         1 UNK         0.4600 
     35 H35        11.4622  -13.2469   20.8874 H         1 UNK         0.0600 
     36 H36        17.6521  -18.6920   21.2865 H         1 UNK         0.1150 
     37 H37        14.0895  -16.7392   19.8905 H         1 UNK         0.1150 
     38 H38        12.6014  -15.3729   21.1804 H         1 UNK         0.0300 
     39 H39        13.2625  -14.5446   19.7661 H         1 UNK         0.0300 
     40 H40        12.1180   -9.7925   23.2177 H         1 UNK         0.0600 
     41 H41        13.5656  -10.7607   23.2513 H         1 UNK         0.0600 
     42 H42        20.6479  -17.8971   22.9282 H         1 UNK         0.1150 
     43 H43        11.5611  -10.5442   20.9545 H         1 UNK         0.0600 
     44 H44        13.1460   -9.8189   20.9944 H         1 UNK         0.0600 
     45 H45        14.2459  -11.9946   21.0221 H         1 UNK         0.0600 
     46 H46        13.1412  -11.9467   19.6690 H         1 UNK         0.0600 
     47 H47        22.9711  -15.3204   26.4839 H         1 UNK         0.1150 
     48 H48        14.4582  -19.1531   19.4760 H         1 UNK         0.0600 
     49 H49        15.9668  -18.8428   18.6078 H         1 UNK         0.0600 
     50 H50        15.9503  -19.9362   19.9978 H         1 UNK         0.0600 
     51 H51        22.9263  -18.5408   23.6273 H         1 UNK         0.1150 
     52 H52        24.1001  -17.2521   25.4091 H         1 UNK         0.1150 
     53 N53        10.5711  -10.6742   24.8874 N.pl3     1 UNK        -0.8000 
     54 H54        11.1089   -9.8560   24.6578 H         1 UNK         0.4600 
@<TRIPOS>BOND
     1    1    2 1    
     2    1    5 1    
     3    1    7 2    
     4    1    8 2    
     5    2   10 ar   
     6    2   22 ar   
     7    3    9 1    
     8    3    4 1    
     9    3   21 1    
    10    4   13 1    
    11    4   53 ar   
    12    5    6 1    
    13    6   11 ar   
    14    6   16 ar   
    15    9   14 1    
    16    9   30 1    
    17    9   31 1    
    18   10   20 1    
    19   10   25 ar   
    20   11   12 ar   
    21   11   32 1    
    22   12   17 1    
    23   12   18 ar   
    24   13   33 1    
    25   13   34 1    
    26   14   19 1    
    27   14   24 1    
    28   14   35 1    
    29   15   16 ar   
    30   15   18 ar   
    31   15   26 1    
    32   16   36 1    
    33   17   19 1    
    34   18   37 1    
    35   19   38 1    
    36   19   39 1    
    37   21   23 1    
    38   21   40 1    
    39   21   41 1    
    40   22   27 ar   
    41   22   42 1    
    42   23   24 1    
    43   23   43 1    
    44   23   44 1    
    45   24   45 1    
    46   24   46 1    
    47   25   28 ar   
    48   25   47 1    
    49   26   48 1    
    50   26   49 1    
    51   26   50 1    
    52   27   28 ar   
    53   27   51 1    
    54   28   52 1    
    55   29   53 1    
    56   53   54 1    
@<TRIPOS>SUBSTRUCTURE
     1 UNK         1 GROUP             0       ****    0 ROOT    
