# Supplementary material for: Study of the Differential Activity of Thrombin Inhibitors Using Docking, QSAR, Molecular Dynamics, and MM-GBSA
Source: PLoS One. 2015 Nov 24;10(11):e0142774. doi: 10.1371/journal.pone.0142774 (PMC4657979; doi:10.1371/journal.pone.0142774)
Supplement: S1 File — (ZIP) [file pone.0142774.s001.zip › 124.mol2]

@<TRIPOS>MOLECULE
124
47   48    1
SMALL
USER_CHARGES


@<TRIPOS>ATOM
      1 S1         18.6204  -16.7686   23.4414 S.3       1 UNK         0.6450 
      2 C2         19.8378  -15.9021   24.4260 C.3       1 UNK         0.0000 
      3 O3         17.5710  -15.8056   23.1688 O.3       1 UNK        -0.3000 
      4 C4         10.7718  -12.3966   24.2958 C.cat     1 UNK         0.6400 
      5 C5         17.6761  -14.8424   22.1798 C.3       1 UNK         0.0850 
      6 O6         19.3361  -17.2424   22.2825 O.2       1 UNK        -0.2150 
      7 O7         18.2132  -17.8402   24.3130 O.2       1 UNK        -0.2150 
      8 N8         10.5712  -11.1084   24.5934 N.2       1 UNK        -0.8000 
      9 C9         19.5496  -15.4400   25.7347 C.3       1 UNK         0.1800 
     10 C10        16.4639  -14.2762   21.7314 C.3       1 UNK        -0.1150 
     11 C11        16.4395  -13.3331   20.6792 C.3       1 UNK         0.0850 
     12 C12        18.8752  -13.4530   20.5423 C.3       1 UNK        -0.1150 
     13 C13        18.8839  -14.4099   21.5749 C.3       1 UNK        -0.1150 
     14 N14        10.1712  -13.3331   25.0204 N.pl3     1 UNK        -0.8000 
     15 C15        17.6505  -12.9334   20.0895 C.3       1 UNK        -0.1150 
     16 Cl16       18.0288  -15.7344   26.4870 Cl        1 UNK        -0.1800 
     17 C17        21.1293  -15.6935   23.8986 C.3       1 UNK        -0.1150 
     18 O18        15.2727  -12.8635   20.1264 O.3       1 UNK        -0.2850 
     19 C19        13.3313  -12.8277   21.6012 C.3       1 UNK        -0.0500 
     20 C20        12.3637  -11.9533   22.4050 C.3       1 UNK         0.1900 
     21 C21        20.5332  -14.7503   26.4721 C.3       1 UNK        -0.1150 
     22 C22        14.4707  -12.0325   20.9526 C.3       1 UNK         0.1400 
     23 C23        20.1740  -13.0124   19.8984 C.3       1 UNK        -0.0650 
     24 C24        22.1113  -15.0081   24.6361 C.3       1 UNK        -0.1150 
     25 C25        21.8094  -14.5338   25.9222 C.3       1 UNK        -0.1150 
     26 H26         9.8544  -10.8574   25.2810 H         1 UNK         0.4600 
     27 H27        11.0278  -10.3804   24.0696 H         1 UNK         0.4600 
     28 H28        15.5487  -14.6394   22.1669 H         1 UNK         0.1150 
     29 H29        19.8375  -14.8035   21.8747 H         1 UNK         0.1150 
     30 H30         9.4462  -13.0610   25.6971 H         1 UNK         0.4600 
     31 H31        10.2467  -14.3118   24.7483 H         1 UNK         0.4600 
     32 H32        17.6300  -12.2342   19.2707 H         1 UNK         0.1150 
     33 H33        21.3647  -16.0583   22.9121 H         1 UNK         0.1150 
     34 H34        12.7760  -13.3501   20.8210 H         1 UNK         0.0600 
     35 H35        13.7326  -13.5973   22.2558 H         1 UNK         0.0600 
     36 H36        12.9233  -11.2520   23.0252 H         1 UNK         0.0600 
     37 H37        11.7192  -11.3698   21.7457 H         1 UNK         0.0600 
     38 H38        20.3107  -14.3970   27.4692 H         1 UNK         0.1150 
     39 H39        15.0713  -11.4956   21.6873 H         1 UNK         0.0300 
     40 H40        14.0291  -11.2755   20.3062 H         1 UNK         0.0300 
     41 H41        20.9717  -13.7312   20.0901 H         1 UNK         0.0600 
     42 H42        20.0593  -12.9224   18.8182 H         1 UNK         0.0600 
     43 H43        20.4840  -12.0486   20.2987 H         1 UNK         0.0600 
     44 H44        23.0971  -14.8500   24.2238 H         1 UNK         0.1150 
     45 H45        22.5699  -14.0215   26.4874 H         1 UNK         0.1150 
     46 N46        11.5553  -12.7985   23.2873 N.2       1 UNK        -0.7000 
     47 H47        11.5688  -13.7916   23.0839 H         1 UNK         0.4400 
@<TRIPOS>BOND
     1    1    2 1    
     2    1    3 1    
     3    1    6 2    
     4    1    7 2    
     5    2    9 2    
     6    2   17 1    
     7    3    5 1    
     8    4    8 1    
     9    4   14 ar   
    10    4   46 1    
    11    5   10 2    
    12    5   13 1    
    13    8   26 1    
    14    8   27 1    
    15    9   16 1    
    16    9   21 1    
    17   10   11 1    
    18   10   28 1    
    19   11   18 1    
    20   11   15 2    
    21   12   13 2    
    22   12   15 1    
    23   12   23 1    
    24   13   29 1    
    25   14   30 1    
    26   14   31 1    
    27   15   32 1    
    28   17   24 2    
    29   17   33 1    
    30   18   22 1    
    31   19   22 1    
    32   19   20 1    
    33   19   34 1    
    34   19   35 1    
    35   20   36 1    
    36   20   37 1    
    37   20   46 1    
    38   21   25 2    
    39   21   38 1    
    40   22   39 1    
    41   22   40 1    
    42   23   41 1    
    43   23   42 1    
    44   23   43 1    
    45   24   25 1    
    46   24   44 1    
    47   25   45 1    
    48   46   47 1    
@<TRIPOS>SUBSTRUCTURE
     1 UNK         1 GROUP             0       ****    0 ROOT    
