# Supplementary material for: Study of the Differential Activity of Thrombin Inhibitors Using Docking, QSAR, Molecular Dynamics, and MM-GBSA
Source: PLoS One. 2015 Nov 24;10(11):e0142774. doi: 10.1371/journal.pone.0142774 (PMC4657979; doi:10.1371/journal.pone.0142774)
Supplement: S1 File — (ZIP) [file pone.0142774.s001.zip › 125.mol2]

@<TRIPOS>MOLECULE
125
50   51    1
SMALL
USER_CHARGES


@<TRIPOS>ATOM
      1 S1         18.7481  -17.0185   23.8322 S.3       1 UNK         0.6450 
      2 C2         19.7042  -16.1457   25.0578 C.3       1 UNK         0.0000 
      3 O3         19.2825  -16.4662   22.6049 O.3       1 UNK        -0.3000 
      4 C4         10.7395  -12.3284   24.4380 C.cat     1 UNK         0.6400 
      5 C5         18.8833  -15.2891   21.9981 C.3       1 UNK         0.0850 
      6 O6         19.1072  -18.3948   24.0587 O.2       1 UNK        -0.2150 
      7 O7         17.3710  -16.7494   24.1515 O.2       1 UNK        -0.2150 
      8 N8         10.5711  -11.0798   24.8873 N.2       1 UNK        -0.8000 
      9 C9         21.1142  -16.2993   25.1257 C.3       1 UNK         0.1800 
     10 C10        17.6922  -14.5501   22.2304 C.3       1 UNK        -0.1150 
     11 C11        17.3706  -13.4216   21.4439 C.3       1 UNK         0.0850 
     12 C12        19.4977  -13.6638   20.2664 C.3       1 UNK        -0.1150 
     13 C13        19.7711  -14.8209   21.0141 C.3       1 UNK        -0.1150 
     14 N14        10.1711  -13.3331   25.0949 N.pl3     1 UNK        -0.8000 
     15 C15        18.2862  -12.9823   20.4631 C.3       1 UNK        -0.1150 
     16 Cl16       21.9781  -17.3657   24.0771 Cl        1 UNK        -0.1800 
     17 C17        19.0614  -15.2553   25.9457 C.3       1 UNK        -0.1150 
     18 O18        16.1644  -12.8049   21.6875 O.3       1 UNK        -0.2850 
     19 C19        21.8583  -15.5675   26.0697 C.3       1 UNK        -0.1150 
     20 C20        12.1255  -11.6635   22.4611 C.3       1 UNK         0.1900 
     21 C21        20.4804  -13.1952   19.2167 C.3       1 UNK        -0.0650 
     22 C22        15.6168  -11.9291   20.7090 C.3       1 UNK         0.1400 
     23 C23        13.3193  -12.3372   21.7799 C.3       1 UNK        -0.0500 
     24 C24        14.3241  -11.3079   21.2588 C.3       1 UNK        -0.1200 
     25 C25        19.8163  -14.5330   26.8874 C.3       1 UNK        -0.1150 
     26 C26        21.2091  -14.6844   26.9460 C.3       1 UNK        -0.1150 
     27 H27         9.7419  -10.8903   25.4824 H         1 UNK         0.4600 
     28 H28        11.0405  -10.3057   24.4479 H         1 UNK         0.4600 
     29 H29        16.9630  -14.8412   22.9658 H         1 UNK         0.1150 
     30 H30        20.6807  -15.3726   20.8284 H         1 UNK         0.1150 
     31 H31         9.4584  -13.1171   25.8035 H         1 UNK         0.4600 
     32 H32        10.2432  -14.2870   24.7440 H         1 UNK         0.4600 
     33 H33        18.0755  -12.1330   19.8411 H         1 UNK         0.1150 
     34 H34        17.9912  -15.1132   25.9111 H         1 UNK         0.1150 
     35 H35        22.9313  -15.6859   26.1258 H         1 UNK         0.1150 
     36 H36        12.4766  -10.8315   23.0719 H         1 UNK         0.0600 
     37 H37        11.4268  -11.2562   21.7286 H         1 UNK         0.0600 
     38 H38        20.8632  -14.0514   18.6641 H         1 UNK         0.0600 
     39 H39        20.0036  -12.5331   18.4963 H         1 UNK         0.0600 
     40 H40        21.3202  -12.6740   19.6813 H         1 UNK         0.0600 
     41 H41        16.3030  -11.1140   20.4877 H         1 UNK         0.0300 
     42 H42        15.4221  -12.4755   19.7851 H         1 UNK         0.0300 
     43 H43        12.9732  -12.9626   20.9557 H         1 UNK         0.0600 
     44 H44        13.8091  -13.0063   22.4881 H         1 UNK         0.0600 
     45 H45        14.5713  -10.6084   22.0576 H         1 UNK         0.0600 
     46 H46        13.8380  -10.7132   20.4875 H         1 UNK         0.0600 
     47 H47        19.3406  -13.8532   27.5760 H         1 UNK         0.1150 
     48 H48        21.7710  -14.1337   27.6819 H         1 UNK         0.1150 
     49 N49        11.4437  -12.6168   23.3358 N.2       1 UNK        -0.7000 
     50 H50        11.4468  -13.5803   23.0248 H         1 UNK         0.4400 
@<TRIPOS>BOND
     1    1    2 1    
     2    1    3 1    
     3    1    6 2    
     4    1    7 2    
     5    2    9 2    
     6    2   17 1    
     7    3    5 1    
     8    4    8 1    
     9    4   14 ar   
    10    4   49 1    
    11    5   10 2    
    12    5   13 1    
    13    8   27 1    
    14    8   28 1    
    15    9   16 1    
    16    9   19 1    
    17   10   11 1    
    18   10   29 1    
    19   11   18 1    
    20   11   15 2    
    21   12   13 2    
    22   12   15 1    
    23   12   21 1    
    24   13   30 1    
    25   14   31 1    
    26   14   32 1    
    27   15   33 1    
    28   17   25 2    
    29   17   34 1    
    30   18   22 1    
    31   19   26 2    
    32   19   35 1    
    33   20   23 1    
    34   20   36 1    
    35   20   37 1    
    36   20   49 1    
    37   21   38 1    
    38   21   39 1    
    39   21   40 1    
    40   22   24 1    
    41   22   41 1    
    42   22   42 1    
    43   23   24 1    
    44   23   43 1    
    45   23   44 1    
    46   24   45 1    
    47   24   46 1    
    48   25   26 1    
    49   25   47 1    
    50   26   48 1    
    51   49   50 1    
@<TRIPOS>SUBSTRUCTURE
     1 UNK         1 GROUP             0       ****    0 ROOT    
