# Supplementary material for: Study of the Differential Activity of Thrombin Inhibitors Using Docking, QSAR, Molecular Dynamics, and MM-GBSA
Source: PLoS One. 2015 Nov 24;10(11):e0142774. doi: 10.1371/journal.pone.0142774 (PMC4657979; doi:10.1371/journal.pone.0142774)
Supplement: S1 File — (ZIP) [file pone.0142774.s001.zip › 126.mol2]

@<TRIPOS>MOLECULE
126
53   54    1
SMALL
USER_CHARGES


@<TRIPOS>ATOM
      1 S1         19.0908  -17.0718   23.4395 S.3       1 UNK         0.6450 
      2 C2         20.0803  -15.9963   24.4710 C.3       1 UNK         0.0000 
      3 O3         17.9870  -16.2422   22.9943 O.3       1 UNK        -0.3000 
      4 C4         10.7532  -12.2919   24.3849 C.cat     1 UNK         0.6400 
      5 C5         18.1343  -15.1816   22.1147 C.3       1 UNK         0.0850 
      6 O6         19.9738  -17.5387   22.3997 O.2       1 UNK        -0.2150 
      7 O7         18.7059  -18.1141   24.3558 O.2       1 UNK        -0.2150 
      8 N8         10.5711  -11.0666   24.8873 N.2       1 UNK        -0.8000 
      9 C9         19.5277  -15.3672   25.6134 C.3       1 UNK         0.1800 
     10 C10        16.9509  -14.4977   21.7557 C.3       1 UNK        -0.1150 
     11 C11        16.9863  -13.4093   20.8571 C.3       1 UNK         0.0850 
     12 C12        19.3929  -13.6372   20.6734 C.3       1 UNK        -0.1150 
     13 C13        19.3601  -14.7388   21.5501 C.3       1 UNK        -0.1150 
     14 N14        10.1711  -13.3331   24.9731 N.pl3     1 UNK        -0.8000 
     15 C15        18.2091  -12.9707   20.3363 C.3       1 UNK        -0.1150 
     16 Cl16       17.9375  -15.7331   26.1653 Cl        1 UNK        -0.1800 
     17 C17        21.4246  -15.7347   24.1278 C.3       1 UNK        -0.1150 
     18 O18        15.8560  -12.7540   20.4600 O.3       1 UNK        -0.2850 
     19 C19        20.2870  -14.4310   26.3413 C.3       1 UNK        -0.1150 
     20 C20        12.1796  -11.4971   22.4856 C.3       1 UNK         0.1900 
     21 C21        20.6983  -13.1640   20.0874 C.3       1 UNK        -0.0650 
     22 C22        15.1237  -13.4158   19.4377 C.3       1 UNK         0.1400 
     23 C23        13.3213  -12.1450   21.7053 C.3       1 UNK        -0.0500 
     24 C24        13.8462  -14.0287   20.0226 C.3       1 UNK        -0.1200 
     25 C25        12.8325  -12.9813   20.5082 C.3       1 UNK        -0.1200 
     26 C26        22.1836  -14.8023   24.8586 C.3       1 UNK        -0.1150 
     27 C27        21.6035  -14.1332   25.9494 C.3       1 UNK        -0.1150 
     28 H28         9.8231  -10.9078   25.5739 H         1 UNK         0.4600 
     29 H29        11.0296  -10.2696   24.4786 H         1 UNK         0.4600 
     30 H30        16.0081  -14.8222   22.1702 H         1 UNK         0.1150 
     31 H31        20.2983  -15.2206   21.7677 H         1 UNK         0.1150 
     32 H32         9.4560  -13.1555   25.6876 H         1 UNK         0.4600 
     33 H33        10.2684  -14.2767   24.5945 H         1 UNK         0.4600 
     34 H34        18.2316  -12.1331   19.6600 H         1 UNK         0.1150 
     35 H35        21.8760  -16.2354   23.2874 H         1 UNK         0.1150 
     36 H36        19.8550  -13.9340   27.1986 H         1 UNK         0.1150 
     37 H37        12.5939  -10.7373   23.1488 H         1 UNK         0.0600 
     38 H38        11.4701  -11.0000   21.8222 H         1 UNK         0.0600 
     39 H39        21.4766  -13.2195   20.8446 H         1 UNK         0.0600 
     40 H40        20.9711  -13.7837   19.2358 H         1 UNK         0.0600 
     41 H41        20.6307  -12.1327   19.7483 H         1 UNK         0.0600 
     42 H42        14.8608  -12.6825   18.6747 H         1 UNK         0.0300 
     43 H43        15.7209  -14.1792   18.9339 H         1 UNK         0.0300 
     44 H44        13.9031  -12.7721   22.3828 H         1 UNK         0.0600 
     45 H45        13.9988  -11.3634   21.3602 H         1 UNK         0.0600 
     46 H46        13.3707  -14.6368   19.2536 H         1 UNK         0.0600 
     47 H47        14.0916  -14.7178   20.8304 H         1 UNK         0.0600 
     48 H48        12.5713  -12.3138   19.6875 H         1 UNK         0.0600 
     49 H49        11.9156  -13.5083   20.7749 H         1 UNK         0.0600 
     50 H50        23.2046  -14.5893   24.5775 H         1 UNK         0.1150 
     51 H51        22.1711  -13.3933   26.4874 H         1 UNK         0.1150 
     52 N52        11.4967  -12.5109   23.2941 N.2       1 UNK        -0.7000 
     53 H53        11.5373  -13.4572   22.9382 H         1 UNK         0.4400 
@<TRIPOS>BOND
     1    1    2 1    
     2    1    3 1    
     3    1    6 2    
     4    1    7 2    
     5    2    9 2    
     6    2   17 1    
     7    3    5 1    
     8    4    8 1    
     9    4   14 ar   
    10    4   52 1    
    11    5   10 2    
    12    5   13 1    
    13    8   28 1    
    14    8   29 1    
    15    9   16 1    
    16    9   19 1    
    17   10   11 1    
    18   10   30 1    
    19   11   18 1    
    20   11   15 2    
    21   12   13 2    
    22   12   15 1    
    23   12   21 1    
    24   13   31 1    
    25   14   32 1    
    26   14   33 1    
    27   15   34 1    
    28   17   26 2    
    29   17   35 1    
    30   18   22 1    
    31   19   27 2    
    32   19   36 1    
    33   20   23 1    
    34   20   37 1    
    35   20   38 1    
    36   20   52 1    
    37   21   39 1    
    38   21   40 1    
    39   21   41 1    
    40   22   24 1    
    41   22   42 1    
    42   22   43 1    
    43   23   25 1    
    44   23   44 1    
    45   23   45 1    
    46   24   25 1    
    47   24   46 1    
    48   24   47 1    
    49   25   48 1    
    50   25   49 1    
    51   26   27 1    
    52   26   50 1    
    53   27   51 1    
    54   52   53 1    
@<TRIPOS>SUBSTRUCTURE
     1 UNK         1 GROUP             0       ****    0 ROOT    
