# Supplementary material for: Study of the Differential Activity of Thrombin Inhibitors Using Docking, QSAR, Molecular Dynamics, and MM-GBSA
Source: PLoS One. 2015 Nov 24;10(11):e0142774. doi: 10.1371/journal.pone.0142774 (PMC4657979; doi:10.1371/journal.pone.0142774)
Supplement: S1 File — (ZIP) [file pone.0142774.s001.zip › 127.mol2]

@<TRIPOS>MOLECULE
127
53   54    1
SMALL
USER_CHARGES


@<TRIPOS>ATOM
      1 C1         17.6107  -14.4795   21.2409 C.ar      1 UNK        -0.1150 
      2 C2         19.0004  -14.1827   21.2475 C.ar      1 UNK         0.0350 
      3 C3         19.7960  -14.5926   22.3355 C.ar      1 UNK        -0.1150 
      4 C4         19.2261  -15.2940   23.4120 C.ar      1 UNK        -0.1150 
      5 C5         17.8516  -15.6003   23.4206 C.ar      1 UNK         0.2000 
      6 C6         17.0462  -15.1889   22.3284 C.ar      1 UNK         0.2200 
      7 H7         20.8541  -14.3721   22.3515 H         1 UNK         0.1150 
      8 H8         19.8573  -15.5984   24.2346 H         1 UNK         0.1150 
      9 F9         15.7209  -15.4753   22.3022 F         1 UNK        -0.2200 
     10 H10        16.3931  -16.1509   24.6959 H         1 UNK         0.3800 
     11 N11        17.3722  -16.2801   24.4833 N.2       1 UNK        -0.7800 
     12 N12        20.1634  -12.8953   19.2917 N.1       1 UNK        -0.4300 
     13 C13        19.6487  -13.4650   20.1571 C.1       1 UNK         0.3950 
     14 C14        16.6967  -14.0588   20.0884 C.3       1 UNK        -0.0050 
     15 H15        17.2928  -13.7349   19.2343 H         1 UNK         0.0600 
     16 H16        16.1060  -14.8989   19.7226 H         1 UNK         0.0600 
     17 C17        15.7702  -12.9201   20.5201 C.2       1 UNK         0.5000 
     18 N18        14.4511  -13.1409   20.4092 N.am      1 UNK        -0.5000 
     19 O19        16.2447  -11.8675   20.9454 O.2       1 UNK        -0.5000 
     20 H20        14.1474  -14.0454   20.0764 H         1 UNK         0.3000 
     21 C21        13.4159  -12.1617   20.7152 C.3       1 UNK         0.0800 
     22 H22        13.4006  -11.3952   19.9388 H         1 UNK         0.0600 
     23 H23        12.4487  -12.6628   20.6733 H         1 UNK         0.0600 
     24 C24        13.6203  -11.5392   22.1105 C.3       1 UNK         0.0800 
     25 H25        14.0311  -12.2938   22.7821 H         1 UNK         0.0600 
     26 H26        14.3474  -10.7250   22.0828 H         1 UNK         0.0600 
     27 O27        12.3945  -11.0888   22.6677 O.3       1 UNK        -0.3000 
     28 C28        18.0749  -17.1907   25.3750 C.3       1 UNK         0.0800 
     29 H29        17.3807  -17.9604   25.7143 H         1 UNK         0.0600 
     30 H30        18.8679  -17.6906   24.8177 H         1 UNK         0.0600 
     31 C31        18.6757  -16.4631   26.5893 C.3       1 UNK         0.3550 
     32 F32        17.7993  -15.5602   27.0350 F         1 UNK        -0.1200 
     33 F33        18.8873  -17.3464   27.5674 F         1 UNK        -0.1200 
     34 C34        22.4089  -14.4903   25.5402 C.ar      1 UNK        -0.1150 
     35 C35        21.3450  -13.7435   26.0810 C.ar      1 UNK        -0.1150 
     36 C36        20.1372  -14.3821   26.4232 C.ar      1 UNK        -0.1150 
     37 C37        19.9856  -15.7735   26.2308 C.ar      1 UNK        -0.1150 
     38 C38        21.0552  -16.5151   25.6817 C.ar      1 UNK        -0.1150 
     39 C39        22.2630  -15.8762   25.3395 C.ar      1 UNK        -0.1150 
     40 H40        23.3350  -14.0005   25.2777 H         1 UNK         0.1150 
     41 H41        21.4548  -12.6797   26.2324 H         1 UNK         0.1150 
     42 H42        19.3269  -13.7969   26.8324 H         1 UNK         0.1150 
     43 H43        20.9539  -17.5779   25.5181 H         1 UNK         0.1150 
     44 H44        23.0773  -16.4496   24.9217 H         1 UNK         0.1150 
     45 N45        11.6800  -12.1534   23.1692 N.2       1 UNK        -0.4025 
     46 H46        11.9318  -13.0566   22.7929 H         1 UNK         0.3800 
     47 C47        10.7311  -11.9354   24.0960 C.cat     1 UNK         0.8825 
     48 H48        11.1642   -9.9635   24.3216 H         1 UNK         0.4600 
     49 H49         9.2218  -12.7867   25.1821 H         1 UNK         0.4600 
     50 N50         9.9379  -12.9408   24.4871 N.2       1 UNK        -0.8000 
     51 H51        10.0494  -13.8630   24.0899 H         1 UNK         0.4600 
     52 N52        10.5707  -10.7190   24.6353 N.pl3     1 UNK        -0.8000 
     53 H53         9.8614  -10.5451   25.3321 H         1 UNK         0.4600 
@<TRIPOS>BOND
     1    1    2 ar   
     2    1    6 ar   
     3    1   14 1    
     4    2    3 ar   
     5    2   13 1    
     6    3    4 ar   
     7    3    7 1    
     8    4    5 ar   
     9    4    8 1    
    10    5    6 ar   
    11    5   11 1    
    12    6    9 1    
    13   10   11 1    
    14   11   28 1    
    15   12   13 3    
    16   14   15 1    
    17   14   16 1    
    18   14   17 1    
    19   17   18 am   BACKBONE|DICT|INTERRES
    20   17   19 2    
    21   18   20 1    
    22   18   21 1    
    23   21   22 1    
    24   21   23 1    
    25   21   24 1    
    26   24   25 1    
    27   24   26 1    
    28   24   27 1    
    29   27   45 1    
    30   28   29 1    
    31   28   30 1    
    32   28   31 1    
    33   31   32 1    
    34   31   33 1    
    35   31   37 1    
    36   34   35 ar   
    37   34   39 ar   
    38   34   40 1    
    39   35   36 ar   
    40   35   41 1    
    41   36   37 ar   
    42   36   42 1    
    43   37   38 ar   
    44   38   39 ar   
    45   38   43 1    
    46   39   44 1    
    47   45   46 1    
    48   45   47 1    
    49   47   50 1    
    50   47   52 ar   
    51   48   52 1    
    52   49   50 1    
    53   50   51 1    
    54   52   53 1    
@<TRIPOS>SUBSTRUCTURE
     1 UNK         1 GROUP             0       ****    0 ROOT    
