# Supplementary material for: Study of the Differential Activity of Thrombin Inhibitors Using Docking, QSAR, Molecular Dynamics, and MM-GBSA
Source: PLoS One. 2015 Nov 24;10(11):e0142774. doi: 10.1371/journal.pone.0142774 (PMC4657979; doi:10.1371/journal.pone.0142774)
Supplement: S1 File — (ZIP) [file pone.0142774.s001.zip › 128.mol2]

@<TRIPOS>MOLECULE
128
53   54    1
SMALL
USER_CHARGES


@<TRIPOS>ATOM
      1 C1         18.0689  -13.7652   21.6602 C.ar      1 UNK        -0.1150 
      2 C2         19.3044  -14.2232   21.1332 C.ar      1 UNK         0.0350 
      3 C3         19.8709  -15.4211   21.6081 C.ar      1 UNK        -0.1150 
      4 C4         19.2531  -16.1571   22.6310 C.ar      1 UNK        -0.1150 
      5 C5         18.0428  -15.7028   23.1945 C.ar      1 UNK         0.2000 
      6 C6         17.4417  -14.5331   22.6764 C.ar      1 UNK         0.2200 
      7 H7         20.7924  -15.7905   21.1819 H         1 UNK         0.1150 
      8 H8         19.7244  -17.0720   22.9524 H         1 UNK         0.1150 
      9 F9         16.2533  -14.1331   23.1934 F         1 UNK        -0.2200 
     10 H10        16.5357  -15.9496   24.5136 H         1 UNK         0.3800 
     11 N11        17.3711  -16.3981   24.1381 N.2       1 UNK        -0.7800 
     12 N12        20.5711  -12.9331   19.2519 N.1       1 UNK        -0.4300 
     13 C13        20.0141  -13.5046   20.0874 C.1       1 UNK         0.3950 
     14 C14        17.4453  -12.4349   21.2100 C.3       1 UNK        -0.0050 
     15 H15        17.3224  -11.8043   22.0874 H         1 UNK         0.0600 
     16 H16        18.1092  -11.8529   20.5750 H         1 UNK         0.0600 
     17 C17        16.0994  -12.5331   20.4874 C.2       1 UNK         0.5000 
     18 N18        15.0391  -12.5331   21.2977 N.am      1 UNK        -0.5000 
     19 O19        16.0363  -12.5414   19.2597 O.2       1 UNK        -0.5000 
     20 H20        15.2566  -12.5919   22.2803 H         1 UNK         0.3000 
     21 C21        13.6241  -12.4571   20.9840 C.3       1 UNK         0.0800 
     22 H22        13.4440  -12.1748   19.9454 H         1 UNK         0.0600 
     23 H23        13.2024  -13.4523   21.1251 H         1 UNK         0.0600 
     24 C24        12.9919  -11.4370   21.9543 C.3       1 UNK         0.0800 
     25 H25        13.4959  -11.4467   22.9221 H         1 UNK         0.0600 
     26 H26        13.1250  -10.4272   21.5638 H         1 UNK         0.0600 
     27 O27        11.6099  -11.6723   22.1564 O.3       1 UNK        -0.3000 
     28 C28        17.9818  -17.3842   25.0263 C.3       1 UNK         0.0800 
     29 H29        17.1833  -18.0776   25.2933 H         1 UNK         0.0600 
     30 H30        18.7347  -17.9934   24.5295 H         1 UNK         0.0600 
     31 C31        18.5226  -16.7656   26.3327 C.3       1 UNK         0.2400 
     32 F32        17.5642  -16.0204   26.8874 F         1 UNK        -0.1200 
     33 F33        18.7752  -17.7729   27.1699 F         1 UNK        -0.1200 
     34 C34        22.1711  -14.5412   25.9723 C.ar      1 UNK        -0.2420 
     35 C35        20.9691  -13.8184   26.0874 C.ar      1 UNK         0.1600 
     36 C36        19.7602  -14.5331   26.1841 C.ar      1 UNK        -0.2420 
     37 C37        19.7987  -15.9445   26.1848 C.ar      1 UNK         0.3180 
     38 C38        22.1166  -15.9488   25.9847 C.ar      1 UNK         0.1360 
     39 H39        23.1215  -14.0315   25.8995 H         1 UNK         0.2050 
     40 H40        20.9729  -12.7369   26.1042 H         1 UNK         0.1580 
     41 H41        18.8228  -14.0051   26.2701 H         1 UNK         0.2050 
     42 H42        23.0274  -16.5292   25.9244 H         1 UNK         0.1820 
     43 N43        11.4253  -12.7466   23.0503 N.2       1 UNK        -0.4025 
     44 H44        11.4977  -13.7099   22.7482 H         1 UNK         0.3800 
     45 C45        10.7198  -12.3800   24.1359 C.cat     1 UNK         0.8825 
     46 H46        10.9681  -10.3924   23.8879 H         1 UNK         0.4600 
     47 H47         9.4958  -13.0775   25.6171 H         1 UNK         0.4600 
     48 N48        10.1711  -13.3331   24.8874 N.2       1 UNK        -0.8000 
     49 H49        10.2414  -14.3084   24.5933 H         1 UNK         0.4600 
     50 N50        20.9580  -16.6354   26.0874 N.pl3     1 UNK        -0.2500 
     51 H51        20.9516  -17.6459   26.1100 H         1 UNK         0.3700 
     52 N52        10.5711  -11.0982   24.4874 N.pl3     1 UNK        -0.8000 
     53 H53         9.8984  -10.8407   25.2135 H         1 UNK         0.4600 
@<TRIPOS>BOND
     1    1    2 ar   
     2    1    6 ar   
     3    1   14 1    
     4    2    3 ar   
     5    2   13 1    
     6    3    4 ar   
     7    3    7 1    
     8    4    5 ar   
     9    4    8 1    
    10    5    6 ar   
    11    5   11 1    
    12    6    9 1    
    13   10   11 1    
    14   11   28 1    
    15   12   13 3    
    16   14   15 1    
    17   14   16 1    
    18   14   17 1    
    19   17   18 am   BACKBONE|DICT|INTERRES
    20   17   19 2    
    21   18   20 1    
    22   18   21 1    
    23   21   22 1    
    24   21   23 1    
    25   21   24 1    
    26   24   25 1    
    27   24   26 1    
    28   24   27 1    
    29   27   43 1    
    30   28   29 1    
    31   28   30 1    
    32   28   31 1    
    33   31   32 1    
    34   31   33 1    
    35   31   37 1    
    36   34   35 ar   
    37   34   38 ar   
    38   34   39 1    
    39   35   36 ar   
    40   35   40 1    
    41   36   37 ar   
    42   36   41 1    
    43   37   50 ar   
    44   38   42 1    
    45   38   50 ar   
    46   43   44 1    
    47   43   45 1    
    48   45   48 1    
    49   45   52 ar   
    50   46   52 1    
    51   47   48 1    
    52   48   49 1    
    53   50   51 1    
    54   52   53 1    
@<TRIPOS>SUBSTRUCTURE
     1 UNK         1 GROUP             0       ****    0 ROOT    
