# Supplementary material for: Study of the Differential Activity of Thrombin Inhibitors Using Docking, QSAR, Molecular Dynamics, and MM-GBSA
Source: PLoS One. 2015 Nov 24;10(11):e0142774. doi: 10.1371/journal.pone.0142774 (PMC4657979; doi:10.1371/journal.pone.0142774)
Supplement: S1 File — (ZIP) [file pone.0142774.s001.zip › 129.mol2]

@<TRIPOS>MOLECULE
129
55   56    1
SMALL
USER_CHARGES


@<TRIPOS>ATOM
      1 C1         17.8893  -13.7530   21.7179 C.ar      1 UNK        -0.1150 
      2 C2         19.1338  -14.1726   21.1769 C.ar      1 UNK         0.0350 
      3 C3         19.7586  -15.3362   21.6651 C.ar      1 UNK        -0.1150 
      4 C4         19.1835  -16.0749   22.7095 C.ar      1 UNK        -0.1150 
      5 C5         17.9773  -15.6444   23.2993 C.ar      1 UNK         0.2000 
      6 C6         17.3186  -14.5145   22.7656 C.ar      1 UNK         0.2200 
      7 H7         20.6846  -15.6808   21.2287 H         1 UNK         0.1150 
      8 H8         19.6878  -16.9683   23.0425 H         1 UNK         0.1150 
      9 F9         16.1276  -14.1331   23.2873 F         1 UNK        -0.2200 
     10 H10        16.6030  -15.8254   24.7352 H         1 UNK         0.3800 
     11 N11        17.3712  -16.3269   24.2927 N.2       1 UNK        -0.7800 
     12 N12        20.3197  -12.9330   19.2139 N.1       1 UNK        -0.4300 
     13 C13        19.7943  -13.4765   20.0874 C.1       1 UNK         0.3950 
     14 C14        17.1601  -12.4878   21.2422 C.3       1 UNK        -0.0050 
     15 H15        17.0980  -11.8050   22.0874 H         1 UNK         0.0600 
     16 H16        17.7230  -11.9447   20.4874 H         1 UNK         0.0600 
     17 C17        15.7558  -12.7284   20.6734 C.2       1 UNK         0.5000 
     18 N18        14.7919  -11.8832   21.0714 N.am      1 UNK        -0.5000 
     19 O19        15.5563  -13.6556   19.8907 O.2       1 UNK        -0.5000 
     20 H20        15.0515  -11.1261   21.6876 H         1 UNK         0.3000 
     21 C21        13.3802  -11.9980   20.7206 C.3       1 UNK         0.0800 
     22 H22        13.2500  -11.6680   19.6891 H         1 UNK         0.0600 
     23 H23        13.0532  -13.0383   20.7631 H         1 UNK         0.0600 
     24 C24        12.5285  -11.1208   21.6581 C.3       1 UNK         0.0800 
     25 H25        12.9133  -10.1003   21.6731 H         1 UNK         0.0600 
     26 H26        11.5046  -11.0459   21.2874 H         1 UNK         0.0600 
     27 O27        12.5289  -11.6291   22.9849 O.3       1 UNK        -0.3000 
     28 C28        18.1040  -17.2022   25.2061 C.3       1 UNK         0.0800 
     29 H29        17.3348  -17.7670   25.7340 H         1 UNK         0.0600 
     30 H30        18.6884  -17.9513   24.6725 H         1 UNK         0.0600 
     31 C31        18.9514  -16.4536   26.2676 C.3       1 UNK         0.2520 
     32 F32        18.2215  -15.4326   26.7163 F         1 UNK        -0.1200 
     33 F33        19.0947  -17.2990   27.2874 F         1 UNK        -0.1200 
     34 C34        22.9747  -15.6331   24.9487 C.ar      1 UNK        -0.4470 
     35 C35        22.2426  -14.5470   25.4539 C.ar      1 UNK         0.2270 
     36 C36        20.9216  -14.7472   25.9050 C.ar      1 UNK        -0.2920 
     37 C37        20.3717  -16.0600   25.8216 C.ar      1 UNK         0.4730 
     38 N38        21.1014  -17.1061   25.3625 N.ar      1 UNK        -0.6780 
     39 C39        22.3620  -16.8960   24.9368 C.ar      1 UNK         0.4730 
     40 H40        23.9937  -15.5079   24.6135 H         1 UNK         0.1550 
     41 H41        22.7000  -13.5701   25.5028 H         1 UNK         0.0650 
     42 H42        22.8974  -17.7611   24.5752 H         1 UNK         0.0120 
     43 N43        11.5477  -12.6240   23.1658 N.2       1 UNK        -0.4025 
     44 H44        11.6916  -13.5713   22.8397 H         1 UNK         0.3800 
     45 C45        10.7696  -12.3391   24.2281 C.cat     1 UNK         0.8825 
     46 H46        10.2671  -14.2962   24.5597 H         1 UNK         0.4600 
     47 H47         9.8462  -10.8547   25.3126 H         1 UNK         0.4600 
     48 N48        10.5711  -11.0778   24.6247 N.2       1 UNK        -0.8000 
     49 H49        11.0728  -10.3426   24.1526 H         1 UNK         0.4600 
     50 C50        20.1711  -13.5517   26.4570 C.3       1 UNK        -0.1800 
     51 H51        20.7968  -12.6586   26.4874 H         1 UNK         0.0600 
     52 H52        19.3181  -13.3332   25.8179 H         1 UNK         0.0600 
     53 H53        19.8237  -13.7391   27.4734 H         1 UNK         0.0600 
     54 N54        10.1711  -13.3331   24.8874 N.pl3     1 UNK        -0.8000 
     55 H55         9.4710  -13.1127   25.6046 H         1 UNK         0.4600 
@<TRIPOS>BOND
     1    1    2 ar   
     2    1    6 ar   
     3    1   14 1    
     4    2    3 ar   
     5    2   13 1    
     6    3    4 ar   
     7    3    7 1    
     8    4    5 ar   
     9    4    8 1    
    10    5    6 ar   
    11    5   11 1    
    12    6    9 1    
    13   10   11 1    
    14   11   28 1    
    15   12   13 3    
    16   14   15 1    
    17   14   16 1    
    18   14   17 1    
    19   17   18 am   BACKBONE|DICT|INTERRES
    20   17   19 2    
    21   18   20 1    
    22   18   21 1    
    23   21   22 1    
    24   21   23 1    
    25   21   24 1    
    26   24   25 1    
    27   24   26 1    
    28   24   27 1    
    29   27   43 1    
    30   28   29 1    
    31   28   30 1    
    32   28   31 1    
    33   31   32 1    
    34   31   33 1    
    35   31   37 1    
    36   34   35 ar   
    37   34   39 ar   
    38   34   40 1    
    39   35   36 ar   
    40   35   41 1    
    41   36   37 ar   
    42   36   50 1    
    43   37   38 ar   
    44   38   39 ar   
    45   39   42 1    
    46   43   44 1    
    47   43   45 1    
    48   45   48 1    
    49   45   54 ar   
    50   46   54 1    
    51   47   48 1    
    52   48   49 1    
    53   50   51 1    
    54   50   52 1    
    55   50   53 1    
    56   54   55 1    
@<TRIPOS>SUBSTRUCTURE
     1 UNK         1 GROUP             0       ****    0 ROOT    
