# Supplementary material for: Study of the Differential Activity of Thrombin Inhibitors Using Docking, QSAR, Molecular Dynamics, and MM-GBSA
Source: PLoS One. 2015 Nov 24;10(11):e0142774. doi: 10.1371/journal.pone.0142774 (PMC4657979; doi:10.1371/journal.pone.0142774)
Supplement: S1 File — (ZIP) [file pone.0142774.s001.zip › 130.mol2]

@<TRIPOS>MOLECULE
130
55   56    1
SMALL
USER_CHARGES


@<TRIPOS>ATOM
      1 C1         17.8301  -13.6809   21.5630 C.ar      1 UNK        -0.1150 
      2 C2         19.0884  -14.1034   21.0518 C.ar      1 UNK         0.0350 
      3 C3         19.6347  -15.3326   21.4669 C.ar      1 UNK        -0.1150 
      4 C4         18.9523  -16.1550   22.3764 C.ar      1 UNK        -0.1150 
      5 C5         17.7106  -15.7475   22.9095 C.ar      1 UNK         0.2000 
      6 C6         17.1567  -14.5174   22.4877 C.ar      1 UNK         0.2200 
      7 H7         20.5808  -15.6702   21.0693 H         1 UNK         0.1150 
      8 H8         19.4071  -17.0962   22.6424 H         1 UNK         0.1150 
      9 F9         15.9526  -14.1329   22.9804 F         1 UNK        -0.2200 
     10 H10        16.2279  -16.0458   24.2213 H         1 UNK         0.3800 
     11 N11        16.9711  -16.5328   23.7240 N.2       1 UNK        -0.7800 
     12 N12        20.4801  -12.7285   19.3215 N.1       1 UNK        -0.4300 
     13 C13        19.8605  -13.3331   20.0874 C.1       1 UNK         0.3950 
     14 C14        17.1837  -12.3433   21.1804 C.3       1 UNK        -0.0050 
     15 H15        17.0919  -11.7477   22.0874 H         1 UNK         0.0600 
     16 H16        17.8175  -11.7531   20.5227 H         1 UNK         0.0600 
     17 C17        15.8125  -12.4720   20.5026 C.2       1 UNK         0.5000 
     18 N18        14.7716  -11.9228   21.1476 N.am      1 UNK        -0.5000 
     19 O19        15.7101  -13.0485   19.4213 O.2       1 UNK        -0.5000 
     20 H20        14.9531  -11.4497   22.0202 H         1 UNK         0.3000 
     21 C21        13.3776  -11.9901   20.7296 C.3       1 UNK         0.0800 
     22 H22        13.2887  -11.6388   19.7005 H         1 UNK         0.0600 
     23 H23        13.0329  -13.0248   20.7450 H         1 UNK         0.0600 
     24 C24        12.5217  -11.1088   21.6590 C.3       1 UNK         0.0800 
     25 H25        12.9136  -10.0910   21.6777 H         1 UNK         0.0600 
     26 H26        11.4993  -11.0276   21.2866 H         1 UNK         0.0600 
     27 O27        12.5167  -11.6191   22.9851 O.3       1 UNK        -0.3000 
     28 C28        17.5293  -17.6571   24.4751 C.3       1 UNK         0.0800 
     29 H29        16.6875  -18.3182   24.6828 H         1 UNK         0.0600 
     30 H30        18.2219  -18.2572   23.8872 H         1 UNK         0.0600 
     31 C31        18.1427  -17.2475   25.8314 C.3       1 UNK         0.2520 
     32 F32        17.2549  -16.5012   26.4873 F         1 UNK        -0.1200 
     33 F33        18.3177  -18.3641   26.5402 F         1 UNK        -0.1200 
     34 C34        21.9541  -15.2904   25.7224 C.ar      1 UNK        -0.4470 
     35 C35        20.8298  -14.5301   26.0926 C.ar      1 UNK         0.2920 
     36 C36        19.5680  -15.1476   26.1098 C.ar      1 UNK        -0.4470 
     37 C37        19.4770  -16.5132   25.7643 C.ar      1 UNK         0.4730 
     38 N38        20.5554  -17.2472   25.4045 N.ar      1 UNK        -0.6780 
     39 C39        21.7620  -16.6433   25.3860 C.ar      1 UNK         0.4730 
     40 H40        22.9438  -14.8570   25.7108 H         1 UNK         0.1550 
     41 H41        18.6931  -14.5854   26.4023 H         1 UNK         0.1550 
     42 H42        22.6017  -17.2592   25.1003 H         1 UNK         0.0120 
     43 N43        11.5344  -12.6133   23.1611 N.2       1 UNK        -0.4025 
     44 H44        11.6748  -13.5583   22.8272 H         1 UNK         0.3800 
     45 C45        10.7649  -12.3350   24.2309 C.cat     1 UNK         0.8825 
     46 H46        10.2661  -14.2946   24.5545 H         1 UNK         0.4600 
     47 H47         9.8471  -10.8562   25.3278 H         1 UNK         0.4600 
     48 N48        10.5711  -11.0761   24.6376 N.2       1 UNK        -0.8000 
     49 H49        11.0690  -10.3381   24.1659 H         1 UNK         0.4600 
     50 C50        20.9713  -13.0818   26.4875 C.3       1 UNK        -0.1800 
     51 H51        21.7711  -12.6070   25.9235 H         1 UNK         0.0600 
     52 H52        20.0579  -12.5333   26.2852 H         1 UNK         0.0600 
     53 H53        21.1871  -12.9987   27.5522 H         1 UNK         0.0600 
     54 N54        10.1712  -13.3331   24.8874 N.pl3     1 UNK        -0.8000 
     55 H55         9.4728  -13.1165   25.6073 H         1 UNK         0.4600 
@<TRIPOS>BOND
     1    1    2 ar   
     2    1    6 ar   
     3    1   14 1    
     4    2    3 ar   
     5    2   13 1    
     6    3    4 ar   
     7    3    7 1    
     8    4    5 ar   
     9    4    8 1    
    10    5    6 ar   
    11    5   11 1    
    12    6    9 1    
    13   10   11 1    
    14   11   28 1    
    15   12   13 3    
    16   14   15 1    
    17   14   16 1    
    18   14   17 1    
    19   17   18 am   BACKBONE|DICT|INTERRES
    20   17   19 2    
    21   18   20 1    
    22   18   21 1    
    23   21   22 1    
    24   21   23 1    
    25   21   24 1    
    26   24   25 1    
    27   24   26 1    
    28   24   27 1    
    29   27   43 1    
    30   28   29 1    
    31   28   30 1    
    32   28   31 1    
    33   31   32 1    
    34   31   33 1    
    35   31   37 1    
    36   34   35 ar   
    37   34   39 ar   
    38   34   40 1    
    39   35   36 ar   
    40   35   50 1    
    41   36   37 ar   
    42   36   41 1    
    43   37   38 ar   
    44   38   39 ar   
    45   39   42 1    
    46   43   44 1    
    47   43   45 1    
    48   45   48 1    
    49   45   54 ar   
    50   46   54 1    
    51   47   48 1    
    52   48   49 1    
    53   50   51 1    
    54   50   52 1    
    55   50   53 1    
    56   54   55 1    
@<TRIPOS>SUBSTRUCTURE
     1 UNK         1 GROUP             0       ****    0 ROOT    
