# Supplementary material for: Study of the Differential Activity of Thrombin Inhibitors Using Docking, QSAR, Molecular Dynamics, and MM-GBSA
Source: PLoS One. 2015 Nov 24;10(11):e0142774. doi: 10.1371/journal.pone.0142774 (PMC4657979; doi:10.1371/journal.pone.0142774)
Supplement: S1 File — (ZIP) [file pone.0142774.s001.zip › 131.mol2]

@<TRIPOS>MOLECULE
131
55   56    1
SMALL
USER_CHARGES


@<TRIPOS>ATOM
      1 C1         17.8907  -13.6682   21.5727 C.ar      1 UNK        -0.1150 
      2 C2         19.1385  -14.1320   21.0706 C.ar      1 UNK         0.0350 
      3 C3         19.6460  -15.3709   21.5083 C.ar      1 UNK        -0.1150 
      4 C4         18.9405  -16.1522   22.4389 C.ar      1 UNK        -0.1150 
      5 C5         17.7126  -15.6956   22.9655 C.ar      1 UNK         0.2000 
      6 C6         17.1830  -14.4720   22.4983 C.ar      1 UNK         0.2200 
      7 H7         20.5821  -15.7429   21.1199 H         1 UNK         0.1150 
      8 H8         19.3610  -17.1015   22.7307 H         1 UNK         0.1150 
      9 F9         15.9792  -14.0526   22.9636 F         1 UNK        -0.2200 
     10 H10        16.2212  -15.9006   24.2665 H         1 UNK         0.3800 
     11 N11        16.9713  -16.4304   23.8237 N.2       1 UNK        -0.7800 
     12 N12        20.5649  -12.8207   19.3139 N.1       1 UNK        -0.4300 
     13 C13        19.9302  -13.3969   20.0905 C.1       1 UNK         0.3950 
     14 C14        17.2791  -12.3236   21.1750 C.3       1 UNK        -0.0050 
     15 H15        17.1368  -11.7361   22.0830 H         1 UNK         0.0600 
     16 H16        17.9561  -11.7333   20.5616 H         1 UNK         0.0600 
     17 C17        15.9526  -12.4514   20.4186 C.2       1 UNK         0.5000 
     18 N18        14.9202  -11.7329   20.8904 N.am      1 UNK        -0.5000 
     19 O19        15.8788  -13.1772   19.4295 O.2       1 UNK        -0.5000 
     20 H20        15.0907  -11.1346   21.6855 H         1 UNK         0.3000 
     21 C21        13.5591  -11.7379   20.3556 C.3       1 UNK         0.0800 
     22 H22        13.1645  -10.7213   20.3478 H         1 UNK         0.0600 
     23 H23        13.5607  -12.0779   19.3186 H         1 UNK         0.0600 
     24 C24        12.6611  -12.6518   21.1986 C.3       1 UNK         0.0800 
     25 H25        11.7718  -12.9141   20.6270 H         1 UNK         0.0600 
     26 H26        13.1818  -13.5919   21.4041 H         1 UNK         0.0600 
     27 O27        12.2515  -11.9919   22.3930 O.3       1 UNK        -0.3000 
     28 C28        17.5876  -17.3634   24.7660 C.3       1 UNK         0.0800 
     29 H29        16.7739  -17.9877   25.1338 H         1 UNK         0.0600 
     30 H30        18.2775  -18.0497   24.2775 H         1 UNK         0.0600 
     31 C31        18.2442  -16.6797   25.9926 C.3       1 UNK         0.2520 
     32 F32        17.3923  -15.7812   26.4903 F         1 UNK        -0.1200 
     33 F33        18.4099  -17.6200   26.9242 F         1 UNK        -0.1200 
     34 C34        22.1217  -14.9991   25.2203 C.ar      1 UNK        -0.2920 
     35 C35        21.1055  -14.1332   25.6660 C.ar      1 UNK         0.2270 
     36 C36        19.8252  -14.6592   25.9221 C.ar      1 UNK        -0.4470 
     37 C37        19.6101  -16.0429   25.7387 C.ar      1 UNK         0.4730 
     38 N38        20.5944  -16.8825   25.3416 N.ar      1 UNK        -0.6780 
     39 C39        21.8152  -16.3674   25.0847 C.ar      1 UNK         0.4730 
     40 H40        21.2989  -13.0768   25.7874 H         1 UNK         0.0650 
     41 H41        19.0307  -14.0075   26.2504 H         1 UNK         0.1550 
     42 H42        22.5643  -17.0693   24.7501 H         1 UNK         0.0120 
     43 N43        11.7594  -12.9575   23.2874 N.2       1 UNK        -0.4025 
     44 H44        11.8335  -13.9495   23.0953 H         1 UNK         0.3800 
     45 C45        10.9010  -12.4611   24.1981 C.cat     1 UNK         0.8825 
     46 H46        11.3308  -10.5038   23.9217 H         1 UNK         0.4600 
     47 H47         9.4556  -13.0083   25.5554 H         1 UNK         0.4600 
     48 N48        10.1711  -13.3307   24.8906 N.2       1 UNK        -0.8000 
     49 H49        10.2010  -14.3184   24.6345 H         1 UNK         0.4600 
     50 C50        23.5036  -14.4755   24.8885 C.3       1 UNK        -0.1800 
     51 H51        23.6257  -14.3827   23.8089 H         1 UNK         0.0600 
     52 H52        23.6746  -13.4953   25.3345 H         1 UNK         0.0600 
     53 H53        24.2687  -15.1539   25.2657 H         1 UNK         0.0600 
     54 N54        10.7731  -11.1537   24.4530 N.pl3     1 UNK        -0.8000 
     55 H55        10.0384  -10.8269   25.0810 H         1 UNK         0.4600 
@<TRIPOS>BOND
     1    1    2 ar   
     2    1    6 ar   
     3    1   14 1    
     4    2    3 ar   
     5    2   13 1    
     6    3    4 ar   
     7    3    7 1    
     8    4    5 ar   
     9    4    8 1    
    10    5    6 ar   
    11    5   11 1    
    12    6    9 1    
    13   10   11 1    
    14   11   28 1    
    15   12   13 3    
    16   14   15 1    
    17   14   16 1    
    18   14   17 1    
    19   17   18 am   BACKBONE|DICT|INTERRES
    20   17   19 2    
    21   18   20 1    
    22   18   21 1    
    23   21   22 1    
    24   21   23 1    
    25   21   24 1    
    26   24   25 1    
    27   24   26 1    
    28   24   27 1    
    29   27   43 1    
    30   28   29 1    
    31   28   30 1    
    32   28   31 1    
    33   31   32 1    
    34   31   33 1    
    35   31   37 1    
    36   34   35 ar   
    37   34   39 ar   
    38   34   50 1    
    39   35   36 ar   
    40   35   40 1    
    41   36   37 ar   
    42   36   41 1    
    43   37   38 ar   
    44   38   39 ar   
    45   39   42 1    
    46   43   44 1    
    47   43   45 1    
    48   45   48 1    
    49   45   54 ar   
    50   46   54 1    
    51   47   48 1    
    52   48   49 1    
    53   50   51 1    
    54   50   52 1    
    55   50   53 1    
    56   54   55 1    
@<TRIPOS>SUBSTRUCTURE
     1 UNK         1 GROUP             0       ****    0 ROOT    
