# Supplementary material for: Study of the Differential Activity of Thrombin Inhibitors Using Docking, QSAR, Molecular Dynamics, and MM-GBSA
Source: PLoS One. 2015 Nov 24;10(11):e0142774. doi: 10.1371/journal.pone.0142774 (PMC4657979; doi:10.1371/journal.pone.0142774)
Supplement: S1 File — (ZIP) [file pone.0142774.s001.zip › 132.mol2]

@<TRIPOS>MOLECULE
132
55   56    1
SMALL
USER_CHARGES


@<TRIPOS>ATOM
      1 C1         17.8891  -13.7516   21.7264 C.ar      1 UNK        -0.1150 
      2 C2         19.1343  -14.1649   21.1853 C.ar      1 UNK         0.0350 
      3 C3         19.7723  -15.3140   21.6874 C.ar      1 UNK        -0.1150 
      4 C4         19.2126  -16.0478   22.7432 C.ar      1 UNK        -0.1150 
      5 C5         17.9882  -15.6426   23.3138 C.ar      1 UNK         0.2000 
      6 C6         17.3232  -14.5149   22.7758 C.ar      1 UNK         0.2200 
      7 H7         20.7053  -15.6477   21.2577 H         1 UNK         0.1150 
      8 H8         19.7423  -16.9214   23.0889 H         1 UNK         0.1150 
      9 F9         16.1277  -14.1331   23.2874 F         1 UNK        -0.2200 
     10 H10        16.5327  -15.9282   24.6804 H         1 UNK         0.3800 
     11 N11        17.3711  -16.3539   24.2816 N.2       1 UNK        -0.7800 
     12 N12        20.3038  -12.9331   19.2072 N.1       1 UNK        -0.4300 
     13 C13        19.7859  -13.4732   20.0874 C.1       1 UNK         0.3950 
     14 C14        17.1533  -12.4916   21.2459 C.3       1 UNK        -0.0050 
     15 H15        17.0908  -11.8045   22.0874 H         1 UNK         0.0600 
     16 H16        17.7123  -11.9495   20.4874 H         1 UNK         0.0600 
     17 C17        15.7485  -12.7372   20.6806 C.2       1 UNK         0.5000 
     18 N18        14.7855  -11.8890   21.0740 N.am      1 UNK        -0.5000 
     19 O19        15.5483  -13.6697   19.9043 O.2       1 UNK        -0.5000 
     20 H20        15.0456  -11.1297   21.6874 H         1 UNK         0.3000 
     21 C21        13.3740  -12.0029   20.7229 C.3       1 UNK         0.0800 
     22 H22        13.2448  -11.6774   19.6900 H         1 UNK         0.0600 
     23 H23        13.0452  -13.0424   20.7701 H         1 UNK         0.0600 
     24 C24        12.5244  -11.1197   21.6568 C.3       1 UNK         0.0800 
     25 H25        12.9105  -10.0996   21.6663 H         1 UNK         0.0600 
     26 H26        11.5001  -11.0455   21.2874 H         1 UNK         0.0600 
     27 O27        12.5259  -11.6215   22.9861 O.3       1 UNK        -0.3000 
     28 C28        18.0358  -17.3308   25.1432 C.3       1 UNK         0.0800 
     29 H29        17.2591  -18.0266   25.4618 H         1 UNK         0.0600 
     30 H30        18.7624  -17.9394   24.6079 H         1 UNK         0.0600 
     31 C31        18.6530  -16.7027   26.4093 C.3       1 UNK         0.2520 
     32 F32        17.7171  -15.9723   27.0198 F         1 UNK        -0.1200 
     33 F33        18.9712  -17.7011   27.2347 F         1 UNK        -0.1200 
     34 C34        22.2105  -14.4252   25.6874 C.ar      1 UNK        -0.4470 
     35 C35        21.0541  -13.7331   26.0874 C.ar      1 UNK         0.2270 
     36 C36        19.8769  -14.4636   26.3170 C.ar      1 UNK        -0.4470 
     37 C37        19.9033  -15.8653   26.1631 C.ar      1 UNK         0.4730 
     38 N38        21.0204  -16.5358   25.7967 N.ar      1 UNK        -0.6780 
     39 C39        22.1459  -15.8269   25.5666 C.ar      1 UNK         0.4730 
     40 H40        23.1318  -13.8927   25.5029 H         1 UNK         0.1550 
     41 H41        21.0660  -12.6592   26.2058 H         1 UNK         0.0650 
     42 H42        18.9727  -13.9525   26.6078 H         1 UNK         0.1550 
     43 N43        11.5498  -12.6209   23.1696 N.2       1 UNK        -0.4025 
     44 H44        11.6959  -13.5674   22.8425 H         1 UNK         0.3800 
     45 C45        10.7703  -12.3377   24.2311 C.cat     1 UNK         0.8825 
     46 H46        11.0730  -10.3411   24.1594 H         1 UNK         0.4600 
     47 H47         9.4701  -13.1140   25.6041 H         1 UNK         0.4600 
     48 N48        10.1711  -13.3331   24.8874 N.2       1 UNK        -0.8000 
     49 H49        10.2673  -14.2957   24.5577 H         1 UNK         0.4600 
     50 C50        23.3659  -16.6252   25.1619 C.3       1 UNK        -0.1680 
     51 H51        23.6211  -17.3425   25.9423 H         1 UNK         0.0600 
     52 H52        23.1741  -17.1697   24.2371 H         1 UNK         0.0600 
     53 H53        24.2291  -15.9775   25.0063 H         1 UNK         0.0600 
     54 N54        10.5711  -11.0772   24.6300 N.pl3     1 UNK        -0.8000 
     55 H55         9.8449  -10.8551   25.3170 H         1 UNK         0.4600 
@<TRIPOS>BOND
     1    1    2 ar   
     2    1    6 ar   
     3    1   14 1    
     4    2    3 ar   
     5    2   13 1    
     6    3    4 ar   
     7    3    7 1    
     8    4    5 ar   
     9    4    8 1    
    10    5    6 ar   
    11    5   11 1    
    12    6    9 1    
    13   10   11 1    
    14   11   28 1    
    15   12   13 3    
    16   14   15 1    
    17   14   16 1    
    18   14   17 1    
    19   17   18 am   BACKBONE|DICT|INTERRES
    20   17   19 2    
    21   18   20 1    
    22   18   21 1    
    23   21   22 1    
    24   21   23 1    
    25   21   24 1    
    26   24   25 1    
    27   24   26 1    
    28   24   27 1    
    29   27   43 1    
    30   28   29 1    
    31   28   30 1    
    32   28   31 1    
    33   31   32 1    
    34   31   33 1    
    35   31   37 1    
    36   34   35 ar   
    37   34   39 ar   
    38   34   40 1    
    39   35   36 ar   
    40   35   41 1    
    41   36   37 ar   
    42   36   42 1    
    43   37   38 ar   
    44   38   39 ar   
    45   39   50 1    
    46   43   44 1    
    47   43   45 1    
    48   45   48 1    
    49   45   54 ar   
    50   46   54 1    
    51   47   48 1    
    52   48   49 1    
    53   50   51 1    
    54   50   52 1    
    55   50   53 1    
    56   54   55 1    
@<TRIPOS>SUBSTRUCTURE
     1 UNK         1 GROUP             0       ****    0 ROOT    
