# Supplementary material for: Study of the Differential Activity of Thrombin Inhibitors Using Docking, QSAR, Molecular Dynamics, and MM-GBSA
Source: PLoS One. 2015 Nov 24;10(11):e0142774. doi: 10.1371/journal.pone.0142774 (PMC4657979; doi:10.1371/journal.pone.0142774)
Supplement: S1 File — (ZIP) [file pone.0142774.s001.zip › 133.mol2]

@<TRIPOS>MOLECULE
133
53   54    1
SMALL
USER_CHARGES


@<TRIPOS>ATOM
      1 C1         17.8996  -13.7537   21.7244 C.ar      1 UNK        -0.1150 
      2 C2         19.1428  -14.1767   21.1833 C.ar      1 UNK         0.0350 
      3 C3         19.7711  -15.3331   21.6874 C.ar      1 UNK        -0.1150 
      4 C4         19.2020  -16.0599   22.7467 C.ar      1 UNK        -0.1150 
      5 C5         17.9881  -15.6329   23.3240 C.ar      1 UNK         0.2000 
      6 C6         17.3281  -14.5105   22.7756 C.ar      1 UNK         0.2200 
      7 H7         20.6975  -15.6784   21.2523 H         1 UNK         0.1150 
      8 H8         19.7099  -16.9461   23.0918 H         1 UNK         0.1150 
      9 F9         16.1319  -14.1331   23.2874 F         1 UNK        -0.2200 
     10 H10        16.5278  -15.8666   24.6979 H         1 UNK         0.3800 
     11 N11        17.3711  -16.3051   24.3197 N.2       1 UNK        -0.7800 
     12 N12        20.3180  -12.9331   19.2126 N.1       1 UNK        -0.4300 
     13 C13        19.7982  -13.4805   20.0874 C.1       1 UNK         0.3950 
     14 C14        17.1760  -12.4851   21.2467 C.3       1 UNK        -0.0050 
     15 H15        17.1264  -11.7963   22.0874 H         1 UNK         0.0600 
     16 H16        17.7370  -11.9482   20.4866 H         1 UNK         0.0600 
     17 C17        15.7651  -12.7117   20.6900 C.2       1 UNK         0.5000 
     18 N18        14.8199  -11.8416   21.0780 N.am      1 UNK        -0.5000 
     19 O19        15.5441  -13.6509   19.9279 O.2       1 UNK        -0.5000 
     20 H20        15.0935  -11.0832   21.6874 H         1 UNK         0.3000 
     21 C21        13.4038  -11.9422   20.7435 C.3       1 UNK         0.0800 
     22 H22        13.2729  -11.6990   19.6883 H         1 UNK         0.0600 
     23 H23        13.0503  -12.9657   20.8776 H         1 UNK         0.0600 
     24 C24        12.5892  -10.9623   21.6097 C.3       1 UNK         0.0800 
     25 H25        12.9794   -9.9495   21.5010 H         1 UNK         0.0600 
     26 H26        11.5512  -10.9216   21.2753 H         1 UNK         0.0600 
     27 O27        12.6350  -11.3231   22.9823 O.3       1 UNK        -0.3000 
     28 C28        18.0076  -17.2790   25.2013 C.3       1 UNK         0.0800 
     29 H29        17.1961  -17.8887   25.6006 H         1 UNK         0.0600 
     30 H30        18.6426  -17.9710   24.6495 H         1 UNK         0.0600 
     31 C31        18.7521  -16.6392   26.3961 C.3       1 UNK         0.2400 
     32 F32        17.9590  -15.7331   26.9725 F         1 UNK        -0.1200 
     33 F33        18.9711  -17.6056   27.2874 F         1 UNK        -0.1200 
     34 C34        22.5298  -15.0350   25.1637 C.ar      1 UNK         0.1155 
     35 C35        21.5693  -14.1331   25.6642 C.ar      1 UNK         0.1600 
     36 C36        20.3242  -14.6319   26.0973 C.ar      1 UNK        -0.2420 
     37 C37        20.0996  -16.0264   26.0357 C.ar      1 UNK         0.3180 
     38 C38        22.2319  -16.4106   25.1842 C.ar      1 UNK         0.1360 
     39 Cl39       24.0149  -14.4755   24.4874 Cl        1 UNK        -0.1525 
     40 H40        21.7697  -13.0710   25.6873 H         1 UNK         0.1580 
     41 H41        19.5579  -13.9541   26.4482 H         1 UNK         0.2050 
     42 H42        22.9520  -17.1310   24.8224 H         1 UNK         0.1820 
     43 N43        11.7154  -12.3457   23.2874 N.2       1 UNK        -0.4025 
     44 H44        11.7522  -13.2624   22.8614 H         1 UNK         0.3800 
     45 C45        10.9550  -12.0313   24.3551 C.cat     1 UNK         0.8825 
     46 H46        11.5979  -10.1199   24.4884 H         1 UNK         0.4600 
     47 H47         9.4652  -12.7423   25.5991 H         1 UNK         0.4600 
     48 N48        10.1711  -12.9710   24.8874 N.2       1 UNK        -0.8000 
     49 H49        10.1712  -13.9104   24.5032 H         1 UNK         0.4600 
     50 N50        21.0499  -16.8958   25.6195 N.pl3     1 UNK        -0.2500 
     51 H51        20.8605  -17.8887   25.6061 H         1 UNK         0.3700 
     52 N52        10.9711  -10.8028   24.8865 N.pl3     1 UNK        -0.8000 
     53 H53        10.2657  -10.5342   25.5695 H         1 UNK         0.4600 
@<TRIPOS>BOND
     1    1    2 ar   
     2    1    6 ar   
     3    1   14 1    
     4    2    3 ar   
     5    2   13 1    
     6    3    4 ar   
     7    3    7 1    
     8    4    5 ar   
     9    4    8 1    
    10    5    6 ar   
    11    5   11 1    
    12    6    9 1    
    13   10   11 1    
    14   11   28 1    
    15   12   13 3    
    16   14   15 1    
    17   14   16 1    
    18   14   17 1    
    19   17   18 am   BACKBONE|DICT|INTERRES
    20   17   19 2    
    21   18   20 1    
    22   18   21 1    
    23   21   22 1    
    24   21   23 1    
    25   21   24 1    
    26   24   25 1    
    27   24   26 1    
    28   24   27 1    
    29   27   43 1    
    30   28   29 1    
    31   28   30 1    
    32   28   31 1    
    33   31   32 1    
    34   31   33 1    
    35   31   37 1    
    36   34   35 ar   
    37   34   38 ar   
    38   34   39 1    
    39   35   36 ar   
    40   35   40 1    
    41   36   37 ar   
    42   36   41 1    
    43   37   50 ar   
    44   38   42 1    
    45   38   50 ar   
    46   43   44 1    
    47   43   45 1    
    48   45   48 1    
    49   45   52 ar   
    50   46   52 1    
    51   47   48 1    
    52   48   49 1    
    53   50   51 1    
    54   52   53 1    
@<TRIPOS>SUBSTRUCTURE
     1 UNK         1 GROUP             0       ****    0 ROOT    
