# Supplementary material for: Study of the Differential Activity of Thrombin Inhibitors Using Docking, QSAR, Molecular Dynamics, and MM-GBSA
Source: PLoS One. 2015 Nov 24;10(11):e0142774. doi: 10.1371/journal.pone.0142774 (PMC4657979; doi:10.1371/journal.pone.0142774)
Supplement: S1 File — (ZIP) [file pone.0142774.s001.zip › 134.mol2]

@<TRIPOS>MOLECULE
134
58   60    1
SMALL
USER_CHARGES


@<TRIPOS>ATOM
      1 C1         18.0691  -13.8124   21.6669 C.ar      1 UNK        -0.1150 
      2 C2         19.2992  -14.2716   21.1240 C.ar      1 UNK         0.0350 
      3 C3         19.8560  -15.4778   21.5893 C.ar      1 UNK        -0.1150 
      4 C4         19.2327  -16.2142   22.6095 C.ar      1 UNK        -0.1150 
      5 C5         18.0470  -15.7384   23.2086 C.ar      1 UNK         0.2000 
      6 C6         17.4580  -14.5566   22.7096 C.ar      1 UNK         0.2200 
      7 H7         20.7705  -15.8559   21.1556 H         1 UNK         0.1150 
      8 H8         19.6898  -17.1422   22.9142 H         1 UNK         0.1150 
      9 F9         16.2834  -14.1385   23.2473 F         1 UNK        -0.2200 
     10 H10        16.6196  -15.9098   24.6035 H         1 UNK         0.3800 
     11 N11        17.3762  -16.4252   24.1599 N.2       1 UNK        -0.7800 
     12 N12        20.5669  -12.9334   19.2697 N.1       1 UNK        -0.4300 
     13 C13        20.0112  -13.5333   20.0887 C.1       1 UNK         0.3950 
     14 C14        17.3995  -12.5287   21.1615 C.3       1 UNK        -0.0050 
     15 H15        17.4795  -11.7697   21.9432 H         1 UNK         0.0600 
     16 H16        17.9046  -12.1180   20.2930 H         1 UNK         0.0600 
     17 C17        15.9387  -12.6812   20.7377 C.2       1 UNK         0.5000 
     18 N18        15.1802  -11.5905   20.8942 N.am      1 UNK        -0.5000 
     19 O19        15.5103  -13.7522   20.3122 O.2       1 UNK        -0.5000 
     20 H20        15.6356  -10.7463   21.2135 H         1 UNK         0.3000 
     21 C21        13.7268  -11.5675   20.8674 C.3       1 UNK         0.0800 
     22 H22        13.3655  -10.6747   20.3569 H         1 UNK         0.0600 
     23 H23        13.3247  -12.4242   20.3238 H         1 UNK         0.0600 
     24 C24        13.2376  -11.5893   22.3165 C.3       1 UNK         0.0800 
     25 H25        13.6786  -12.4518   22.8281 H         1 UNK         0.0600 
     26 H26        13.5688  -10.7014   22.8601 H         1 UNK         0.0600 
     27 O27        11.8260  -11.6220   22.3130 O.3       1 UNK        -0.3000 
     28 C28        18.0131  -17.4107   25.0324 C.3       1 UNK         0.0800 
     29 H29        17.2132  -18.0685   25.3739 H         1 UNK         0.0600 
     30 H30        18.6971  -18.0626   24.4944 H         1 UNK         0.0600 
     31 C31        18.6630  -16.7813   26.2874 C.3       1 UNK         0.2400 
     32 F32        17.7119  -16.0784   26.9080 F         1 UNK        -0.1200 
     33 F33        18.9988  -17.7769   27.1088 F         1 UNK        -0.1200 
     34 N34        11.3674  -12.7444   23.0204 N.2       1 UNK        -0.4025 
     35 H35        11.4254  -13.6915   22.6659 H         1 UNK         0.3800 
     36 C36        10.7040  -12.3792   24.1297 C.cat     1 UNK         0.8825 
     37 H37        10.2419  -14.3058   24.5922 H         1 UNK         0.4600 
     38 H38         9.9106  -10.8330   25.2202 H         1 UNK         0.4600 
     39 N39        10.5711  -11.0972   24.4854 N.2       1 UNK        -0.8000 
     40 H40        10.9803  -10.3976   23.8859 H         1 UNK         0.4600 
     41 C41        22.1494  -14.2237   25.6887 C.ar      1 UNK        -0.1970 
     42 C42        22.2158  -15.5795   25.3211 C.ar      1 UNK        -0.0510 
     43 C43        21.1020  -16.4508   25.5012 C.ar      1 UNK         0.5630 
     44 C44        19.9067  -15.9123   26.0563 C.ar      1 UNK        -0.1500 
     45 C45        19.8638  -14.5510   26.4349 C.ar      1 UNK        -0.0700 
     46 C46        20.9760  -13.7125   26.2617 C.ar      1 UNK        -0.1120 
     47 H47        23.0072  -13.5798   25.5594 H         1 UNK         0.1330 
     48 H48        18.9722  -14.1337   26.8755 H         1 UNK         0.1140 
     49 H49        20.9265  -12.6766   26.5665 H         1 UNK         0.1130 
     50 C50        23.4142  -16.0852   24.7760 C.ar      1 UNK        -0.0080 
     51 N51        21.1886  -17.7564   25.1455 N.ar      1 UNK        -0.6940 
     52 C52        22.3325  -18.2321   24.6119 C.ar      1 UNK         0.4250 
     53 C53        23.4739  -17.4380   24.4040 C.ar      1 UNK        -0.3590 
     54 H54        22.3379  -19.2788   24.3453 H         1 UNK         0.0280 
     55 H55        24.3733  -17.8606   23.9808 H         1 UNK         0.1460 
     56 H56        24.2778  -15.4483   24.6470 H         1 UNK         0.1190 
     57 N57        10.1714  -13.3310   24.8883 N.pl3     1 UNK        -0.8000 
     58 H58         9.5214  -13.0797   25.6404 H         1 UNK         0.4600 
@<TRIPOS>BOND
     1    1    2 ar   
     2    1    6 ar   
     3    1   14 1    
     4    2    3 ar   
     5    2   13 1    
     6    3    4 ar   
     7    3    7 1    
     8    4    5 ar   
     9    4    8 1    
    10    5    6 ar   
    11    5   11 1    
    12    6    9 1    
    13   10   11 1    
    14   11   28 1    
    15   12   13 3    
    16   14   15 1    
    17   14   16 1    
    18   14   17 1    
    19   17   18 am   BACKBONE|DICT|INTERRES
    20   17   19 2    
    21   18   20 1    
    22   18   21 1    
    23   21   22 1    
    24   21   23 1    
    25   21   24 1    
    26   24   25 1    
    27   24   26 1    
    28   24   27 1    
    29   27   34 1    
    30   28   29 1    
    31   28   30 1    
    32   28   31 1    
    33   31   32 1    
    34   31   33 1    
    35   31   44 1    
    36   34   35 1    
    37   34   36 1    
    38   36   39 1    
    39   36   57 ar   
    40   37   57 1    
    41   38   39 1    
    42   39   40 1    
    43   41   42 ar   
    44   41   46 ar   
    45   41   47 1    
    46   42   43 ar   
    47   42   50 ar   
    48   43   44 ar   
    49   43   51 ar   
    50   44   45 ar   
    51   45   46 ar   
    52   45   48 1    
    53   46   49 1    
    54   50   53 ar   
    55   50   56 1    
    56   51   52 ar   
    57   52   53 ar   
    58   52   54 1    
    59   53   55 1    
    60   57   58 1    
@<TRIPOS>SUBSTRUCTURE
     1 UNK         1 GROUP             0       ****    0 ROOT    
