# Supplementary material for: Study of the Differential Activity of Thrombin Inhibitors Using Docking, QSAR, Molecular Dynamics, and MM-GBSA
Source: PLoS One. 2015 Nov 24;10(11):e0142774. doi: 10.1371/journal.pone.0142774 (PMC4657979; doi:10.1371/journal.pone.0142774)
Supplement: S1 File — (ZIP) [file pone.0142774.s001.zip › 135.mol2]

@<TRIPOS>MOLECULE
135
53   54    1
SMALL
USER_CHARGES


@<TRIPOS>ATOM
      1 C1         17.9115  -13.7468   21.7142 C.ar      1 UNK        -0.1150 
      2 C2         19.1522  -14.1613   21.1625 C.ar      1 UNK         0.0350 
      3 C3         19.7711  -15.3359   21.6265 C.ar      1 UNK        -0.1150 
      4 C4         19.1975  -16.0953   22.6549 C.ar      1 UNK        -0.1150 
      5 C5         17.9911  -15.6780   23.2537 C.ar      1 UNK         0.2000 
      6 C6         17.3430  -14.5236   22.7531 C.ar      1 UNK         0.2200 
      7 H7         20.6961  -15.6742   21.1828 H         1 UNK         0.1150 
      8 H8         19.7075  -16.9943   22.9605 H         1 UNK         0.1150 
      9 F9         16.1591  -14.1358   23.2874 F         1 UNK        -0.2200 
     10 H10        16.5878  -15.9345   24.6623 H         1 UNK         0.3800 
     11 N11        17.3711  -16.4016   24.2104 N.2       1 UNK        -0.7800 
     12 N12        20.3528  -12.8975   19.2248 N.1       1 UNK        -0.4300 
     13 C13        19.8199  -13.4509   20.0874 C.1       1 UNK         0.3950 
     14 C14        17.1778  -12.4809   21.2455 C.3       1 UNK        -0.0050 
     15 H15        17.1184  -11.7949   22.0874 H         1 UNK         0.0600 
     16 H16        17.7361  -11.9380   20.4871 H         1 UNK         0.0600 
     17 C17        15.7720  -12.7246   20.6804 C.2       1 UNK         0.5000 
     18 N18        14.8074  -11.8789   21.0760 N.am      1 UNK        -0.5000 
     19 O19        15.5721  -13.6556   19.9018 O.2       1 UNK        -0.5000 
     20 H20        15.0667  -11.1181   21.6876 H         1 UNK         0.3000 
     21 C21        13.3956  -11.9974   20.7256 C.3       1 UNK         0.0800 
     22 H22        13.2650  -11.6675   19.6943 H         1 UNK         0.0600 
     23 H23        13.0712  -13.0385   20.7677 H         1 UNK         0.0600 
     24 C24        12.5402  -11.1231   21.6627 C.3       1 UNK         0.0800 
     25 H25        12.9249  -10.1026   21.6827 H         1 UNK         0.0600 
     26 H26        11.5181  -11.0469   21.2874 H         1 UNK         0.0600 
     27 O27        12.5342  -11.6356   22.9880 O.3       1 UNK        -0.3000 
     28 C28        18.0366  -17.4010   25.0445 C.3       1 UNK         0.0800 
     29 H29        17.2593  -18.0994   25.3564 H         1 UNK         0.0600 
     30 H30        18.7533  -18.0037   24.4903 H         1 UNK         0.0600 
     31 C31        18.6626  -16.7976   26.3185 C.3       1 UNK         0.3550 
     32 F32        17.7098  -16.1338   26.9764 F         1 UNK        -0.1200 
     33 F33        19.0466  -17.8137   27.0907 F         1 UNK        -0.1200 
     34 C34        22.1350  -14.2543   25.6874 C.ar      1 UNK        -0.1150 
     35 C35        20.9801  -13.7329   26.2993 C.ar      1 UNK        -0.1150 
     36 C36        19.8539  -14.5515   26.4922 C.ar      1 UNK        -0.1150 
     37 C37        19.8775  -15.9049   26.0925 C.ar      1 UNK        -0.1150 
     38 C38        21.0446  -16.4256   25.4892 C.ar      1 UNK        -0.1150 
     39 C39        22.1655  -15.5988   25.2750 C.ar      1 UNK         0.1800 
     40 H40        22.9988  -13.6245   25.5354 H         1 UNK         0.1150 
     41 H41        20.9543  -12.6991   26.6150 H         1 UNK         0.1150 
     42 H42        18.9740  -14.1331   26.9570 H         1 UNK         0.1150 
     43 H43        21.0783  -17.4594   25.1780 H         1 UNK         0.1150 
     44 Cl44       23.5711  -16.2232   24.4921 Cl        1 UNK        -0.1800 
     45 N45        11.5470  -12.6256   23.1640 N.2       1 UNK        -0.4025 
     46 H46        11.6889  -13.5734   22.8385 H         1 UNK         0.3800 
     47 C47        10.7695  -12.3399   24.2266 C.cat     1 UNK         0.8825 
     48 H48        10.2667  -14.2965   24.5600 H         1 UNK         0.4600 
     49 H49         9.8471  -10.8544   25.3107 H         1 UNK         0.4600 
     50 N50        10.5712  -11.0781   24.6220 N.2       1 UNK        -0.8000 
     51 H51        11.0720  -10.3431   24.1487 H         1 UNK         0.4600 
     52 N52        10.1711  -13.3331   24.8874 N.pl3     1 UNK        -0.8000 
     53 H53         9.4710  -13.1120   25.6044 H         1 UNK         0.4600 
@<TRIPOS>BOND
     1    1    2 ar   
     2    1    6 ar   
     3    1   14 1    
     4    2    3 ar   
     5    2   13 1    
     6    3    4 ar   
     7    3    7 1    
     8    4    5 ar   
     9    4    8 1    
    10    5    6 ar   
    11    5   11 1    
    12    6    9 1    
    13   10   11 1    
    14   11   28 1    
    15   12   13 3    
    16   14   15 1    
    17   14   16 1    
    18   14   17 1    
    19   17   18 am   BACKBONE|DICT|INTERRES
    20   17   19 2    
    21   18   20 1    
    22   18   21 1    
    23   21   22 1    
    24   21   23 1    
    25   21   24 1    
    26   24   25 1    
    27   24   26 1    
    28   24   27 1    
    29   27   45 1    
    30   28   29 1    
    31   28   30 1    
    32   28   31 1    
    33   31   32 1    
    34   31   33 1    
    35   31   37 1    
    36   34   35 ar   
    37   34   39 ar   
    38   34   40 1    
    39   35   36 ar   
    40   35   41 1    
    41   36   37 ar   
    42   36   42 1    
    43   37   38 ar   
    44   38   39 ar   
    45   38   43 1    
    46   39   44 1    
    47   45   46 1    
    48   45   47 1    
    49   47   50 1    
    50   47   52 ar   
    51   48   52 1    
    52   49   50 1    
    53   50   51 1    
    54   52   53 1    
@<TRIPOS>SUBSTRUCTURE
     1 UNK         1 GROUP             0       ****    0 ROOT    
