# Supplementary material for: Study of the Differential Activity of Thrombin Inhibitors Using Docking, QSAR, Molecular Dynamics, and MM-GBSA
Source: PLoS One. 2015 Nov 24;10(11):e0142774. doi: 10.1371/journal.pone.0142774 (PMC4657979; doi:10.1371/journal.pone.0142774)
Supplement: S1 File — (ZIP) [file pone.0142774.s001.zip › 136.mol2]

@<TRIPOS>MOLECULE
136
53   54    1
SMALL
USER_CHARGES


@<TRIPOS>ATOM
      1 C1         17.4606  -14.6272   21.5910 C.ar      1 UNK        -0.1150 
      2 C2         18.8730  -14.4905   21.4562 C.ar      1 UNK         0.0350 
      3 C3         19.7410  -15.2889   22.2237 C.ar      1 UNK        -0.1150 
      4 C4         19.2326  -16.2012   23.1579 C.ar      1 UNK        -0.1150 
      5 C5         17.8432  -16.3054   23.3659 C.ar      1 UNK         0.2000 
      6 C6         16.9708  -15.5838   22.5210 C.ar      1 UNK         0.2200 
      7 H7         20.8117  -15.2181   22.0907 H         1 UNK         0.1150 
      8 H8         19.9311  -16.8111   23.7046 H         1 UNK         0.1150 
      9 F9         15.6451  -15.8620   22.5837 F         1 UNK        -0.2200 
     10 H10        16.3666  -16.8306   24.5512 H         1 UNK         0.3800 
     11 N11        17.2954  -17.1365   24.2798 N.2       1 UNK        -0.7800 
     12 N12        19.9945  -12.9330   19.6875 N.1       1 UNK        -0.4300 
     13 C13        19.4966  -13.6186   20.4740 C.1       1 UNK         0.3950 
     14 C14        16.4850  -13.8610   20.6707 C.3       1 UNK        -0.0050 
     15 H15        16.9901  -13.0573   20.1382 H         1 UNK         0.0600 
     16 H16        16.1520  -14.5613   19.9047 H         1 UNK         0.0600 
     17 C17        15.2285  -13.2219   21.2894 C.2       1 UNK         0.5000 
     18 N18        14.4179  -12.5606   20.4463 N.am      1 UNK        -0.5000 
     19 O19        14.9710  -13.3331   22.4874 O.2       1 UNK        -0.5000 
     20 H20        14.6977  -12.4826   19.4798 H         1 UNK         0.3000 
     21 C21        13.0551  -12.1496   20.7771 C.3       1 UNK         0.0800 
     22 H22        12.5711  -11.8240   19.8587 H         1 UNK         0.0600 
     23 H23        12.5102  -13.0338   21.1104 H         1 UNK         0.0600 
     24 C24        12.9946  -11.0152   21.8288 C.3       1 UNK         0.0800 
     25 H25        13.8048  -11.0680   22.5529 H         1 UNK         0.0600 
     26 H26        13.1052  -10.0484   21.3369 H         1 UNK         0.0600 
     27 O27        11.7558  -11.0437   22.5256 O.3       1 UNK        -0.3000 
     28 C28        18.0558  -17.7081   25.3927 C.3       1 UNK         0.0800 
     29 H29        17.3975  -18.4616   25.8262 H         1 UNK         0.0600 
     30 H30        18.9244  -18.2603   25.0351 H         1 UNK         0.0600 
     31 C31        18.4283  -16.7068   26.5187 C.3       1 UNK         0.3550 
     32 F32        17.4096  -15.8653   26.7099 F         1 UNK        -0.1200 
     33 F33        18.5711  -17.4138   27.6395 F         1 UNK        -0.1200 
     34 C34        22.1667  -14.5621   25.8588 C.ar      1 UNK        -0.1150 
     35 C35        20.9805  -13.8444   26.1008 C.ar      1 UNK        -0.1150 
     36 C36        19.7711  -14.5330   26.3154 C.ar      1 UNK        -0.1150 
     37 C37        19.7366  -15.9451   26.3092 C.ar      1 UNK        -0.1150 
     38 C38        20.9398  -16.6557   26.0958 C.ar      1 UNK        -0.1150 
     39 C39        22.1453  -15.9690   25.8574 C.ar      1 UNK         0.2200 
     40 H40        23.0950  -14.0374   25.6868 H         1 UNK         0.1150 
     41 H41        20.9953  -12.7639   26.1170 H         1 UNK         0.1150 
     42 H42        18.8712  -13.9647   26.4838 H         1 UNK         0.1150 
     43 H43        20.9410  -17.7355   26.0956 H         1 UNK         0.1150 
     44 F44        23.2803  -16.6648   25.6134 F         1 UNK        -0.2200 
     45 N45        11.7712  -12.0907   23.4694 N.2       1 UNK        -0.4025 
     46 H46        12.0543  -13.0184   23.1831 H         1 UNK         0.3800 
     47 C47        10.8300  -11.9018   24.4080 C.cat     1 UNK         0.8825 
     48 H48        11.0845   -9.8977   24.5183 H         1 UNK         0.4600 
     49 H49         9.4127  -12.8284   25.5692 H         1 UNK         0.4600 
     50 N50        10.1711  -12.9582   24.8874 N.2       1 UNK        -0.8000 
     51 H51        10.3229  -13.8874   24.5072 H         1 UNK         0.4600 
     52 N52        10.5711  -10.6822   24.8874 N.pl3     1 UNK        -0.8000 
     53 H53         9.6936  -10.5331   25.4305 H         1 UNK         0.4600 
@<TRIPOS>BOND
     1    1    2 ar   
     2    1    6 ar   
     3    1   14 1    
     4    2    3 ar   
     5    2   13 1    
     6    3    4 ar   
     7    3    7 1    
     8    4    5 ar   
     9    4    8 1    
    10    5    6 ar   
    11    5   11 1    
    12    6    9 1    
    13   10   11 1    
    14   11   28 1    
    15   12   13 3    
    16   14   15 1    
    17   14   16 1    
    18   14   17 1    
    19   17   18 am   BACKBONE|DICT|INTERRES
    20   17   19 2    
    21   18   20 1    
    22   18   21 1    
    23   21   22 1    
    24   21   23 1    
    25   21   24 1    
    26   24   25 1    
    27   24   26 1    
    28   24   27 1    
    29   27   45 1    
    30   28   29 1    
    31   28   30 1    
    32   28   31 1    
    33   31   32 1    
    34   31   33 1    
    35   31   37 1    
    36   34   35 ar   
    37   34   39 ar   
    38   34   40 1    
    39   35   36 ar   
    40   35   41 1    
    41   36   37 ar   
    42   36   42 1    
    43   37   38 ar   
    44   38   39 ar   
    45   38   43 1    
    46   39   44 1    
    47   45   46 1    
    48   45   47 1    
    49   47   50 1    
    50   47   52 ar   
    51   48   52 1    
    52   49   50 1    
    53   50   51 1    
    54   52   53 1    
@<TRIPOS>SUBSTRUCTURE
     1 UNK         1 GROUP             0       ****    0 ROOT    
