# Supplementary material for: Study of the Differential Activity of Thrombin Inhibitors Using Docking, QSAR, Molecular Dynamics, and MM-GBSA
Source: PLoS One. 2015 Nov 24;10(11):e0142774. doi: 10.1371/journal.pone.0142774 (PMC4657979; doi:10.1371/journal.pone.0142774)
Supplement: S1 File — (ZIP) [file pone.0142774.s001.zip › 137.mol2]

@<TRIPOS>MOLECULE
137
53   54    1
SMALL
USER_CHARGES


@<TRIPOS>ATOM
      1 C1         18.0026  -13.7120   21.5900 C.ar      1 UNK        -0.1150 
      2 C2         19.2298  -14.1476   21.0285 C.ar      1 UNK         0.0350 
      3 C3         19.7357  -15.4159   21.3626 C.ar      1 UNK        -0.1150 
      4 C4         19.0373  -16.2592   22.2413 C.ar      1 UNK        -0.1150 
      5 C5         17.8320  -15.8327   22.8464 C.ar      1 UNK         0.2000 
      6 C6         17.3319  -14.5518   22.5169 C.ar      1 UNK         0.2200 
      7 H7         20.6559  -15.7682   20.9196 H         1 UNK         0.1150 
      8 H8         19.4680  -17.2272   22.4369 H         1 UNK         0.1150 
      9 F9         16.1711  -14.1332   23.0806 F         1 UNK        -0.2200 
     10 H10        16.3961  -16.1487   24.2441 H         1 UNK         0.3800 
     11 N11        17.1027  -16.6162   23.6816 N.2       1 UNK        -0.7800 
     12 N12        20.5712  -12.7023   19.3196 N.1       1 UNK        -0.4300 
     13 C13        19.9809  -13.3424   20.0782 C.1       1 UNK         0.3950 
     14 C14        17.3714  -12.3710   21.2032 C.3       1 UNK        -0.0050 
     15 H15        17.3505  -11.7454   22.0917 H         1 UNK         0.0600 
     16 H16        17.9611  -11.8072   20.4866 H         1 UNK         0.0600 
     17 C17        15.9568  -12.4941   20.6331 C.2       1 UNK         0.5000 
     18 N18        15.1319  -11.4864   20.9360 N.am      1 UNK        -0.5000 
     19 O19        15.6171  -13.4833   19.9858 O.2       1 UNK        -0.5000 
     20 H20        15.5322  -10.6920   21.4198 H         1 UNK         0.3000 
     21 C21        13.6804  -11.5353   20.8725 C.3       1 UNK         0.0800 
     22 H22        13.2953  -10.5918   20.4862 H         1 UNK         0.0600 
     23 H23        13.3293  -12.3239   20.2045 H         1 UNK         0.0600 
     24 C24        13.1757  -11.7731   22.2978 C.3       1 UNK         0.0800 
     25 H25        13.6555  -12.6683   22.7024 H         1 UNK         0.0600 
     26 H26        13.4624  -10.9404   22.9411 H         1 UNK         0.0600 
     27 O27        11.7666  -11.8721   22.3047 O.3       1 UNK        -0.3000 
     28 C28        17.5531  -17.9286   24.1560 C.3       1 UNK         0.0800 
     29 H29        16.6689  -18.5576   24.2651 H         1 UNK         0.0600 
     30 H30        18.1517  -18.4382   23.4036 H         1 UNK         0.0600 
     31 C31        18.2894  -17.8962   25.5164 C.3       1 UNK         0.3550 
     32 F32        17.3712  -17.8732   26.4820 F         1 UNK        -0.1200 
     33 F33        18.9546  -19.0452   25.6396 F         1 UNK        -0.1200 
     34 C34        21.0125  -14.5412   25.9730 C.ar      1 UNK         0.2200 
     35 C35        19.7735  -14.5412   26.6341 C.ar      1 UNK        -0.1150 
     36 C36        18.8994  -15.6320   26.4940 C.ar      1 UNK        -0.1150 
     37 C37        19.2713  -16.7474   25.7129 C.ar      1 UNK        -0.1150 
     38 C38        20.5353  -16.7592   25.0810 C.ar      1 UNK        -0.1150 
     39 C39        21.3982  -15.6511   25.1965 C.ar      1 UNK         0.2200 
     40 F40        21.8183  -13.4632   26.0751 F         1 UNK        -0.2200 
     41 H41        19.4856  -13.6990   27.2416 H         1 UNK         0.1150 
     42 H42        17.9380  -15.5975   26.9863 H         1 UNK         0.1150 
     43 H43        20.8325  -17.6024   24.4749 H         1 UNK         0.1150 
     44 F44        22.5857  -15.6469   24.5432 F         1 UNK        -0.2200 
     45 N45        11.3576  -12.9141   23.1545 N.2       1 UNK        -0.4025 
     46 H46        11.4033  -13.8931   22.8932 H         1 UNK         0.3800 
     47 C47        10.7033  -12.4493   24.2332 C.cat     1 UNK         0.8825 
     48 H48        10.9560  -10.4914   23.8224 H         1 UNK         0.4600 
     49 H49         9.4782  -13.0201   25.7617 H         1 UNK         0.4600 
     50 N50        10.1711  -13.3331   25.0695 N.2       1 UNK        -0.8000 
     51 H51        10.2159  -14.3196   24.8258 H         1 UNK         0.4600 
     52 N52        10.5712  -11.1430   24.4875 N.pl3     1 UNK        -0.8000 
     53 H53         9.9172  -10.8280   25.2071 H         1 UNK         0.4600 
@<TRIPOS>BOND
     1    1    2 ar   
     2    1    6 ar   
     3    1   14 1    
     4    2    3 ar   
     5    2   13 1    
     6    3    4 ar   
     7    3    7 1    
     8    4    5 ar   
     9    4    8 1    
    10    5    6 ar   
    11    5   11 1    
    12    6    9 1    
    13   10   11 1    
    14   11   28 1    
    15   12   13 3    
    16   14   15 1    
    17   14   16 1    
    18   14   17 1    
    19   17   18 am   BACKBONE|DICT|INTERRES
    20   17   19 2    
    21   18   20 1    
    22   18   21 1    
    23   21   22 1    
    24   21   23 1    
    25   21   24 1    
    26   24   25 1    
    27   24   26 1    
    28   24   27 1    
    29   27   45 1    
    30   28   29 1    
    31   28   30 1    
    32   28   31 1    
    33   31   32 1    
    34   31   33 1    
    35   31   37 1    
    36   34   35 ar   
    37   34   39 ar   
    38   34   40 1    
    39   35   36 ar   
    40   35   41 1    
    41   36   37 ar   
    42   36   42 1    
    43   37   38 ar   
    44   38   39 ar   
    45   38   43 1    
    46   39   44 1    
    47   45   46 1    
    48   45   47 1    
    49   47   50 1    
    50   47   52 ar   
    51   48   52 1    
    52   49   50 1    
    53   50   51 1    
    54   52   53 1    
@<TRIPOS>SUBSTRUCTURE
     1 UNK         1 GROUP             0       ****    0 ROOT    
