# Supplementary material for: Study of the Differential Activity of Thrombin Inhibitors Using Docking, QSAR, Molecular Dynamics, and MM-GBSA
Source: PLoS One. 2015 Nov 24;10(11):e0142774. doi: 10.1371/journal.pone.0142774 (PMC4657979; doi:10.1371/journal.pone.0142774)
Supplement: S1 File — (ZIP) [file pone.0142774.s001.zip › 138.mol2]

@<TRIPOS>MOLECULE
138
59   60    1
SMALL
USER_CHARGES


@<TRIPOS>ATOM
      1 C1         16.7133  -15.3445   21.7311 C.ar      1 UNK        -0.1150 
      2 C2         17.3622  -14.1481   21.3206 C.ar      1 UNK         0.0350 
      3 C3         18.4706  -13.6771   22.0430 C.ar      1 UNK        -0.1150 
      4 C4         18.9193  -14.3613   23.1837 C.ar      1 UNK        -0.1150 
      5 C5         18.2755  -15.5304   23.6264 C.ar      1 UNK         0.2000 
      6 C6         17.1621  -16.0203   22.8922 C.ar      1 UNK         0.2200 
      7 H7         18.9707  -12.7690   21.7376 H         1 UNK         0.1150 
      8 H8         19.7573  -13.9642   23.7374 H         1 UNK         0.1150 
      9 F9         16.5000  -17.1343   23.2893 F         1 UNK        -0.2200 
     10 H10        19.6655  -15.7548   25.0178 H         1 UNK         0.3800 
     11 N11        18.7212  -16.0376   24.7960 N.2       1 UNK        -0.7800 
     12 N12        16.5429  -12.7385   19.2784 N.1       1 UNK        -0.4300 
     13 C13        16.9083  -13.3595   20.1827 C.1       1 UNK         0.3950 
     14 C14        15.5124  -15.9064   20.9719 C.3       1 UNK        -0.0050 
     15 H15        15.6682  -15.8242   19.8956 H         1 UNK         0.0600 
     16 H16        15.4097  -16.9750   21.1631 H         1 UNK         0.0600 
     17 C17        14.2131  -15.2188   21.3824 C.2       1 UNK         0.5000 
     18 N18        13.7078  -14.3322   20.5113 N.am      1 UNK        -0.5000 
     19 O19        13.7023  -15.4539   22.4785 O.2       1 UNK        -0.5000 
     20 H20        14.1777  -14.1931   19.6279 H         1 UNK         0.3000 
     21 C21        12.5405  -13.5145   20.7889 C.3       1 UNK         0.0800 
     22 H22        12.1724  -13.1023   19.8547 H         1 UNK         0.0600 
     23 H23        11.7454  -14.1566   21.1713 H         1 UNK         0.0600 
     24 C24        12.9010  -12.3678   21.7608 C.3       1 UNK         0.0800 
     25 H25        13.6823  -12.6574   22.4670 H         1 UNK         0.0600 
     26 H26        13.3055  -11.5221   21.2036 H         1 UNK         0.0600 
     27 O27        11.7567  -11.9458   22.4803 O.3       1 UNK        -0.3000 
     28 C28        18.4699  -17.4149   25.1968 C.3       1 UNK         0.0800 
     29 H29        17.4030  -17.5921   25.3321 H         1 UNK         0.0600 
     30 H30        18.8170  -18.0850   24.4106 H         1 UNK         0.0600 
     31 C31        19.1996  -17.7013   26.5239 C.3       1 UNK         0.3550 
     32 F32        20.4382  -17.2138   26.4877 F         1 UNK        -0.1200 
     33 F33        18.5705  -16.9949   27.4663 F         1 UNK        -0.1200 
     34 C34        19.0106  -21.8865   27.7814 C.ar      1 UNK        -0.1150 
     35 C35        20.0580  -21.4781   26.9385 C.ar      1 UNK        -0.1150 
     36 C36        20.1650  -20.1410   26.4889 C.ar      1 UNK         0.0075 
     37 C37        19.1919  -19.1831   26.9182 C.ar      1 UNK        -0.1150 
     38 C38        18.1360  -19.6215   27.7549 C.ar      1 UNK        -0.1150 
     39 C39        18.0445  -20.9547   28.1877 C.ar      1 UNK        -0.1150 
     40 H40        18.9471  -22.9135   28.1096 H         1 UNK         0.1150 
     41 H41        20.7886  -22.2121   26.6314 H         1 UNK         0.1150 
     42 H42        17.3736  -18.9318   28.0881 H         1 UNK         0.1150 
     43 H43        17.2324  -21.2571   28.8323 H         1 UNK         0.1150 
     44 N44        11.4439  -12.9327   23.4331 N.2       1 UNK        -0.4025 
     45 H45        11.5529  -13.9249   23.2462 H         1 UNK         0.3800 
     46 C46        10.7269  -12.4537   24.4579 C.cat     1 UNK         0.8825 
     47 H47        11.0019  -10.5106   24.0024 H         1 UNK         0.4600 
     48 H48         9.4400  -13.0085   25.9385 H         1 UNK         0.4600 
     49 N49        10.1711  -13.3330   25.2874 N.2       1 UNK        -0.8000 
     50 H50        10.2337  -14.3223   25.0737 H         1 UNK         0.4600 
     51 S51        21.5446  -19.7696   25.4066 S.o2      1 UNK         1.3665 
     52 O52        22.0042  -21.0154   24.8486 O.2       1 UNK        -0.6870 
     53 O53        21.1976  -18.7217   24.4833 O.2       1 UNK        -0.6870 
     54 C54        22.7993  -19.2003   26.5207 C.3       1 UNK        -0.1800 
     55 H55        23.0394  -19.9813   27.2415 H         1 UNK         0.0600 
     56 H56        23.7035  -18.9555   25.9644 H         1 UNK         0.0600 
     57 H57        22.4841  -18.3155   27.0693 H         1 UNK         0.0600 
     58 N58        10.5712  -11.1423   24.6594 N.pl3     1 UNK        -0.8000 
     59 H59         9.8696  -10.8078   25.3251 H         1 UNK         0.4600 
@<TRIPOS>BOND
     1    1    2 ar   
     2    1    6 ar   
     3    1   14 1    
     4    2    3 ar   
     5    2   13 1    
     6    3    4 ar   
     7    3    7 1    
     8    4    5 ar   
     9    4    8 1    
    10    5    6 ar   
    11    5   11 1    
    12    6    9 1    
    13   10   11 1    
    14   11   28 1    
    15   12   13 3    
    16   14   15 1    
    17   14   16 1    
    18   14   17 1    
    19   17   18 am   BACKBONE|DICT|INTERRES
    20   17   19 2    
    21   18   20 1    
    22   18   21 1    
    23   21   22 1    
    24   21   23 1    
    25   21   24 1    
    26   24   25 1    
    27   24   26 1    
    28   24   27 1    
    29   27   44 1    
    30   28   29 1    
    31   28   30 1    
    32   28   31 1    
    33   31   32 1    
    34   31   33 1    
    35   31   37 1    
    36   34   35 ar   
    37   34   39 ar   
    38   34   40 1    
    39   35   36 ar   
    40   35   41 1    
    41   36   37 ar   
    42   36   51 1    
    43   37   38 ar   
    44   38   39 ar   
    45   38   42 1    
    46   39   43 1    
    47   44   45 1    
    48   44   46 1    
    49   46   49 1    
    50   46   58 ar   
    51   47   58 1    
    52   48   49 1    
    53   49   50 1    
    54   51   52 2    
    55   51   53 2    
    56   51   54 1    
    57   54   55 1    
    58   54   56 1    
    59   54   57 1    
    60   58   59 1    
@<TRIPOS>SUBSTRUCTURE
     1 UNK         1 GROUP             0       ****    0 ROOT    
