# Supplementary material for: Study of the Differential Activity of Thrombin Inhibitors Using Docking, QSAR, Molecular Dynamics, and MM-GBSA
Source: PLoS One. 2015 Nov 24;10(11):e0142774. doi: 10.1371/journal.pone.0142774 (PMC4657979; doi:10.1371/journal.pone.0142774)
Supplement: S1 File — (ZIP) [file pone.0142774.s001.zip › 139.mol2]

@<TRIPOS>MOLECULE
139
53   54    1
SMALL
USER_CHARGES


@<TRIPOS>ATOM
      1 C1         18.0835  -13.7874   21.7212 C.ar      1 UNK        -0.1150 
      2 C2         19.3102  -14.2426   21.1705 C.ar      1 UNK         0.0350 
      3 C3         19.8761  -15.4434   21.6421 C.ar      1 UNK        -0.1150 
      4 C4         19.2580  -16.1845   22.6645 C.ar      1 UNK        -0.1150 
      5 C5         18.0556  -15.7271   23.2456 C.ar      1 UNK         0.2000 
      6 C6         17.4662  -14.5442   22.7498 C.ar      1 UNK         0.2200 
      7 H7         20.7925  -15.8166   21.2087 H         1 UNK         0.1150 
      8 H8         19.7234  -17.1062   22.9779 H         1 UNK         0.1150 
      9 F9         16.2835  -14.1331   23.2760 F         1 UNK        -0.2200 
     10 H10        16.5892  -15.9359   24.5949 H         1 UNK         0.3800 
     11 N11        17.3712  -16.4322   24.1736 N.2       1 UNK        -0.7800 
     12 N12        20.5515  -12.9331   19.2757 N.1       1 UNK        -0.4300 
     13 C13        20.0053  -13.5155   20.1130 C.1       1 UNK         0.3950 
     14 C14        17.4056  -12.5014   21.2406 C.3       1 UNK        -0.0050 
     15 H15        17.3712  -11.8168   22.0874 H         1 UNK         0.0600 
     16 H16        17.9718  -11.9764   20.4763 H         1 UNK         0.0600 
     17 C17        15.9879  -12.7039   20.7032 C.2       1 UNK         0.5000 
     18 N18        15.1587  -11.6722   20.8874 N.am      1 UNK        -0.5000 
     19 O19        15.6517  -13.7648   20.1799 O.2       1 UNK        -0.5000 
     20 H20        15.5544  -10.8254   21.2747 H         1 UNK         0.3000 
     21 C21        13.7071  -11.7190   20.8060 C.3       1 UNK         0.0800 
     22 H22        13.3438  -10.9333   20.1439 H         1 UNK         0.0600 
     23 H23        13.3521  -12.6688   20.4020 H         1 UNK         0.0600 
     24 C24        13.1772  -11.5149   22.2273 C.3       1 UNK         0.0800 
     25 H25        13.6626  -12.2353   22.8874 H         1 UNK         0.0600 
     26 H26        13.4527  -10.5249   22.5938 H         1 UNK         0.0600 
     27 O27        11.7670  -11.6238   22.2577 O.3       1 UNK        -0.3000 
     28 C28        17.9977  -17.4070   25.0641 C.3       1 UNK         0.0800 
     29 H29        17.1974  -18.0712   25.3921 H         1 UNK         0.0600 
     30 H30        18.7049  -18.0506   24.5447 H         1 UNK         0.0600 
     31 C31        18.6153  -16.7593   26.3239 C.3       1 UNK         0.2400 
     32 F32        17.6745  -15.9973   26.8874 F         1 UNK        -0.1200 
     33 F33        18.8888  -17.7298   27.1968 F         1 UNK        -0.1200 
     34 C34        22.2272  -14.4722   25.6874 C.ar      1 UNK        -0.1670 
     35 C35        21.0561  -13.7965   26.0874 C.ar      1 UNK        -0.1210 
     36 C36        19.8700  -14.5328   26.2873 C.ar      1 UNK        -0.1670 
     37 C37        19.8832  -15.9332   26.0898 C.ar      1 UNK         0.0720 
     38 N38        21.0278  -16.5575   25.7123 N.pl3     1 UNK         0.4240 
     39 C39        22.1671  -15.8678   25.5113 C.ar      1 UNK        -0.0980 
     40 H40        23.1532  -13.9365   25.5358 H         1 UNK         0.1670 
     41 H41        21.0652  -12.7265   26.2461 H         1 UNK         0.1530 
     42 H42        18.9711  -14.0220   26.5941 H         1 UNK         0.1670 
     43 H43        23.0396  -16.4327   25.2169 H         1 UNK         0.1700 
     44 N44        11.3711  -12.7414   23.0154 N.2       1 UNK        -0.4025 
     45 H45        11.4510  -13.6931   22.6790 H         1 UNK         0.3800 
     46 C46        10.7053  -12.3802   24.1271 C.cat     1 UNK         0.8825 
     47 H47        10.9665  -10.3962   23.8835 H         1 UNK         0.4600 
     48 H48         9.5062  -13.0793   25.6268 H         1 UNK         0.4600 
     49 N49        10.1711  -13.3331   24.8874 N.2       1 UNK        -0.8000 
     50 H50        10.2400  -14.3077   24.5904 H         1 UNK         0.4600 
     51 O51        21.0618  -17.9409   25.4918 O.co2     1 UNK        -0.6000 
     52 N52        10.5712  -11.0993   24.4874 N.pl3     1 UNK        -0.8000 
     53 H53         9.9107  -10.8398   25.2238 H         1 UNK         0.4600 
@<TRIPOS>BOND
     1    1    2 ar   
     2    1    6 ar   
     3    1   14 1    
     4    2    3 ar   
     5    2   13 1    
     6    3    4 ar   
     7    3    7 1    
     8    4    5 ar   
     9    4    8 1    
    10    5    6 ar   
    11    5   11 1    
    12    6    9 1    
    13   10   11 1    
    14   11   28 1    
    15   12   13 3    
    16   14   15 1    
    17   14   16 1    
    18   14   17 1    
    19   17   18 am   BACKBONE|DICT|INTERRES
    20   17   19 2    
    21   18   20 1    
    22   18   21 1    
    23   21   22 1    
    24   21   23 1    
    25   21   24 1    
    26   24   25 1    
    27   24   26 1    
    28   24   27 1    
    29   27   44 1    
    30   28   29 1    
    31   28   30 1    
    32   28   31 1    
    33   31   32 1    
    34   31   33 1    
    35   31   37 1    
    36   34   35 ar   
    37   34   39 ar   
    38   34   40 1    
    39   35   36 ar   
    40   35   41 1    
    41   36   37 ar   
    42   36   42 1    
    43   37   38 ar   
    44   38   39 ar   
    45   38   51 1    
    46   39   43 1    
    47   44   45 1    
    48   44   46 1    
    49   46   49 1    
    50   46   52 ar   
    51   47   52 1    
    52   48   49 1    
    53   49   50 1    
    54   52   53 1    
@<TRIPOS>SUBSTRUCTURE
     1 UNK         1 GROUP             0       ****    0 ROOT    
