# Supplementary material for: Study of the Differential Activity of Thrombin Inhibitors Using Docking, QSAR, Molecular Dynamics, and MM-GBSA
Source: PLoS One. 2015 Nov 24;10(11):e0142774. doi: 10.1371/journal.pone.0142774 (PMC4657979; doi:10.1371/journal.pone.0142774)
Supplement: S1 File — (ZIP) [file pone.0142774.s001.zip › 140.mol2]

@<TRIPOS>MOLECULE
140
53   54    1
SMALL
USER_CHARGES


@<TRIPOS>ATOM
      1 C1         16.4157  -14.9207   21.6347 C.ar      1 UNK        -0.1150 
      2 C2         17.2397  -13.9168   21.0572 C.ar      1 UNK         0.0350 
      3 C3         18.5095  -13.6512   21.6015 C.ar      1 UNK        -0.1150 
      4 C4         18.9711  -14.3760   22.7124 C.ar      1 UNK        -0.1150 
      5 C5         18.1754  -15.3871   23.2894 C.ar      1 UNK         0.2000 
      6 C6         16.8964  -15.6468   22.7502 C.ar      1 UNK         0.2200 
      7 H7         19.1393  -12.8853   21.1716 H         1 UNK         0.1150 
      8 H8         19.9405  -14.1331   23.1172 H         1 UNK         0.1150 
      9 F9         16.1421  -16.6369   23.2874 F         1 UNK        -0.2200 
     10 H10        17.9117  -16.7996   24.6192 H         1 UNK         0.3800 
     11 N11        18.5710  -16.0696   24.3838 N.2       1 UNK        -0.7800 
     12 N12        16.4727  -12.5535   18.9668 N.1       1 UNK        -0.4300 
     13 C13        16.8190  -13.1535   19.8926 C.1       1 UNK         0.3950 
     14 C14        15.0365  -15.2560   21.0624 C.3       1 UNK        -0.0050 
     15 H15        15.0956  -15.3493   19.9771 H         1 UNK         0.0600 
     16 H16        14.7145  -16.2379   21.4101 H         1 UNK         0.0600 
     17 C17        13.9555  -14.2421   21.4462 C.2       1 UNK         0.5000 
     18 N18        13.6988  -13.2745   20.5513 N.am      1 UNK        -0.5000 
     19 O19        13.3712  -14.3313   22.5259 O.2       1 UNK        -0.5000 
     20 H20        14.2327  -13.2687   19.6930 H         1 UNK         0.3000 
     21 C21        12.6770  -12.2486   20.6916 C.3       1 UNK         0.0800 
     22 H22        12.5712  -11.7432   19.7324 H         1 UNK         0.0600 
     23 H23        11.7307  -12.7462   20.8911 H         1 UNK         0.0600 
     24 C24        13.0231  -11.2154   21.7871 C.3       1 UNK         0.0800 
     25 H25        13.8957  -11.5094   22.3724 H         1 UNK         0.0600 
     26 H26        13.2855  -10.2625   21.3263 H         1 UNK         0.0600 
     27 O27        11.9078  -11.0102   22.6412 O.3       1 UNK        -0.3000 
     28 C28        19.9611  -16.5178   24.4579 C.3       1 UNK         0.0800 
     29 H29        20.1454  -17.2403   23.6626 H         1 UNK         0.0600 
     30 H30        20.6490  -15.6904   24.2927 H         1 UNK         0.0600 
     31 C31        20.2873  -17.1220   25.8376 C.3       1 UNK         0.2400 
     32 F32        21.5758  -17.4664   25.8500 F         1 UNK        -0.1200 
     33 F33        20.1432  -16.1496   26.7417 F         1 UNK        -0.1200 
     34 C34        17.9264  -20.5743   26.9247 C.ar      1 UNK         0.1525 
     35 C35        17.7712  -19.3835   27.6615 C.ar      1 UNK        -0.1210 
     36 C36        18.5324  -18.2490   27.3107 C.ar      1 UNK        -0.1670 
     37 C37        19.4415  -18.3361   26.2308 C.ar      1 UNK         0.0720 
     38 N38        19.5760  -19.4993   25.5436 N.pl3     1 UNK         0.4240 
     39 C39        18.8495  -20.5884   25.8617 C.ar      1 UNK        -0.0980 
     40 Cl40       17.0041  -21.9782   27.3166 Cl        1 UNK        -0.1525 
     41 H41        17.0749  -19.3332   28.4872 H         1 UNK         0.1530 
     42 H42        18.4099  -17.3352   27.8749 H         1 UNK         0.1670 
     43 H43        19.0047  -21.4758   25.2661 H         1 UNK         0.1700 
     44 N44        11.7817  -12.1177   23.4996 N.2       1 UNK        -0.4025 
     45 H45        12.0912  -13.0399   23.1998 H         1 UNK         0.3800 
     46 C46        10.8312  -11.9214   24.4211 C.cat     1 UNK         0.8825 
     47 H47        10.3378  -13.9068   24.5049 H         1 UNK         0.4600 
     48 H48         9.6932  -10.5331   25.4256 H         1 UNK         0.4600 
     49 N49        10.5711  -10.6966   24.8874 N.2       1 UNK        -0.8000 
     50 H50        11.0963   -9.9214   24.5150 H         1 UNK         0.4600 
     51 O51        20.4628  -19.6072   24.4643 O.co2     1 UNK        -0.6000 
     52 N52        10.1711  -12.9806   24.8874 N.pl3     1 UNK        -0.8000 
     53 H53         9.4068  -12.8580   25.5635 H         1 UNK         0.4600 
@<TRIPOS>BOND
     1    1    2 ar   
     2    1    6 ar   
     3    1   14 1    
     4    2    3 ar   
     5    2   13 1    
     6    3    4 ar   
     7    3    7 1    
     8    4    5 ar   
     9    4    8 1    
    10    5    6 ar   
    11    5   11 1    
    12    6    9 1    
    13   10   11 1    
    14   11   28 1    
    15   12   13 3    
    16   14   15 1    
    17   14   16 1    
    18   14   17 1    
    19   17   18 am   BACKBONE|DICT|INTERRES
    20   17   19 2    
    21   18   20 1    
    22   18   21 1    
    23   21   22 1    
    24   21   23 1    
    25   21   24 1    
    26   24   25 1    
    27   24   26 1    
    28   24   27 1    
    29   27   44 1    
    30   28   29 1    
    31   28   30 1    
    32   28   31 1    
    33   31   32 1    
    34   31   33 1    
    35   31   37 1    
    36   34   35 ar   
    37   34   39 ar   
    38   34   40 1    
    39   35   36 ar   
    40   35   41 1    
    41   36   37 ar   
    42   36   42 1    
    43   37   38 ar   
    44   38   39 ar   
    45   38   51 1    
    46   39   43 1    
    47   44   45 1    
    48   44   46 1    
    49   46   49 1    
    50   46   52 ar   
    51   47   52 1    
    52   48   49 1    
    53   49   50 1    
    54   52   53 1    
@<TRIPOS>SUBSTRUCTURE
     1 UNK         1 GROUP             0       ****    0 ROOT    
