# Supplementary material for: Study of the Differential Activity of Thrombin Inhibitors Using Docking, QSAR, Molecular Dynamics, and MM-GBSA
Source: PLoS One. 2015 Nov 24;10(11):e0142774. doi: 10.1371/journal.pone.0142774 (PMC4657979; doi:10.1371/journal.pone.0142774)
Supplement: S1 File — (ZIP) [file pone.0142774.s001.zip › 141.mol2]

@<TRIPOS>MOLECULE
141
56   57    1
SMALL
USER_CHARGES


@<TRIPOS>ATOM
      1 C1         17.8532  -13.7940   21.7127 C.ar      1 UNK        -0.1150 
      2 C2         19.1654  -14.1086   21.2582 C.ar      1 UNK         0.0350 
      3 C3         19.9142  -15.1162   21.9061 C.ar      1 UNK        -0.1150 
      4 C4         19.3347  -15.8709   22.9458 C.ar      1 UNK        -0.1150 
      5 C5         18.0215  -15.5891   23.3926 C.ar      1 UNK         0.2000 
      6 C6         17.3099  -14.5330   22.7878 C.ar      1 UNK         0.2200 
      7 H7         20.9398  -15.3291   21.5975 H         1 UNK         0.1150 
      8 H8         19.9206  -16.6643   23.3814 H         1 UNK         0.1150 
      9 F9         16.0755  -14.2161   23.2513 F         1 UNK        -0.2200 
     10 H10        16.4946  -15.9274   24.6880 H         1 UNK         0.3800 
     11 N11        17.3713  -16.3150   24.3319 N.2       1 UNK        -0.7800 
     12 N12        20.2436  -12.9330   19.1913 N.1       1 UNK        -0.4300 
     13 C13        19.7695  -13.4491   20.1092 C.1       1 UNK         0.3950 
     14 C14        16.9886  -12.6791   21.1068 C.3       1 UNK        -0.0050 
     15 H15        16.7459  -11.9707   21.8971 H         1 UNK         0.0600 
     16 H16        17.5284  -12.0982   20.3622 H         1 UNK         0.0600 
     17 C17        15.6988  -13.1965   20.4540 C.2       1 UNK         0.5000 
     18 N18        14.5378  -12.9530   21.0913 N.am      1 UNK        -0.5000 
     19 O19        15.7682  -13.8154   19.3941 O.2       1 UNK        -0.5000 
     20 H20        14.5637  -12.4203   21.9464 H         1 UNK         0.3000 
     21 C21        13.2418  -13.5112   20.7034 C.3       1 UNK         0.0800 
     22 H22        12.7678  -12.8735   19.9570 H         1 UNK         0.0600 
     23 H23        13.3920  -14.4848   20.2346 H         1 UNK         0.0600 
     24 C24        12.3198  -13.6887   21.9277 C.3       1 UNK         0.0800 
     25 H25        11.5674  -14.4394   21.6874 H         1 UNK         0.0600 
     26 H26        12.8596  -14.0730   22.7966 H         1 UNK         0.0600 
     27 O27        11.5964  -12.4939   22.1945 O.3       1 UNK        -0.3000 
     28 C28        17.9891  -17.3516   25.1533 C.3       1 UNK         0.0800 
     29 H29        17.1913  -18.0501   25.4092 H         1 UNK         0.0600 
     30 H30        18.7169  -17.9362   24.5924 H         1 UNK         0.0600 
     31 C31        18.5851  -16.8066   26.4673 C.3       1 UNK         0.2400 
     32 F32        17.6549  -16.0992   27.1092 F         1 UNK        -0.1200 
     33 F33        18.8860  -17.8571   27.2324 F         1 UNK        -0.1200 
     34 C34        22.1716  -14.5265   25.9731 C.ar      1 UNK        -0.2420 
     35 C35        20.9707  -13.8205   26.1823 C.ar      1 UNK         0.1600 
     36 C36        19.7810  -14.5539   26.3368 C.ar      1 UNK        -0.2420 
     37 C37        19.8410  -15.9645   26.2964 C.ar      1 UNK         0.3180 
     38 C38        22.1391  -15.9340   25.9513 C.ar      1 UNK         0.1360 
     39 H39        23.1084  -14.0010   25.8537 H         1 UNK         0.2050 
     40 H40        20.9625  -12.7396   26.2249 H         1 UNK         0.1580 
     41 H41        18.8409  -14.0460   26.4870 H         1 UNK         0.2050 
     42 H42        23.0517  -16.4991   25.8173 H         1 UNK         0.1820 
     43 N43        11.9684  -11.8701   23.3947 N.2       1 UNK        -0.2225 
     44 C44        10.9020  -11.8310   24.2413 C.cat     1 UNK         0.8825 
     45 H45        10.3983  -13.8172   24.0380 H         1 UNK         0.4600 
     46 H46         9.6723  -10.6363   25.4103 H         1 UNK         0.4600 
     47 N47        10.5712  -10.7026   24.8873 N.2       1 UNK        -0.8000 
     48 H48        11.1208   -9.8685   24.7675 H         1 UNK         0.4600 
     49 C49        12.6779  -10.6169   23.1571 C.3       1 UNK         0.0200 
     50 H50        13.0510  -10.1879   24.0866 H         1 UNK         0.0600 
     51 H51        13.5280  -10.7778   22.4953 H         1 UNK         0.0600 
     52 H52        12.0172   -9.8924   22.6795 H         1 UNK         0.0600 
     53 N53        20.9987  -16.6383   26.1055 N.pl3     1 UNK        -0.2500 
     54 H54        21.0047  -17.6490   26.0971 H         1 UNK         0.3700 
     55 N55        10.1726  -12.9328   24.4869 N.pl3     1 UNK        -0.8000 
     56 H56         9.3875  -12.8926   25.1382 H         1 UNK         0.4600 
@<TRIPOS>BOND
     1    1    2 ar   
     2    1    6 ar   
     3    1   14 1    
     4    2    3 ar   
     5    2   13 1    
     6    3    4 ar   
     7    3    7 1    
     8    4    5 ar   
     9    4    8 1    
    10    5    6 ar   
    11    5   11 1    
    12    6    9 1    
    13   10   11 1    
    14   11   28 1    
    15   12   13 3    
    16   14   15 1    
    17   14   16 1    
    18   14   17 1    
    19   17   18 am   BACKBONE|DICT|INTERRES
    20   17   19 2    
    21   18   20 1    
    22   18   21 1    
    23   21   22 1    
    24   21   23 1    
    25   21   24 1    
    26   24   25 1    
    27   24   26 1    
    28   24   27 1    
    29   27   43 1    
    30   28   29 1    
    31   28   30 1    
    32   28   31 1    
    33   31   32 1    
    34   31   33 1    
    35   31   37 1    
    36   34   35 ar   
    37   34   38 ar   
    38   34   39 1    
    39   35   36 ar   
    40   35   40 1    
    41   36   37 ar   
    42   36   41 1    
    43   37   53 ar   
    44   38   42 1    
    45   38   53 ar   
    46   43   44 1    
    47   43   49 1    
    48   44   47 1    
    49   44   55 ar   
    50   45   55 1    
    51   46   47 1    
    52   47   48 1    
    53   49   50 1    
    54   49   51 1    
    55   49   52 1    
    56   53   54 1    
    57   55   56 1    
@<TRIPOS>SUBSTRUCTURE
     1 UNK         1 GROUP             0       ****    0 ROOT    
