# Supplementary material for: Study of the Differential Activity of Thrombin Inhibitors Using Docking, QSAR, Molecular Dynamics, and MM-GBSA
Source: PLoS One. 2015 Nov 24;10(11):e0142774. doi: 10.1371/journal.pone.0142774 (PMC4657979; doi:10.1371/journal.pone.0142774)
Supplement: S1 File — (ZIP) [file pone.0142774.s001.zip › 142.mol2]

@<TRIPOS>MOLECULE
142
52   54    1
SMALL
USER_CHARGES


@<TRIPOS>ATOM
      1 C1         17.9743  -13.7745   21.6847 C.ar      1 UNK        -0.1150 
      2 C2         19.2114  -14.2214   21.1478 C.ar      1 UNK         0.0350 
      3 C3         19.7767  -15.4228   21.6181 C.ar      1 UNK        -0.1150 
      4 C4         19.1474  -16.1788   22.6202 C.ar      1 UNK        -0.1150 
      5 C5         17.9322  -15.7361   23.1835 C.ar      1 UNK         0.2000 
      6 C6         17.3461  -14.5476   22.6926 C.ar      1 UNK         0.2200 
      7 H7         20.7028  -15.7863   21.1965 H         1 UNK         0.1150 
      8 H8         19.6136  -17.1013   22.9294 H         1 UNK         0.1150 
      9 F9         16.1614  -14.1340   23.2079 F         1 UNK        -0.2200 
     10 H10        16.4378  -15.9907   24.4997 H         1 UNK         0.3800 
     11 N11        17.2400  -16.4654   24.0858 N.2       1 UNK        -0.7800 
     12 N12        20.4995  -12.9330   19.2735 N.1       1 UNK        -0.4300 
     13 C13        19.9288  -13.5019   20.1029 C.1       1 UNK         0.3950 
     14 C14        17.2960  -12.4798   21.2237 C.3       1 UNK        -0.0050 
     15 H15        17.2216  -11.8224   22.0887 H         1 UNK         0.0600 
     16 H16        17.8937  -11.9289   20.5011 H         1 UNK         0.0600 
     17 C17        15.9055  -12.6763   20.6083 C.2       1 UNK         0.5000 
     18 N18        14.9986  -11.7295   20.8891 N.am      1 UNK        -0.5000 
     19 O19        15.6659  -13.6547   19.9020 O.2       1 UNK        -0.5000 
     20 H20        15.3131  -10.9449   21.4441 H         1 UNK         0.3000 
     21 C21        13.6030  -11.7187   20.4640 C.3       1 UNK         0.0800 
     22 H22        13.3710  -10.7704   19.9809 H         1 UNK         0.0600 
     23 H23        13.3918  -12.4988   19.7300 H         1 UNK         0.0600 
     24 C24        17.8863  -17.3946   25.0118 C.3       1 UNK         0.0800 
     25 H25        17.1033  -18.0871   25.3246 H         1 UNK         0.0600 
     26 H26        18.6446  -18.0139   24.5360 H         1 UNK         0.0600 
     27 C27        18.4332  -16.7024   26.2801 C.3       1 UNK         0.2520 
     28 F28        17.4836  -15.8985   26.7670 F         1 UNK        -0.1200 
     29 F29        18.6453  -17.6536   27.1914 F         1 UNK        -0.1200 
     30 C30        22.1722  -14.6502   25.7963 C.ar      1 UNK        -0.4470 
     31 C31        21.0316  -13.8798   26.0852 C.ar      1 UNK         0.2270 
     32 C32        19.7942  -14.5336   26.2260 C.ar      1 UNK        -0.4470 
     33 C33        19.7418  -15.9375   26.0897 C.ar      1 UNK         0.4730 
     34 N34        20.8418  -16.6799   25.8215 N.ar      1 UNK        -0.6780 
     35 C35        22.0248  -16.0453   25.6800 C.ar      1 UNK         0.4730 
     36 H36        23.1421  -14.1877   25.6857 H         1 UNK         0.1550 
     37 H37        21.1028  -12.8074   26.1950 H         1 UNK         0.0650 
     38 H38        18.9084  -13.9622   26.4506 H         1 UNK         0.1550 
     39 H39        22.8810  -16.6683   25.4682 H         1 UNK         0.0120 
     40 C40        10.9911  -12.2733   23.8068 C.ar      1 UNK         0.4405 
     41 C41        12.1957  -13.1462   22.0214 C.ar      1 UNK         0.1360 
     42 C42        12.6955  -11.8780   21.6657 C.ar      1 UNK        -0.0370 
     43 C43        12.3094  -10.7643   22.4439 C.ar      1 UNK         0.1600 
     44 C44        11.4460  -10.9659   23.5395 C.ar      1 UNK        -0.2420 
     45 H45        12.4633  -14.0270   21.4542 H         1 UNK         0.1820 
     46 H46        12.6674   -9.7722   22.2073 H         1 UNK         0.1580 
     47 H47        11.1370  -10.1341   24.1571 H         1 UNK         0.2050 
     48 H48         9.7008  -11.7259   25.3120 H         1 UNK         0.3600 
     49 N49        10.1713  -12.4951   24.8363 N.2       1 UNK        -0.8425 
     50 H50         9.8408  -13.4222   25.0629 H         1 UNK         0.3600 
     51 N51        11.3636  -13.3331   23.0641 N.pl3     1 UNK        -0.2500 
     52 H52        11.0143  -14.2698   23.2874 H         1 UNK         0.3700 
@<TRIPOS>BOND
     1    1    2 ar   
     2    1    6 ar   
     3    1   14 1    
     4    2    3 ar   
     5    2   13 1    
     6    3    4 ar   
     7    3    7 1    
     8    4    5 ar   
     9    4    8 1    
    10    5    6 ar   
    11    5   11 1    
    12    6    9 1    
    13   10   11 1    
    14   11   24 1    
    15   12   13 3    
    16   14   15 1    
    17   14   16 1    
    18   14   17 1    
    19   17   18 am   BACKBONE|DICT|INTERRES
    20   17   19 2    
    21   18   20 1    
    22   18   21 1    
    23   21   22 1    
    24   21   23 1    
    25   21   42 1    
    26   24   25 1    
    27   24   26 1    
    28   24   27 1    
    29   27   28 1    
    30   27   29 1    
    31   27   33 1    
    32   30   31 ar   
    33   30   35 ar   
    34   30   36 1    
    35   31   32 ar   
    36   31   37 1    
    37   32   33 ar   
    38   32   38 1    
    39   33   34 ar   
    40   34   35 ar   
    41   35   39 1    
    42   40   44 ar   
    43   40   49 1    
    44   40   51 ar   
    45   41   42 ar   
    46   41   45 1    
    47   41   51 ar   
    48   42   43 ar   
    49   43   44 ar   
    50   43   46 1    
    51   44   47 1    
    52   48   49 1    
    53   49   50 1    
    54   51   52 1    
@<TRIPOS>SUBSTRUCTURE
     1 UNK         1 GROUP             0       ****    0 ROOT    
