# Supplementary material for: Study of the Differential Activity of Thrombin Inhibitors Using Docking, QSAR, Molecular Dynamics, and MM-GBSA
Source: PLoS One. 2015 Nov 24;10(11):e0142774. doi: 10.1371/journal.pone.0142774 (PMC4657979; doi:10.1371/journal.pone.0142774)
Supplement: S1 File — (ZIP) [file pone.0142774.s001.zip › 143.mol2]

@<TRIPOS>MOLECULE
143
56   58    1
SMALL
USER_CHARGES


@<TRIPOS>ATOM
      1 C1         17.9840  -13.7512   21.7012 C.ar      1 UNK        -0.1150 
      2 C2         19.2250  -14.1862   21.1663 C.ar      1 UNK         0.0350 
      3 C3         19.8282  -15.3563   21.6637 C.ar      1 UNK        -0.1150 
      4 C4         19.2383  -16.0883   22.7056 C.ar      1 UNK        -0.1150 
      5 C5         18.0152  -15.6620   23.2638 C.ar      1 UNK         0.2000 
      6 C6         17.3793  -14.5173   22.7295 C.ar      1 UNK         0.2200 
      7 H7         20.7570  -15.7074   21.2383 H         1 UNK         0.1150 
      8 H8         19.7404  -16.9802   23.0440 H         1 UNK         0.1150 
      9 F9         16.1768  -14.1331   23.2301 F         1 UNK        -0.2200 
     10 H10        16.5187  -15.9369   24.5968 H         1 UNK         0.3800 
     11 N11        17.3711  -16.3583   24.2247 N.2       1 UNK        -0.7800 
     12 N12        20.4441  -12.9330   19.2271 N.1       1 UNK        -0.4300 
     13 C13        19.9054  -13.4855   20.0874 C.1       1 UNK         0.3950 
     14 C14        17.2987  -12.4628   21.2289 C.3       1 UNK        -0.0050 
     15 H15        17.2055  -11.8017   22.0875 H         1 UNK         0.0600 
     16 H16        17.9030  -11.9035   20.5187 H         1 UNK         0.0600 
     17 C17        15.9231  -12.6595   20.5881 C.2       1 UNK         0.5000 
     18 N18        15.0006  -11.7331   20.8873 N.am      1 UNK        -0.5000 
     19 O19        15.7146  -13.6140   19.8421 O.2       1 UNK        -0.5000 
     20 H20        15.2990  -10.9610   21.4677 H         1 UNK         0.3000 
     21 C21        13.6065  -11.7290   20.4547 C.3       1 UNK         0.0800 
     22 H22        13.3711  -10.7647   20.0079 H         1 UNK         0.0600 
     23 H23        13.4059  -12.4642   19.6753 H         1 UNK         0.0600 
     24 C24        17.9867  -17.3667   25.0831 C.3       1 UNK         0.0800 
     25 H25        17.1883  -18.0605   25.3491 H         1 UNK         0.0600 
     26 H26        18.7286  -17.9699   24.5632 H         1 UNK         0.0600 
     27 C27        18.5494  -16.7716   26.3898 C.3       1 UNK         0.2400 
     28 F28        17.6016  -16.0354   26.9728 F         1 UNK        -0.1200 
     29 F29        18.8210  -17.7909   27.2064 F         1 UNK        -0.1200 
     30 C30        22.1712  -14.5326   25.9311 C.ar      1 UNK        -0.2420 
     31 C31        20.9713  -13.8136   26.0875 C.ar      1 UNK         0.1600 
     32 C32        19.7708  -14.5330   26.2264 C.ar      1 UNK        -0.2420 
     33 C33        19.8171  -15.9444   26.2228 C.ar      1 UNK         0.3180 
     34 C34        22.1257  -15.9400   25.9468 C.ar      1 UNK         0.1360 
     35 H35        23.1157  -14.0177   25.8243 H         1 UNK         0.2050 
     36 H36        20.9712  -12.7321   26.1033 H         1 UNK         0.1580 
     37 H37        18.8336  -14.0106   26.3417 H         1 UNK         0.2050 
     38 H38        23.0366  -16.5161   25.8551 H         1 UNK         0.1820 
     39 C39        10.9879  -12.2661   23.8108 C.ar      1 UNK         0.4405 
     40 C40        12.1711  -13.1844   22.0258 C.ar      1 UNK         0.3180 
     41 C41        12.6962  -11.9215   21.6548 C.ar      1 UNK        -0.0370 
     42 C42        12.3319  -10.8004   22.4349 C.ar      1 UNK         0.1600 
     43 C43        11.4700  -10.9733   23.5354 C.ar      1 UNK        -0.2420 
     44 H44        12.7078   -9.8166   22.1941 H         1 UNK         0.1580 
     45 H45        11.1837  -10.1339   24.1527 H         1 UNK         0.2050 
     46 H46         9.7100  -11.6858   25.3164 H         1 UNK         0.3600 
     47 N47        10.1712  -12.4654   24.8480 N.2       1 UNK        -0.8425 
     48 H48         9.8216  -13.3843   25.0809 H         1 UNK         0.3600 
     49 C49        12.4574  -14.4709   21.2694 C.3       1 UNK        -0.1800 
     50 H50        12.6094  -15.2939   21.9696 H         1 UNK         0.0600 
     51 H51        11.6143  -14.7271   20.6269 H         1 UNK         0.0600 
     52 H52        13.3553  -14.4193   20.6588 H         1 UNK         0.0600 
     53 N53        20.9749  -16.6313   26.0875 N.pl3     1 UNK        -0.2500 
     54 H54        20.9732  -17.6420   26.1066 H         1 UNK         0.3700 
     55 N55        11.3336  -13.3331   23.0692 N.pl3     1 UNK        -0.2500 
     56 H56        10.9713  -14.2639   23.2920 H         1 UNK         0.3700 
@<TRIPOS>BOND
     1    1    2 ar   
     2    1    6 ar   
     3    1   14 1    
     4    2    3 ar   
     5    2   13 1    
     6    3    4 ar   
     7    3    7 1    
     8    4    5 ar   
     9    4    8 1    
    10    5    6 ar   
    11    5   11 1    
    12    6    9 1    
    13   10   11 1    
    14   11   24 1    
    15   12   13 3    
    16   14   15 1    
    17   14   16 1    
    18   14   17 1    
    19   17   18 am   BACKBONE|DICT|INTERRES
    20   17   19 2    
    21   18   20 1    
    22   18   21 1    
    23   21   22 1    
    24   21   23 1    
    25   21   41 1    
    26   24   25 1    
    27   24   26 1    
    28   24   27 1    
    29   27   28 1    
    30   27   29 1    
    31   27   33 1    
    32   30   31 ar   
    33   30   34 ar   
    34   30   35 1    
    35   31   32 ar   
    36   31   36 1    
    37   32   33 ar   
    38   32   37 1    
    39   33   53 ar   
    40   34   38 1    
    41   34   53 ar   
    42   39   43 ar   
    43   39   47 1    
    44   39   55 ar   
    45   40   41 ar   
    46   40   49 1    
    47   40   55 ar   
    48   41   42 ar   
    49   42   43 ar   
    50   42   44 1    
    51   43   45 1    
    52   46   47 1    
    53   47   48 1    
    54   49   50 1    
    55   49   51 1    
    56   49   52 1    
    57   53   54 1    
    58   55   56 1    
@<TRIPOS>SUBSTRUCTURE
     1 UNK         1 GROUP             0       ****    0 ROOT    
