# Supplementary material for: Study of the Differential Activity of Thrombin Inhibitors Using Docking, QSAR, Molecular Dynamics, and MM-GBSA
Source: PLoS One. 2015 Nov 24;10(11):e0142774. doi: 10.1371/journal.pone.0142774 (PMC4657979; doi:10.1371/journal.pone.0142774)
Supplement: S1 File — (ZIP) [file pone.0142774.s001.zip › 144.mol2]

@<TRIPOS>MOLECULE
144
49   51    1
SMALL
USER_CHARGES


@<TRIPOS>ATOM
      1 C1         17.9731  -13.6738   21.6910 C.ar      1 UNK        -0.1150 
      2 C2         19.1714  -14.1600   21.1035 C.ar      1 UNK         0.0350 
      3 C3         19.7409  -15.3597   21.5742 C.ar      1 UNK        -0.1150 
      4 C4         19.1221  -16.0876   22.6060 C.ar      1 UNK        -0.1150 
      5 C5         17.9241  -15.6299   23.1884 C.ar      1 UNK         0.2000 
      6 C6         17.3659  -14.4068   22.7382 C.ar      1 UNK         0.2200 
      7 H7         20.6539  -15.7386   21.1368 H         1 UNK         0.1150 
      8 H8         19.5697  -17.0137   22.9374 H         1 UNK         0.1150 
      9 F9         16.2266  -13.9214   23.2888 F         1 UNK        -0.2200 
     10 H10        16.4490  -16.1053   24.4605 H         1 UNK         0.3800 
     11 N11        17.3604  -16.4023   24.1431 N.2       1 UNK        -0.7800 
     12 N12        20.3729  -12.9089   19.1479 N.1       1 UNK        -0.4300 
     13 C13        19.8412  -13.4626   20.0134 C.1       1 UNK         0.3950 
     14 C14        17.2963  -12.3844   21.2172 C.3       1 UNK        -0.0050 
     15 H15        17.1162  -11.7238   22.0659 H         1 UNK         0.0600 
     16 H16        17.9435  -11.8185   20.5466 H         1 UNK         0.0600 
     17 C17        15.9572  -12.6759   20.5302 C.2       1 UNK         0.5000 
     18 N18        14.9125  -11.9149   20.8921 N.am      1 UNK        -0.5000 
     19 O19        15.8850  -13.5625   19.6807 O.2       1 UNK        -0.5000 
     20 H20        15.1056  -11.0447   21.3678 H         1 UNK         0.3000 
     21 C21        13.5126  -12.2061   20.6117 C.3       1 UNK         0.0920 
     22 H22        13.1637  -11.6521   19.7388 H         1 UNK         0.0600 
     23 H23        13.4318  -13.2615   20.3491 H         1 UNK         0.0600 
     24 C24        17.9753  -17.4336   24.9721 C.3       1 UNK         0.0800 
     25 H25        17.2333  -18.2180   25.1240 H         1 UNK         0.0600 
     26 H26        18.7937  -17.9113   24.4359 H         1 UNK         0.0600 
     27 C27        18.4455  -16.9100   26.3461 C.3       1 UNK         0.2520 
     28 F28        17.5007  -16.1439   26.8959 F         1 UNK        -0.1200 
     29 F29        18.6481  -17.9487   27.1598 F         1 UNK        -0.1200 
     30 C30        22.1335  -14.7588   25.9591 C.ar      1 UNK        -0.4470 
     31 C31        20.9532  -14.0125   26.1344 C.ar      1 UNK         0.2270 
     32 C32        19.7312  -14.6984   26.2667 C.ar      1 UNK        -0.4470 
     33 C33        19.7376  -16.1112   26.2233 C.ar      1 UNK         0.4730 
     34 N34        20.8706  -16.8304   26.0474 N.ar      1 UNK        -0.6780 
     35 C35        22.0378  -16.1635   25.9221 C.ar      1 UNK         0.4730 
     36 H36        23.0892  -14.2671   25.8538 H         1 UNK         0.1550 
     37 H37        20.9831  -12.9332   26.1650 H         1 UNK         0.0650 
     38 H38        18.8130  -14.1452   26.3957 H         1 UNK         0.1550 
     39 H39        22.9224  -16.7680   25.7867 H         1 UNK         0.0120 
     40 C40        10.9645  -11.5573   23.9851 C.ar      1 UNK        -0.4470 
     41 C41        11.8487  -10.5221   23.6243 C.ar      1 UNK         0.2270 
     42 C42        12.6967  -10.7094   22.5158 C.ar      1 UNK         0.0655 
     43 C43        12.6240  -11.9316   21.8115 C.ar      1 UNK         0.4730 
     44 N44        11.7764  -12.9289   22.1542 N.ar      1 UNK        -0.6780 
     45 C45        10.9676  -12.7391   23.2183 C.ar      1 UNK         0.4730 
     46 H46        10.3001  -11.4483   24.8294 H         1 UNK         0.1550 
     47 H47        11.8762   -9.6012   24.1878 H         1 UNK         0.0650 
     48 F48        13.5600   -9.7344   22.1431 F         1 UNK        -0.3575 
     49 H49        10.3033  -13.5539   23.4655 H         1 UNK         0.0120 
@<TRIPOS>BOND
     1    1    2 ar   
     2    1    6 ar   
     3    1   14 1    
     4    2    3 ar   
     5    2   13 1    
     6    3    4 ar   
     7    3    7 1    
     8    4    5 ar   
     9    4    8 1    
    10    5    6 ar   
    11    5   11 1    
    12    6    9 1    
    13   10   11 1    
    14   11   24 1    
    15   12   13 3    
    16   14   15 1    
    17   14   16 1    
    18   14   17 1    
    19   17   18 am   BACKBONE|DICT|INTERRES
    20   17   19 2    
    21   18   20 1    
    22   18   21 1    
    23   21   22 1    
    24   21   23 1    
    25   21   43 1    
    26   24   25 1    
    27   24   26 1    
    28   24   27 1    
    29   27   28 1    
    30   27   29 1    
    31   27   33 1    
    32   30   31 ar   
    33   30   35 ar   
    34   30   36 1    
    35   31   32 ar   
    36   31   37 1    
    37   32   33 ar   
    38   32   38 1    
    39   33   34 ar   
    40   34   35 ar   
    41   35   39 1    
    42   40   41 ar   
    43   40   45 ar   
    44   40   46 1    
    45   41   42 ar   
    46   41   47 1    
    47   42   43 ar   
    48   42   48 1    
    49   43   44 ar   
    50   44   45 ar   
    51   45   49 1    
@<TRIPOS>SUBSTRUCTURE
     1 UNK         1 GROUP             0       ****    0 ROOT    
