# Supplementary material for: Study of the Differential Activity of Thrombin Inhibitors Using Docking, QSAR, Molecular Dynamics, and MM-GBSA
Source: PLoS One. 2015 Nov 24;10(11):e0142774. doi: 10.1371/journal.pone.0142774 (PMC4657979; doi:10.1371/journal.pone.0142774)
Supplement: S1 File — (ZIP) [file pone.0142774.s001.zip › 145.mol2]

@<TRIPOS>MOLECULE
145
54   57    1
SMALL
USER_CHARGES


@<TRIPOS>ATOM
      1 C1         18.2848  -13.9668   21.8055 C.ar      1 UNK        -0.1150 
      2 C2         19.4998  -14.3657   21.1938 C.ar      1 UNK         0.0350 
      3 C3         20.1001  -15.5792   21.5900 C.ar      1 UNK        -0.1150 
      4 C4         19.5195  -16.3785   22.5945 C.ar      1 UNK        -0.1150 
      5 C5         18.3104  -15.9837   23.2124 C.ar      1 UNK         0.2000 
      6 C6         17.6858  -14.7989   22.7798 C.ar      1 UNK         0.2200 
      7 H7         20.9718  -15.9398   21.0766 H         1 UNK         0.1150 
      8 H8         19.9985  -17.3124   22.8451 H         1 UNK         0.1150 
      9 F9         16.4688  -14.4793   23.2854 F         1 UNK        -0.2200 
     10 H10        16.8082  -16.3107   24.4862 H         1 UNK         0.3800 
     11 N11        17.6360  -16.7516   24.0972 N.2       1 UNK        -0.7800 
     12 N12        20.5716  -12.9348   19.2790 N.1       1 UNK        -0.4300 
     13 C13        20.1042  -13.5742   20.1235 C.1       1 UNK         0.3950 
     14 C14        17.5318  -12.7185   21.3615 C.3       1 UNK        -0.0050 
     15 H15        17.1332  -12.2263   22.2456 H         1 UNK         0.0600 
     16 H16        18.1780  -11.9763   20.8960 H         1 UNK         0.0600 
     17 C17        16.3643  -13.0453   20.4338 C.2       1 UNK         0.5000 
     18 N18        15.5965  -12.0161   20.0826 N.am      1 UNK        -0.5000 
     19 O19        16.1300  -14.2008   20.0843 O.2       1 UNK        -0.5000 
     20 H20        15.8418  -11.0963   20.4125 H         1 UNK         0.3000 
     21 H21        14.0657  -11.3337   18.8066 H         1 UNK         0.0600 
     22 H22        14.1922  -13.0665   18.8975 H         1 UNK         0.0600 
     23 C23        18.3337  -17.6308   25.0336 C.3       1 UNK         0.0800 
     24 H24        17.6115  -18.3893   25.3359 H         1 UNK         0.0600 
     25 H25        19.1513  -18.1771   24.5667 H         1 UNK         0.0600 
     26 C26        18.8067  -16.8937   26.3063 C.3       1 UNK         0.2520 
     27 F27        17.7635  -16.2416   26.8301 F         1 UNK        -0.1200 
     28 F28        19.1725  -17.8271   27.1876 F         1 UNK        -0.1200 
     29 C29        22.1822  -14.3191   25.6882 C.ar      1 UNK        -0.4470 
     30 C30        20.9766  -13.7321   26.1130 C.ar      1 UNK         0.2270 
     31 C31        19.8574  -14.5571   26.3160 C.ar      1 UNK        -0.4470 
     32 C32        19.9871  -15.9469   26.1010 C.ar      1 UNK         0.4730 
     33 N33        21.1534  -16.5152   25.7122 N.ar      1 UNK        -0.6780 
     34 C34        22.2209  -15.7146   25.5128 C.ar      1 UNK         0.4730 
     35 H35        23.0649  -13.7194   25.5197 H         1 UNK         0.1550 
     36 H36        20.9103  -12.6656   26.2775 H         1 UNK         0.0650 
     37 H37        18.9234  -14.1235   26.6368 H         1 UNK         0.1550 
     38 H38        23.1347  -16.2007   25.2029 H         1 UNK         0.0120 
     39 C39        14.2788  -12.1522   19.4884 C.3       1 UNK         0.1950 
     40 C40        12.3297  -11.1156   22.5913 C.ar      1 UNK         0.2822 
     41 C41        13.1498  -11.0132   21.4562 C.ar      1 UNK        -0.1150 
     42 C42        13.2947  -12.1604   20.6342 C.ar      1 UNK        -0.1150 
     43 C43        12.6218  -13.3635   20.9534 C.ar      1 UNK        -0.1150 
     44 C44        11.7938  -13.4341   22.0886 C.ar      1 UNK        -0.1150 
     45 C45        11.6783  -12.2855   22.8852 C.ar      1 UNK        -0.2052 
     46 O46        12.0775  -10.1701   23.5429 O.3       1 UNK        -0.1220 
     47 N47        11.1948  -10.7762   24.4878 N.2       1 UNK        -0.4130 
     48 H48        13.6839  -10.0973   21.2487 H         1 UNK         0.1150 
     49 H49        12.7545  -14.2439   20.3399 H         1 UNK         0.1150 
     50 H50        11.2848  -14.3492   22.3310 H         1 UNK         0.1150 
     51 C51        10.9690  -12.0256   24.0693 C.2       1 UNK         0.5805 
     52 H52         9.5104  -12.6462   25.3731 H         1 UNK         0.3600 
     53 N53        10.1713  -12.9330   24.6486 N.2       1 UNK        -0.8425 
     54 H54        10.1737  -13.8895   24.3148 H         1 UNK         0.3600 
@<TRIPOS>BOND
     1    1    2 ar   
     2    1    6 ar   
     3    1   14 1    
     4    2    3 ar   
     5    2   13 1    
     6    3    4 ar   
     7    3    7 1    
     8    4    5 ar   
     9    4    8 1    
    10    5    6 ar   
    11    5   11 1    
    12    6    9 1    
    13   10   11 1    
    14   11   23 1    
    15   12   13 3    
    16   14   15 1    
    17   14   16 1    
    18   14   17 1    
    19   17   18 am   BACKBONE|DICT|INTERRES
    20   17   19 2    
    21   18   20 1    
    22   18   39 1    
    23   21   39 1    
    24   22   39 1    
    25   23   24 1    
    26   23   25 1    
    27   23   26 1    
    28   26   27 1    
    29   26   28 1    
    30   26   32 1    
    31   29   30 ar   
    32   29   34 ar   
    33   29   35 1    
    34   30   31 ar   
    35   30   36 1    
    36   31   32 ar   
    37   31   37 1    
    38   32   33 ar   
    39   33   34 ar   
    40   34   38 1    
    41   39   42 1    
    42   40   41 ar   
    43   40   45 ar   
    44   40   46 1    
    45   41   42 ar   
    46   41   48 1    
    47   42   43 ar   
    48   43   44 ar   
    49   43   49 1    
    50   44   45 ar   
    51   44   50 1    
    52   45   51 1    
    53   46   47 1    
    54   47   51 2    
    55   51   53 1    
    56   52   53 1    
    57   53   54 1    
@<TRIPOS>SUBSTRUCTURE
     1 UNK         1 GROUP             0       ****    0 ROOT    
