# Supplementary material for: Study of the Differential Activity of Thrombin Inhibitors Using Docking, QSAR, Molecular Dynamics, and MM-GBSA
Source: PLoS One. 2015 Nov 24;10(11):e0142774. doi: 10.1371/journal.pone.0142774 (PMC4657979; doi:10.1371/journal.pone.0142774)
Supplement: S1 File — (ZIP) [file pone.0142774.s001.zip › 147.mol2]

@<TRIPOS>MOLECULE
147
58   60    1
SMALL
USER_CHARGES


@<TRIPOS>ATOM
      1 C1         19.6746  -15.8325   22.8186 C.3       1 UNK        -0.1150 
      2 C2         18.3679  -16.3212   23.0087 C.3       1 UNK         0.2000 
      3 C3         17.2985  -15.7389   22.2872 C.3       1 UNK         0.2200 
      4 C4         17.5356  -14.6974   21.3587 C.3       1 UNK        -0.1150 
      5 C5         18.8568  -14.2165   21.1835 C.3       1 UNK         0.1800 
      6 C6         19.9165  -14.7966   21.9026 C.3       1 UNK        -0.1150 
      7 Cl7        19.2236  -12.9331   20.0873 Cl        1 UNK        -0.1800 
      8 F8         16.0352  -16.1977   22.4718 F         1 UNK        -0.2200 
      9 C9         16.3714  -14.1549   20.5321 C.3       1 UNK        -0.0050 
     10 C10        15.4382  -13.2009   21.2813 C.2       1 UNK         0.5000 
     11 N11        14.8026  -12.2798   20.5372 N.am      1 UNK        -0.5000 
     12 O12        15.2567  -13.3331   22.4874 O.2       1 UNK        -0.5000 
     13 C13        13.8299  -11.2636   20.9637 C.3       1 UNK         0.0800 
     14 N14        18.1371  -17.1954   24.0086 N.3       1 UNK        -0.7800 
     15 C15        17.5273  -16.5737   25.1838 C.3       1 UNK         0.0800 
     16 C16        18.4321  -16.6864   26.4258 C.3       1 UNK         0.3550 
     17 C17        19.7558  -15.9452   26.2827 C.3       1 UNK        -0.1150 
     18 F18        17.7716  -16.1582   27.4570 F         1 UNK        -0.1200 
     19 F19        18.6389  -17.9776   26.6932 F         1 UNK        -0.1200 
     20 C20        20.9671  -16.6461   26.0874 C.3       1 UNK        -0.1150 
     21 C21        22.1709  -15.9403   25.9017 C.3       1 UNK        -0.1150 
     22 C22        22.1712  -14.5331   25.9091 C.3       1 UNK        -0.1150 
     23 C23        20.9730  -13.8278   26.1196 C.3       1 UNK        -0.1150 
     24 C24        19.7707  -14.5344   26.2982 C.3       1 UNK        -0.1150 
     25 C25        12.8023  -11.7016   22.0223 C.3       1 UNK        -0.0370 
     26 C26        12.0959  -12.9293   21.9336 C.3       1 UNK         0.3180 
     27 C27        10.9621  -12.5385   23.9316 C.3       1 UNK         0.4405 
     28 C28        11.5177  -11.2671   24.0715 C.3       1 UNK        -0.2420 
     29 C29        12.4772  -10.8637   23.1276 C.3       1 UNK         0.3180 
     30 C30        12.2200  -13.9070   20.7746 C.3       1 UNK        -0.1800 
     31 N31        10.1712  -13.0237   24.8873 N.3       1 UNK        -0.8425 
     32 C32        13.0925   -9.5104   23.3183 C.3       1 UNK        -0.1800 
     33 H33        20.5020  -16.2377   23.3812 H         1 UNK         0.1150 
     34 H34        20.9253  -14.4369   21.7610 H         1 UNK         0.1150 
     35 H35        16.7296  -13.6809   19.6193 H         1 UNK         0.0600 
     36 H36        15.7710  -15.0015   20.1968 H         1 UNK         0.0600 
     37 H37        15.0219  -12.2797   19.5520 H         1 UNK         0.3000 
     38 H38        14.4073  -10.4000   21.2875 H         1 UNK         0.0600 
     39 H39        13.2699  -10.9422   20.0856 H         1 UNK         0.0600 
     40 H40        18.9769  -17.6826   24.2874 H         1 UNK         0.3800 
     41 H41        17.3056  -15.5207   25.0028 H         1 UNK         0.0600 
     42 H42        16.5741  -17.0671   25.3769 H         1 UNK         0.0600 
     43 H43        20.9827  -17.7258   26.0698 H         1 UNK         0.1150 
     44 H44        23.0970  -16.4773   25.7564 H         1 UNK         0.1150 
     45 H45        23.0974  -13.9954   25.7685 H         1 UNK         0.1150 
     46 H46        20.9739  -12.7475   26.1410 H         1 UNK         0.1150 
     47 H47        18.8520  -13.9882   26.4396 H         1 UNK         0.1150 
     48 H48        11.2586  -10.6441   24.9164 H         1 UNK         0.2050 
     49 H49        11.2484  -14.3360   20.5312 H         1 UNK         0.0600 
     50 H50        12.5728  -13.4297   19.8622 H         1 UNK         0.0600 
     51 H51        12.8899  -14.7273   21.0334 H         1 UNK         0.0600 
     52 H52         9.6348  -12.4241   25.5165 H         1 UNK         0.3600 
     53 H53         9.9285  -14.0049   24.8759 H         1 UNK         0.3600 
     54 H54        12.7399   -8.9331   22.4874 H         1 UNK         0.0600 
     55 H55        12.7865   -9.0269   24.2468 H         1 UNK         0.0600 
     56 H56        14.1711   -9.5538   23.2873 H         1 UNK         0.0600 
     57 N57        11.2401  -13.3331   22.8879 N.4       1 UNK        -0.2500 
     58 H58        10.8185  -14.2588   22.8451 H         1 UNK         0.3700 
@<TRIPOS>BOND
     1    1    6 2    
     2    1    2 1    
     3    1   33 1    
     4    2    3 2    
     5    2   14 1    
     6    3    8 1    
     7    3    4 1    
     8    4    9 1    
     9    4    5 2    
    10    5    6 1    
    11    5    7 1    
    12    6   34 1    
    13    9   10 1    
    14    9   35 1    
    15    9   36 1    
    16   10   11 am   BACKBONE|DICT|INTERRES
    17   10   12 2    
    18   11   13 1    
    19   11   37 1    
    20   13   25 1    
    21   13   38 1    
    22   13   39 1    
    23   14   15 1    
    24   14   40 1    
    25   15   16 1    
    26   15   41 1    
    27   15   42 1    
    28   16   17 1    
    29   16   18 1    
    30   16   19 1    
    31   17   20 2    
    32   17   24 1    
    33   20   21 1    
    34   20   43 1    
    35   21   22 2    
    36   21   44 1    
    37   22   23 1    
    38   22   45 1    
    39   23   24 2    
    40   23   46 1    
    41   24   47 1    
    42   25   26 2    
    43   25   29 1    
    44   26   30 1    
    45   26   57 1    
    46   27   28 1    
    47   27   31 1    
    48   27   57 2    
    49   28   29 2    
    50   28   48 1    
    51   29   32 1    
    52   30   49 1    
    53   30   50 1    
    54   30   51 1    
    55   31   52 1    
    56   31   53 1    
    57   32   54 1    
    58   32   55 1    
    59   32   56 1    
    60   57   58 1    
@<TRIPOS>SUBSTRUCTURE
     1 UNK         1 GROUP             0       ****    0 ROOT    
