# Supplementary material for: Study of the Differential Activity of Thrombin Inhibitors Using Docking, QSAR, Molecular Dynamics, and MM-GBSA
Source: PLoS One. 2015 Nov 24;10(11):e0142774. doi: 10.1371/journal.pone.0142774 (PMC4657979; doi:10.1371/journal.pone.0142774)
Supplement: S1 File — (ZIP) [file pone.0142774.s001.zip › 148.mol2]

@<TRIPOS>MOLECULE
148
61   64    1
SMALL
USER_CHARGES


@<TRIPOS>ATOM
      1 C1         19.1501  -16.0841   22.1923 C.3       1 UNK        -0.1150 
      2 C2         17.9214  -15.7398   22.7963 C.3       1 UNK         0.2000 
      3 C3         17.3387  -14.4914   22.4790 C.3       1 UNK         0.2200 
      4 C4         17.9356  -13.6291   21.5274 C.3       1 UNK        -0.1150 
      5 C5         19.1707  -13.9899   20.9359 C.3       1 UNK         0.1800 
      6 C6         19.7712  -15.2127   21.2845 C.3       1 UNK        -0.1150 
      7 Cl7        19.9912  -12.9659   19.8059 Cl        1 UNK        -0.1800 
      8 F8         16.1673  -14.1329   23.0666 F         1 UNK        -0.2200 
      9 C9         17.2377  -12.3231   21.1751 C.3       1 UNK        -0.0050 
     10 C10        15.8595  -12.5008   20.5283 C.2       1 UNK         0.5000 
     11 N11        14.9293  -11.6095   20.8933 N.am      1 UNK        -0.5000 
     12 O12        15.6550  -13.4083   19.7249 O.2       1 UNK        -0.5000 
     13 C13        13.5303  -11.5934   20.4835 C.3       1 UNK         0.0800 
     14 N14        17.3240  -16.5234   23.7259 N.3       1 UNK        -0.7800 
     15 C15        17.5673  -17.9640   23.8075 C.3       1 UNK         0.0800 
     16 C16        18.4625  -18.4085   24.9890 C.3       1 UNK         0.3550 
     17 C17        19.8952  -17.8435   24.9594 C.3       1 UNK        -0.1150 
     18 F18        17.8369  -18.1868   26.1451 F         1 UNK        -0.1200 
     19 F19        18.5398  -19.7367   24.8901 F         1 UNK        -0.1200 
     20 C20        20.8720  -18.5726   24.2389 C.3       1 UNK        -0.1150 
     21 C21        22.1836  -18.0900   24.0934 C.3       1 UNK        -0.1150 
     22 C22        22.5500  -16.8646   24.6681 C.3       1 UNK         0.2200 
     23 C23        12.6372  -11.8331   21.6868 C.3       1 UNK        -0.0370 
     24 C24        12.1712  -13.1229   22.0340 C.3       1 UNK         0.3180 
     25 C25        10.9713  -12.2950   23.8497 C.3       1 UNK         0.4405 
     26 C26        11.3949  -10.9763   23.5985 C.3       1 UNK        -0.2420 
     27 C27        12.2357  -10.7440   22.4911 C.3       1 UNK         0.1600 
     28 C28        12.5334  -14.3611   21.2324 C.3       1 UNK        -0.1800 
     29 N29        10.1715  -12.5489   24.8873 N.3       1 UNK        -0.8425 
     30 C30        20.2698  -16.5991   25.5540 C.3       1 UNK         0.0000 
     31 C31        21.6042  -16.1212   25.4040 C.3       1 UNK         0.0000 
     32 C32        21.9997  -14.8935   25.9804 C.3       1 UNK        -0.1150 
     33 C33        21.0813  -14.1323   26.7215 C.3       1 UNK        -0.1150 
     34 C34        19.7707  -14.5957   26.8825 C.3       1 UNK        -0.1150 
     35 C35        19.3595  -15.7977   26.2865 C.3       1 UNK        -0.1150 
     36 F36        23.8132  -16.4006   24.4974 F         1 UNK        -0.2200 
     37 H37        19.6495  -17.0126   22.4134 H         1 UNK         0.1150 
     38 H38        20.7104  -15.4976   20.8379 H         1 UNK         0.1150 
     39 H39        17.1525  -11.7341   22.0872 H         1 UNK         0.0600 
     40 H40        17.8343  -11.7332   20.4889 H         1 UNK         0.0600 
     41 H41        15.2280  -10.8730   21.5194 H         1 UNK         0.3000 
     42 H42        13.2952  -10.6085   20.0827 H         1 UNK         0.0600 
     43 H43        13.3255  -12.3080   19.6861 H         1 UNK         0.0600 
     44 H44        16.5315  -16.1474   24.2403 H         1 UNK         0.3800 
     45 H45        16.5944  -18.4450   23.9119 H         1 UNK         0.0600 
     46 H46        17.9656  -18.3382   22.8657 H         1 UNK         0.0600 
     47 H47        20.6168  -19.5078   23.7610 H         1 UNK         0.1150 
     48 H48        22.9054  -18.6556   23.5255 H         1 UNK         0.1150 
     49 H49        11.0771  -10.1614   24.2339 H         1 UNK         0.2050 
     50 H50        12.5650   -9.7400   22.2657 H         1 UNK         0.1580 
     51 H51        12.1256  -15.2662   21.6896 H         1 UNK         0.0600 
     52 H52        12.1331  -14.3026   20.2178 H         1 UNK         0.0600 
     53 H53        13.6158  -14.4889   21.1857 H         1 UNK         0.0600 
     54 H54         9.6752  -11.8010   25.3684 H         1 UNK         0.3600 
     55 H55         9.8637  -13.4867   25.0986 H         1 UNK         0.3600 
     56 H56        23.0121  -14.5366   25.8707 H         1 UNK         0.1150 
     57 H57        21.3713  -13.1950   27.1730 H         1 UNK         0.1150 
     58 H58        19.0655  -14.0278   27.4646 H         1 UNK         0.1150 
     59 H59        18.3248  -16.0610   26.4179 H         1 UNK         0.1150 
     60 N60        11.3521  -13.3331   23.0823 N.4       1 UNK        -0.2500 
     61 H61        11.0153  -14.2762   23.2877 H         1 UNK         0.3700 
@<TRIPOS>BOND
     1    1    6 2    
     2    1    2 1    
     3    1   37 1    
     4    2    3 2    
     5    2   14 1    
     6    3    4 1    
     7    3    8 1    
     8    4    9 1    
     9    4    5 2    
    10    5    6 1    
    11    5    7 1    
    12    6   38 1    
    13    9   10 1    
    14    9   39 1    
    15    9   40 1    
    16   10   11 am   BACKBONE|DICT|INTERRES
    17   10   12 2    
    18   11   13 1    
    19   11   41 1    
    20   13   23 1    
    21   13   42 1    
    22   13   43 1    
    23   14   15 1    
    24   14   44 1    
    25   15   16 1    
    26   15   45 1    
    27   15   46 1    
    28   16   19 1    
    29   16   17 1    
    30   16   18 1    
    31   17   20 2    
    32   17   30 1    
    33   20   21 1    
    34   20   47 1    
    35   21   22 2    
    36   21   48 1    
    37   22   31 1    
    38   22   36 1    
    39   23   24 2    
    40   23   27 1    
    41   24   28 1    
    42   24   60 1    
    43   25   26 1    
    44   25   29 1    
    45   25   60 2    
    46   26   27 2    
    47   26   49 1    
    48   27   50 1    
    49   28   51 1    
    50   28   52 1    
    51   28   53 1    
    52   29   54 1    
    53   29   55 1    
    54   30   31 2    
    55   30   35 1    
    56   31   32 1    
    57   32   33 2    
    58   32   56 1    
    59   33   34 1    
    60   33   57 1    
    61   34   35 2    
    62   34   58 1    
    63   35   59 1    
    64   60   61 1    
@<TRIPOS>SUBSTRUCTURE
     1 UNK         1 GROUP             0       ****    0 ROOT    
