# Supplementary material for: Study of the Differential Activity of Thrombin Inhibitors Using Docking, QSAR, Molecular Dynamics, and MM-GBSA
Source: PLoS One. 2015 Nov 24;10(11):e0142774. doi: 10.1371/journal.pone.0142774 (PMC4657979; doi:10.1371/journal.pone.0142774)
Supplement: S1 File — (ZIP) [file pone.0142774.s001.zip › 149.mol2]

@<TRIPOS>MOLECULE
149
54   56    1
SMALL
USER_CHARGES


@<TRIPOS>ATOM
      1 C1         18.8431  -16.1836   22.2402 C.3       1 UNK        -0.1150 
      2 C2         17.6643  -15.7275   22.8686 C.3       1 UNK         0.2000 
      3 C3         17.1234  -14.4819   22.4781 C.3       1 UNK         0.2200 
      4 C4         17.7860  -13.6545   21.5384 C.3       1 UNK        -0.1150 
      5 C5         18.9976  -14.1046   20.9609 C.3       1 UNK         0.1800 
      6 C6         19.5041  -15.3711   21.3032 C.3       1 UNK        -0.1150 
      7 Cl7        19.8861  -13.1485   19.8255 Cl        1 UNK        -0.1800 
      8 F8         15.9622  -14.0592   23.0371 F         1 UNK        -0.2200 
      9 C9         17.1947  -12.2890   21.1903 C.3       1 UNK        -0.0050 
     10 C10        15.7734  -12.3418   20.6228 C.2       1 UNK         0.5000 
     11 N11        14.9358  -11.3866   21.0506 N.am      1 UNK        -0.5000 
     12 O12        15.4526  -13.2183   19.8225 O.2       1 UNK        -0.5000 
     13 C13        13.5362  -11.2235   20.6694 C.3       1 UNK         0.0800 
     14 N14        16.9710  -16.4781   23.7535 N.3       1 UNK        -0.7800 
     15 C15        17.6081  -17.4554   24.6365 C.3       1 UNK         0.0800 
     16 C16        18.3813  -16.8234   25.8208 C.3       1 UNK         0.2520 
     17 C17        19.6968  -16.1513   25.4366 C.3       1 UNK         0.4730 
     18 F18        17.5748  -15.9667   26.4514 F         1 UNK        -0.1200 
     19 F19        18.6659  -17.8033   26.6798 F         1 UNK        -0.1200 
     20 C20        19.8893  -15.5569   24.1683 C.3       1 UNK        -0.4470 
     21 C21        21.1509  -15.0092   23.8647 C.3       1 UNK         0.2270 
     22 C22        22.1759  -15.0935   24.8265 C.3       1 UNK        -0.1395 
     23 C23        21.8763  -15.6707   26.0737 C.3       1 UNK         0.4730 
     24 N24        20.6675  -16.1833   26.3790 N.3       1 UNK        -0.6780 
     25 C25        12.6411  -11.6454   21.8216 C.3       1 UNK        -0.0370 
     26 C26        12.1942  -12.9786   21.9958 C.3       1 UNK         0.3180 
     27 C27        10.9670  -12.4128   23.8933 C.3       1 UNK         0.4405 
     28 C28        11.3704  -11.0671   23.8187 C.3       1 UNK        -0.2420 
     29 C29        12.2144  -10.6784   22.7600 C.3       1 UNK         0.1600 
     30 C30        12.5663  -14.1147   21.0580 C.3       1 UNK        -0.1800 
     31 N31        10.1715  -12.8155   24.8870 N.3       1 UNK        -0.8425 
     32 Cl32       23.7716  -14.5329   24.4880 Cl        1 UNK        -0.1525 
     33 H33        19.2629  -17.1519   22.4655 H         1 UNK         0.1150 
     34 H34        20.4097  -15.7273   20.8371 H         1 UNK         0.1150 
     35 H35        17.2104  -11.6773   22.0906 H         1 UNK         0.0600 
     36 H36        17.8089  -11.7510   20.4731 H         1 UNK         0.0600 
     37 H37        15.3101  -10.7142   21.7061 H         1 UNK         0.3000 
     38 H38        13.3380  -10.1743   20.4576 H         1 UNK         0.0600 
     39 H39        13.2851  -11.7563   19.7520 H         1 UNK         0.0600 
     40 H40        16.1938  -15.9900   24.1985 H         1 UNK         0.3800 
     41 H41        16.7938  -18.0503   25.0511 H         1 UNK         0.0600 
     42 H42        18.2283  -18.1617   24.0858 H         1 UNK         0.0600 
     43 H43        19.0964  -15.5292   23.4349 H         1 UNK         0.1550 
     44 H44        21.3342  -14.5563   22.9010 H         1 UNK         0.0650 
     45 H45        22.6337  -15.7449   26.8401 H         1 UNK         0.0120 
     46 H46        11.0398  -10.3501   24.5562 H         1 UNK         0.2050 
     47 H47        12.5309   -9.6490   22.6729 H         1 UNK         0.1580 
     48 H48        12.7226  -15.0350   21.6226 H         1 UNK         0.0600 
     49 H49        11.7654  -14.2920   20.3395 H         1 UNK         0.0600 
     50 H50        13.4910  -13.9302   20.5145 H         1 UNK         0.0600 
     51 H51         9.6689  -12.1452   25.4679 H         1 UNK         0.3600 
     52 H52         9.8815  -13.7791   24.9784 H         1 UNK         0.3600 
     53 N53        11.3698  -13.3329   22.9995 N.4       1 UNK        -0.2500 
     54 H54        11.0647  -14.3065   23.0795 H         1 UNK         0.3700 
@<TRIPOS>BOND
     1    1    6 2    
     2    1    2 1    
     3    1   33 1    
     4    2    3 2    
     5    2   14 1    
     6    3    8 1    
     7    3    4 1    
     8    4    9 1    
     9    4    5 2    
    10    5    6 1    
    11    5    7 1    
    12    6   34 1    
    13    9   10 1    
    14    9   35 1    
    15    9   36 1    
    16   10   11 am   BACKBONE|DICT|INTERRES
    17   10   12 2    
    18   11   13 1    
    19   11   37 1    
    20   13   25 1    
    21   13   38 1    
    22   13   39 1    
    23   14   15 1    
    24   14   40 1    
    25   15   16 1    
    26   15   41 1    
    27   15   42 1    
    28   16   17 1    
    29   16   18 1    
    30   16   19 1    
    31   17   20 2    
    32   17   24 1    
    33   20   21 1    
    34   20   43 1    
    35   21   22 2    
    36   21   44 1    
    37   22   23 1    
    38   22   32 1    
    39   23   24 2    
    40   23   45 1    
    41   25   26 2    
    42   25   29 1    
    43   26   30 1    
    44   26   53 1    
    45   27   28 1    
    46   27   31 1    
    47   27   53 2    
    48   28   29 2    
    49   28   46 1    
    50   29   47 1    
    51   30   48 1    
    52   30   49 1    
    53   30   50 1    
    54   31   51 1    
    55   31   52 1    
    56   53   54 1    
@<TRIPOS>SUBSTRUCTURE
     1 UNK         1 GROUP             0       ****    0 ROOT    
