# Supplementary material for: Study of the Differential Activity of Thrombin Inhibitors Using Docking, QSAR, Molecular Dynamics, and MM-GBSA
Source: PLoS One. 2015 Nov 24;10(11):e0142774. doi: 10.1371/journal.pone.0142774 (PMC4657979; doi:10.1371/journal.pone.0142774)
Supplement: S1 File — (ZIP) [file pone.0142774.s001.zip › 150.mol2]

@<TRIPOS>MOLECULE
150
55   57    1
SMALL
USER_CHARGES


@<TRIPOS>ATOM
      1 C1         19.1870  -16.1040   22.5207 C.3       1 UNK        -0.1150 
      2 C2         17.9886  -15.6766   23.1306 C.3       1 UNK         0.2000 
      3 C3         17.3508  -14.5123   22.6488 C.3       1 UNK         0.2200 
      4 C4         17.9397  -13.7178   21.6354 C.3       1 UNK        -0.1150 
      5 C5         19.1726  -14.1329   21.0727 C.3       1 UNK         0.1800 
      6 C6         19.7711  -15.3309   21.5033 C.3       1 UNK        -0.1150 
      7 Cl7        19.9953  -13.2007   19.8691 Cl        1 UNK        -0.1800 
      8 F8         16.1710  -14.1330   23.1997 F         1 UNK        -0.2200 
      9 C9         17.2795  -12.3986   21.2289 C.3       1 UNK        -0.0050 
     10 C10        15.8413  -12.4959   20.7055 C.2       1 UNK         0.5000 
     11 N11        15.0080  -11.5200   21.1016 N.am      1 UNK        -0.5000 
     12 O12        15.5112  -13.4066   19.9491 O.2       1 UNK        -0.5000 
     13 C13        13.6185  -11.3331   20.6941 C.3       1 UNK         0.0800 
     14 N14        17.3643  -16.3814   24.0974 N.3       1 UNK        -0.7800 
     15 C15        18.0276  -17.3631   24.9519 C.3       1 UNK         0.0800 
     16 C16        18.7964  -16.7325   26.1398 C.3       1 UNK         0.2400 
     17 C17        20.1399  -16.0863   25.7854 C.3       1 UNK         0.0720 
     18 F18        17.9928  -15.8355   26.7179 F         1 UNK        -0.1200 
     19 F19        19.0117  -17.6887   27.0441 F         1 UNK        -0.1200 
     20 C20        20.3385  -14.6935   25.9474 C.3       1 UNK        -0.1670 
     21 C21        21.5805  -14.1331   25.5763 C.3       1 UNK        -0.1210 
     22 C22        22.5842  -14.9644   25.0371 C.3       1 UNK         0.1525 
     23 C23        22.3243  -16.3422   24.9322 C.3       1 UNK        -0.0980 
     24 N24        21.1441  -16.8678   25.3093 N.4       1 UNK         0.4240 
     25 C25        12.6711  -11.7029   21.8193 C.3       1 UNK        -0.0370 
     26 C26        12.1869  -13.0199   22.0129 C.3       1 UNK         0.3180 
     27 C27        10.9711  -12.3832   23.8930 C.3       1 UNK         0.4405 
     28 C28        11.3712  -11.0408   23.7748 C.3       1 UNK        -0.2420 
     29 C29        12.2415  -10.7005   22.7206 C.3       1 UNK         0.1600 
     30 C30        12.5657  -14.1974   21.1301 C.3       1 UNK        -0.1800 
     31 N31        10.1711  -12.7711   24.8874 N.3       1 UNK        -0.8425 
     32 Cl32       24.0851  -14.3132   24.4874 Cl        1 UNK        -0.1525 
     33 O33        20.9762  -18.2488   25.1428 O.co2     1 UNK        -0.6000 
     34 H34        19.6790  -17.0166   22.8200 H         1 UNK         0.1150 
     35 H35        20.6948  -15.6589   21.0514 H         1 UNK         0.1150 
     36 H36        17.3115  -11.7333   22.0874 H         1 UNK         0.0600 
     37 H37        17.8557  -11.8845   20.4662 H         1 UNK         0.0600 
     38 H38        15.4095  -10.7958   21.6849 H         1 UNK         0.3000 
     39 H39        13.4616  -10.2759   20.4874 H         1 UNK         0.0600 
     40 H40        13.3819  -11.8533   19.7662 H         1 UNK         0.0600 
     41 H41        16.5587  -15.9236   24.5222 H         1 UNK         0.3800 
     42 H42        17.2278  -17.9781   25.3656 H         1 UNK         0.0600 
     43 H43        18.6412  -18.0514   24.3739 H         1 UNK         0.0600 
     44 H44        19.5582  -14.0569   26.3398 H         1 UNK         0.1670 
     45 H45        21.7519  -13.0715   25.6874 H         1 UNK         0.1530 
     46 H46        23.0632  -17.0233   24.5364 H         1 UNK         0.1700 
     47 H47        11.0313  -10.2962   24.4816 H         1 UNK         0.2050 
     48 H48        12.5793   -9.6804   22.6122 H         1 UNK         0.1580 
     49 H49        13.3877  -14.7564   21.5785 H         1 UNK         0.0600 
     50 H50        11.7188  -14.8757   21.0178 H         1 UNK         0.0600 
     51 H51        12.8541  -13.9039   20.1233 H         1 UNK         0.0600 
     52 H52         9.6323  -12.1020   25.4381 H         1 UNK         0.3600 
     53 H53         9.9344  -13.7460   25.0087 H         1 UNK         0.3600 
     54 N54        11.3711  -13.3331   23.0350 N.4       1 UNK        -0.2500 
     55 H55        11.0510  -14.2942   23.1691 H         1 UNK         0.3700 
@<TRIPOS>BOND
     1    1    6 2    
     2    1    2 1    
     3    1   34 1    
     4    2    3 2    
     5    2   14 1    
     6    3    4 1    
     7    3    8 1    
     8    4    9 1    
     9    4    5 2    
    10    5    6 1    
    11    5    7 1    
    12    6   35 1    
    13    9   10 1    
    14    9   36 1    
    15    9   37 1    
    16   10   11 am   BACKBONE|DICT|INTERRES
    17   10   12 2    
    18   11   13 1    
    19   11   38 1    
    20   13   25 1    
    21   13   39 1    
    22   13   40 1    
    23   14   15 1    
    24   14   41 1    
    25   15   16 1    
    26   15   42 1    
    27   15   43 1    
    28   16   17 1    
    29   16   18 1    
    30   16   19 1    
    31   17   20 2    
    32   17   24 1    
    33   20   21 1    
    34   20   44 1    
    35   21   22 2    
    36   21   45 1    
    37   22   23 1    
    38   22   32 1    
    39   23   24 2    
    40   23   46 1    
    41   24   33 1    
    42   25   26 2    
    43   25   29 1    
    44   26   30 1    
    45   26   54 1    
    46   27   28 1    
    47   27   31 1    
    48   27   54 2    
    49   28   29 2    
    50   28   47 1    
    51   29   48 1    
    52   30   49 1    
    53   30   50 1    
    54   30   51 1    
    55   31   52 1    
    56   31   53 1    
    57   54   55 1    
@<TRIPOS>SUBSTRUCTURE
     1 UNK         1 GROUP             0       ****    0 ROOT    
