# Supplementary material for: Study of the Differential Activity of Thrombin Inhibitors Using Docking, QSAR, Molecular Dynamics, and MM-GBSA
Source: PLoS One. 2015 Nov 24;10(11):e0142774. doi: 10.1371/journal.pone.0142774 (PMC4657979; doi:10.1371/journal.pone.0142774)
Supplement: S1 File — (ZIP) [file pone.0142774.s001.zip › 151.mol2]

@<TRIPOS>MOLECULE
151
52   53    1
SMALL
USER_CHARGES


@<TRIPOS>ATOM
      1 C1         19.2350  -15.6920   22.6289 C.3       1 UNK        -0.1150 
      2 C2         17.9433  -15.4290   23.1178 C.3       1 UNK         0.2000 
      3 C3         17.1742  -14.3947   22.5403 C.3       1 UNK         0.2200 
      4 C4         17.6857  -13.6083   21.4823 C.3       1 UNK        -0.1150 
      5 C5         19.0028  -13.8662   21.0250 C.3       1 UNK         0.1800 
      6 C6         19.7634  -14.8997   21.5970 C.3       1 UNK        -0.1150 
      7 Cl7        19.7442  -12.9334   19.7773 Cl        1 UNK        -0.1800 
      8 F8         15.9354  -14.1368   23.0323 F         1 UNK        -0.2200 
      9 C9         16.8141  -12.4847   20.9109 C.3       1 UNK        -0.0050 
     10 C10        15.4698  -12.9504   20.3280 C.2       1 UNK         0.5000 
     11 N11        14.3750  -12.6870   21.0587 N.am      1 UNK        -0.5000 
     12 O12        15.4380  -13.5254   19.2414 O.2       1 UNK        -0.5000 
     13 C13        13.0045  -13.0935   20.7574 C.3       1 UNK         0.0800 
     14 C14        12.4482  -13.9923   21.8910 C.3       1 UNK         0.0800 
     15 O15        12.3359  -13.3293   23.1508 O.3       1 UNK        -0.3000 
     16 N16        11.3687  -12.3183   23.1252 N.2       1 UNK        -0.4025 
     17 C17        10.7096  -12.2470   24.3027 C.cat     1 UNK         0.8825 
     18 N18        10.1707  -13.3311   24.8810 N.2       1 UNK        -0.8000 
     19 N19        17.3713  -16.1557   24.0919 N.3       1 UNK        -0.7800 
     20 C20        18.0286  -17.1784   24.9023 C.3       1 UNK         0.0800 
     21 C21        18.7655  -16.6021   26.1330 C.3       1 UNK         0.3550 
     22 C22        20.1536  -16.0234   25.8533 C.3       1 UNK        -0.1150 
     23 F23        17.9732  -15.6966   26.7145 F         1 UNK        -0.1200 
     24 F24        18.9129  -17.6048   27.0014 F         1 UNK        -0.1200 
     25 C25        20.3946  -14.6301   25.9082 C.3       1 UNK        -0.1150 
     26 C26        21.6795  -14.1209   25.6469 C.3       1 UNK        -0.1150 
     27 C27        22.7378  -14.9889   25.3139 C.3       1 UNK        -0.1150 
     28 C28        22.5083  -16.3775   25.2841 C.3       1 UNK        -0.1150 
     29 C29        21.2247  -16.8913   25.5450 C.3       1 UNK        -0.1150 
     30 H30        19.8376  -16.4899   23.0356 H         1 UNK         0.1150 
     31 H31        20.7594  -15.0981   21.2432 H         1 UNK         0.1150 
     32 H32        16.6505  -11.7331   21.6894 H         1 UNK         0.0600 
     33 H33        17.3322  -11.9513   20.1179 H         1 UNK         0.0600 
     34 H34        14.5152  -12.2241   21.9440 H         1 UNK         0.3000 
     35 H35        12.3924  -12.2038   20.6097 H         1 UNK         0.0600 
     36 H36        12.9607  -13.6458   19.8169 H         1 UNK         0.0600 
     37 H37        11.4673  -14.3820   21.6047 H         1 UNK         0.0600 
     38 H38        13.0855  -14.8710   22.0212 H         1 UNK         0.0600 
     39 H39        11.5801  -11.4781   22.6080 H         1 UNK         0.3800 
     40 H40         9.5101  -13.2098   25.6491 H         1 UNK         0.4600 
     41 H41        10.3108  -14.2486   24.4557 H         1 UNK         0.4600 
     42 H42         9.7347  -10.9258   25.4977 H         1 UNK         0.4600 
     43 H43        16.5181  -15.7610   24.4935 H         1 UNK         0.3800 
     44 H44        17.2044  -17.7905   25.2779 H         1 UNK         0.0600 
     45 H45        18.6547  -17.8545   24.3196 H         1 UNK         0.0600 
     46 H46        19.6074  -13.9285   26.1577 H         1 UNK         0.1150 
     47 H47        21.8375  -13.0512   25.7125 H         1 UNK         0.1150 
     48 H48        23.7334  -14.6026   25.1489 H         1 UNK         0.1150 
     49 H49        23.3209  -17.0594   25.0820 H         1 UNK         0.1150 
     50 H50        21.0592  -17.9567   25.5222 H         1 UNK         0.1150 
     51 N51        10.5711  -11.0530   24.8868 N.pl3     1 UNK        -0.8000 
     52 H52        11.0374  -10.2341   24.5352 H         1 UNK         0.4600 
@<TRIPOS>BOND
     1    1    6 2    
     2    1    2 1    
     3    1   30 1    
     4    2   19 1    
     5    2    3 2    
     6    3    4 1    
     7    3    8 1    
     8    4    9 1    
     9    4    5 2    
    10    5    6 1    
    11    5    7 1    
    12    6   31 1    
    13    9   10 1    
    14    9   32 1    
    15    9   33 1    
    16   10   11 am   BACKBONE|DICT|INTERRES
    17   10   12 2    
    18   11   13 1    
    19   11   34 1    
    20   13   14 1    
    21   13   35 1    
    22   13   36 1    
    23   14   15 1    
    24   14   37 1    
    25   14   38 1    
    26   15   16 1    
    27   16   17 1    
    28   16   39 1    
    29   17   18 1    
    30   17   51 ar   
    31   18   40 1    
    32   18   41 1    
    33   19   20 1    
    34   19   43 1    
    35   20   21 1    
    36   20   44 1    
    37   20   45 1    
    38   21   22 1    
    39   21   23 1    
    40   21   24 1    
    41   22   25 2    
    42   22   29 1    
    43   25   26 1    
    44   25   46 1    
    45   26   27 2    
    46   26   47 1    
    47   27   28 1    
    48   27   48 1    
    49   28   29 2    
    50   28   49 1    
    51   29   50 1    
    52   42   51 1    
    53   51   52 1    
@<TRIPOS>SUBSTRUCTURE
     1 UNK         1 GROUP             0       ****    0 ROOT    
