# Supplementary material for: Study of the Differential Activity of Thrombin Inhibitors Using Docking, QSAR, Molecular Dynamics, and MM-GBSA
Source: PLoS One. 2015 Nov 24;10(11):e0142774. doi: 10.1371/journal.pone.0142774 (PMC4657979; doi:10.1371/journal.pone.0142774)
Supplement: S1 File — (ZIP) [file pone.0142774.s001.zip › 152.mol2]

@<TRIPOS>MOLECULE
152
52   53    1
SMALL
USER_CHARGES


@<TRIPOS>ATOM
      1 C1         19.2965  -16.1198   22.7247 C.3       1 UNK        -0.1150 
      2 C2         18.0616  -15.6876   23.2560 C.3       1 UNK         0.2000 
      3 C3         17.4515  -14.5331   22.7175 C.3       1 UNK         0.2200 
      4 C4         18.0772  -13.7872   21.6874 C.3       1 UNK        -0.1150 
      5 C5         19.3320  -14.2130   21.1939 C.3       1 UNK         0.1800 
      6 C6         19.9237  -15.3802   21.7073 C.3       1 UNK        -0.1150 
      7 Cl7        20.1711  -13.3331   19.9633 Cl        1 UNK        -0.1800 
      8 F8         16.2501  -14.1331   23.2088 F         1 UNK        -0.2200 
      9 C9         17.4053  -12.5331   21.1337 C.3       1 UNK        -0.0050 
     10 C10        15.9618  -12.7351   20.6752 C.2       1 UNK         0.5000 
     11 N11        15.1475  -11.6974   20.8874 N.am      1 UNK        -0.5000 
     12 O12        15.5988  -13.7982   20.1748 O.2       1 UNK        -0.5000 
     13 C13        13.6957  -11.7229   20.8133 C.3       1 UNK         0.0800 
     14 C14        13.1781  -11.5110   22.2352 C.3       1 UNK         0.0800 
     15 O15        11.7683  -11.6097   22.2704 O.3       1 UNK        -0.3000 
     16 N16        11.3711  -12.7324   23.0191 N.2       1 UNK        -0.4025 
     17 C17        10.7052  -12.3767   24.1320 C.cat     1 UNK         0.8825 
     18 N18        10.1711  -13.3331   24.8874 N.2       1 UNK        -0.8000 
     19 N19        17.3711  -16.3927   24.1781 N.3       1 UNK        -0.7800 
     20 C20        17.9678  -17.3744   25.0787 C.3       1 UNK         0.0800 
     21 C21        18.4702  -16.7354   26.3880 C.3       1 UNK         0.2400 
     22 C22        19.7627  -15.9417   26.2616 C.3       1 UNK        -0.0370 
     23 F23        17.5030  -15.9648   26.8901 F         1 UNK        -0.1200 
     24 F24        18.6860  -17.7221   27.2580 F         1 UNK        -0.1200 
     25 C25        19.7689  -14.5331   26.3446 C.3       1 UNK         0.1600 
     26 C26        20.9921  -13.8422   26.2597 C.3       1 UNK        -0.2420 
     27 C27        22.1711  -14.5938   26.0874 C.3       1 UNK         0.1360 
     28 C28        21.0008  -16.5981   26.0874 C.3       1 UNK         0.1360 
     29 H29        19.7802  -17.0195   23.0699 H         1 UNK         0.1150 
     30 H30        20.8679  -15.7176   21.3089 H         1 UNK         0.1150 
     31 H31        17.4462  -11.7651   21.9073 H         1 UNK         0.0600 
     32 H32        17.9391  -12.1315   20.2777 H         1 UNK         0.0600 
     33 H33        15.5602  -10.8528   21.2614 H         1 UNK         0.3000 
     34 H34        13.3399  -10.9331   20.1522 H         1 UNK         0.0600 
     35 H35        13.3244  -12.6677   20.4121 H         1 UNK         0.0600 
     36 H36        13.6620  -12.2387   22.8874 H         1 UNK         0.0600 
     37 H37        13.4651  -10.5239   22.6007 H         1 UNK         0.0600 
     38 H38        11.4553  -13.6822   22.6787 H         1 UNK         0.3800 
     39 H39         9.5054  -13.0818   25.6270 H         1 UNK         0.4600 
     40 H40        10.2398  -14.3060   24.5843 H         1 UNK         0.4600 
     41 H41         9.9082  -10.8388   25.2321 H         1 UNK         0.4600 
     42 H42        16.5216  -15.9546   24.5345 H         1 UNK         0.3800 
     43 H43        17.1676  -18.0708   25.3324 H         1 UNK         0.0600 
     44 H44        18.7362  -17.9799   24.6012 H         1 UNK         0.0600 
     45 H45        18.8507  -13.9847   26.4814 H         1 UNK         0.1580 
     46 H46        21.0213  -12.7633   26.3389 H         1 UNK         0.2050 
     47 H47        23.1341  -14.1055   26.0322 H         1 UNK         0.1820 
     48 H48        21.0457  -17.6767   26.0314 H         1 UNK         0.1820 
     49 N49        10.5711  -11.0973   24.4975 N.pl3     1 UNK        -0.8000 
     50 H50        10.9645  -10.3935   23.8931 H         1 UNK         0.4600 
     51 N51        22.1782  -15.9411   26.0062 N.4       1 UNK        -0.2500 
     52 H52        23.0518  -16.4427   25.9083 H         1 UNK         0.3700 
@<TRIPOS>BOND
     1    1    6 2    
     2    1    2 1    
     3    1   29 1    
     4    2   19 1    
     5    2    3 2    
     6    3    4 1    
     7    3    8 1    
     8    4    9 1    
     9    4    5 2    
    10    5    6 1    
    11    5    7 1    
    12    6   30 1    
    13    9   10 1    
    14    9   31 1    
    15    9   32 1    
    16   10   11 am   BACKBONE|DICT|INTERRES
    17   10   12 2    
    18   11   13 1    
    19   11   33 1    
    20   13   14 1    
    21   13   34 1    
    22   13   35 1    
    23   14   15 1    
    24   14   36 1    
    25   14   37 1    
    26   15   16 1    
    27   16   17 1    
    28   16   38 1    
    29   17   18 1    
    30   17   49 ar   
    31   18   39 1    
    32   18   40 1    
    33   19   20 1    
    34   19   42 1    
    35   20   21 1    
    36   20   43 1    
    37   20   44 1    
    38   21   22 1    
    39   21   23 1    
    40   21   24 1    
    41   22   25 2    
    42   22   28 1    
    43   25   26 1    
    44   25   45 1    
    45   26   27 2    
    46   26   46 1    
    47   27   47 1    
    48   27   51 1    
    49   28   48 1    
    50   28   51 2    
    51   41   49 1    
    52   49   50 1    
    53   51   52 1    
@<TRIPOS>SUBSTRUCTURE
     1 UNK         1 GROUP             0       ****    0 ROOT    
