# Supplementary material for: Study of the Differential Activity of Thrombin Inhibitors Using Docking, QSAR, Molecular Dynamics, and MM-GBSA
Source: PLoS One. 2015 Nov 24;10(11):e0142774. doi: 10.1371/journal.pone.0142774 (PMC4657979; doi:10.1371/journal.pone.0142774)
Supplement: S1 File — (ZIP) [file pone.0142774.s001.zip › 153.mol2]

@<TRIPOS>MOLECULE
153
58   60    1
SMALL
USER_CHARGES


@<TRIPOS>ATOM
      1 C1         19.2080  -15.9017   22.4811 C.3       1 UNK        -0.1150 
      2 C2         17.9672  -15.5678   23.0705 C.3       1 UNK         0.2000 
      3 C3         17.2682  -14.4391   22.5888 C.3       1 UNK         0.2200 
      4 C4         17.8218  -13.6046   21.5900 C.3       1 UNK        -0.1150 
      5 C5         19.0862  -13.9299   21.0408 C.3       1 UNK         0.1800 
      6 C6         19.7604  -15.0838   21.4791 C.3       1 UNK        -0.1150 
      7 Cl7        19.8582  -12.9346   19.8548 Cl        1 UNK        -0.1800 
      8 F8         16.0584  -14.1339   23.1200 F         1 UNK        -0.2200 
      9 C9         17.0794  -12.3333   21.1886 C.3       1 UNK        -0.0050 
     10 C10        15.7038  -12.5433   20.5519 C.2       1 UNK         0.5000 
     11 N11        14.7194  -11.7346   20.9811 N.am      1 UNK        -0.5000 
     12 O12        15.5457  -13.4055   19.6869 O.2       1 UNK        -0.5000 
     13 C13        13.3334  -11.7686   20.5269 C.3       1 UNK         0.0800 
     14 C14        12.5035  -12.7049   21.4147 C.3       1 UNK         0.0800 
     15 O15        12.1379  -12.0797   22.6385 O.3       1 UNK        -0.3000 
     16 N16        11.3696  -13.0018   23.3673 N.2       1 UNK        -0.4025 
     17 C17        10.7139  -12.4792   24.4162 C.cat     1 UNK         0.8825 
     18 N18        10.1712  -13.3312   25.2858 N.2       1 UNK        -0.8000 
     19 N19        17.3711  -16.3157   24.0271 N.3       1 UNK        -0.7800 
     20 C20        18.0433  -17.3575   24.7979 C.3       1 UNK         0.0800 
     21 C21        18.6979  -16.8371   26.0995 C.3       1 UNK         0.2400 
     22 C22        19.9354  -15.9450   25.9301 C.3       1 UNK        -0.1500 
     23 F23        17.7593  -16.2052   26.8072 F         1 UNK        -0.1200 
     24 F24        19.0578  -17.9054   26.8117 F         1 UNK        -0.1200 
     25 C25        19.8476  -14.5816   26.2927 C.3       1 UNK        -0.0700 
     26 C26        20.9596  -13.7329   26.1845 C.3       1 UNK        -0.1120 
     27 C27        22.1739  -14.2239   25.6867 C.3       1 UNK        -0.1970 
     28 C28        21.1700  -16.4646   25.4463 C.3       1 UNK         0.5630 
     29 C29        22.2804  -15.5776   25.3231 C.3       1 UNK        -0.0510 
     30 C30        23.5129  -16.0660   24.8422 C.3       1 UNK        -0.0080 
     31 C31        23.6161  -17.4223   24.4887 C.3       1 UNK        -0.3590 
     32 C32        22.4798  -18.2349   24.6434 C.3       1 UNK         0.4250 
     33 H33        19.7615  -16.7770   22.7761 H         1 UNK         0.1150 
     34 H34        20.7137  -15.3413   21.0429 H         1 UNK         0.1150 
     35 H35        16.9734  -11.7333   22.0869 H         1 UNK         0.0600 
     36 H36        17.6624  -11.7331   20.4981 H         1 UNK         0.0600 
     37 H37        14.9476  -11.0433   21.6839 H         1 UNK         0.3000 
     38 H38        12.9130  -10.7620   20.5350 H         1 UNK         0.0600 
     39 H39        13.2936  -12.1121   19.4918 H         1 UNK         0.0600 
     40 H40        11.5920  -12.9846   20.8871 H         1 UNK         0.0600 
     41 H41        13.0499  -13.6327   21.5973 H         1 UNK         0.0600 
     42 H42        11.4100  -14.0003   23.1931 H         1 UNK         0.3800 
     43 H43         9.4556  -12.9834   25.9429 H         1 UNK         0.4600 
     44 H44        10.2053  -14.3240   25.0868 H         1 UNK         0.4600 
     45 H45         9.9026  -10.8134   25.2844 H         1 UNK         0.4600 
     46 H46        16.5402  -15.9170   24.4620 H         1 UNK         0.3800 
     47 H47        17.2609  -18.0623   25.0822 H         1 UNK         0.0600 
     48 H48        18.7317  -17.9379   24.1888 H         1 UNK         0.0600 
     49 H49        18.9262  -14.1662   26.6719 H         1 UNK         0.1140 
     50 H50        20.8771  -12.6950   26.4806 H         1 UNK         0.1130 
     51 H51        23.0248  -13.5626   25.6065 H         1 UNK         0.1330 
     52 H52        24.3729  -15.4160   24.7541 H         1 UNK         0.1190 
     53 H53        24.5466  -17.8308   24.1205 H         1 UNK         0.1460 
     54 H54        22.5173  -19.2853   24.3931 H         1 UNK         0.0280 
     55 N55        10.5710  -11.1619   24.5937 N.pl3     1 UNK        -0.8000 
     56 H56        10.9988  -10.5376   23.9273 H         1 UNK         0.4600 
     57 N57        21.3019  -17.7700   25.1080 N.4       1 UNK         0.0960 
     58 H58        20.5177  -18.3974   25.2079 H         1 UNK         0.2100 
@<TRIPOS>BOND
     1    1    6 2    
     2    1    2 1    
     3    1   33 1    
     4    2   19 1    
     5    2    3 2    
     6    3    4 1    
     7    3    8 1    
     8    4    9 1    
     9    4    5 2    
    10    5    6 1    
    11    5    7 1    
    12    6   34 1    
    13    9   10 1    
    14    9   35 1    
    15    9   36 1    
    16   10   11 am   BACKBONE|DICT|INTERRES
    17   10   12 2    
    18   11   13 1    
    19   11   37 1    
    20   13   14 1    
    21   13   38 1    
    22   13   39 1    
    23   14   15 1    
    24   14   40 1    
    25   14   41 1    
    26   15   16 1    
    27   16   17 1    
    28   16   42 1    
    29   17   18 1    
    30   17   55 ar   
    31   18   43 1    
    32   18   44 1    
    33   19   20 1    
    34   19   46 1    
    35   20   21 1    
    36   20   47 1    
    37   20   48 1    
    38   21   22 1    
    39   21   23 1    
    40   21   24 1    
    41   22   25 2    
    42   22   28 1    
    43   25   26 1    
    44   25   49 1    
    45   26   27 2    
    46   26   50 1    
    47   27   29 1    
    48   27   51 1    
    49   28   29 2    
    50   28   57 1    
    51   29   30 1    
    52   30   31 2    
    53   30   52 1    
    54   31   32 1    
    55   31   53 1    
    56   32   54 1    
    57   32   57 2    
    58   45   55 1    
    59   55   56 1    
    60   57   58 1    
@<TRIPOS>SUBSTRUCTURE
     1 UNK         1 GROUP             0       ****    0 ROOT    
