# Supplementary material for: Study of the Differential Activity of Thrombin Inhibitors Using Docking, QSAR, Molecular Dynamics, and MM-GBSA
Source: PLoS One. 2015 Nov 24;10(11):e0142774. doi: 10.1371/journal.pone.0142774 (PMC4657979; doi:10.1371/journal.pone.0142774)
Supplement: S1 File — (ZIP) [file pone.0142774.s001.zip › 154.mol2]

@<TRIPOS>MOLECULE
154
57   59    1
SMALL
USER_CHARGES


@<TRIPOS>ATOM
      1 C1         19.2879  -16.0237   22.5980 C.3       1 UNK        -0.1150 
      2 C2         18.0469  -15.5956   23.1197 C.3       1 UNK         0.2000 
      3 C3         17.4256  -14.4618   22.5506 C.3       1 UNK         0.2200 
      4 C4         18.0514  -13.7256   21.5117 C.3       1 UNK        -0.1150 
      5 C5         19.3223  -14.1360   21.0453 C.3       1 UNK         0.1800 
      6 C6         19.9187  -15.2909   21.5792 C.3       1 UNK        -0.1150 
      7 Cl7        20.1765  -13.2652   19.8181 Cl        1 UNK        -0.1800 
      8 F8         16.2121  -14.0764   23.0220 F         1 UNK        -0.2200 
      9 C9         17.3862  -12.4763   20.9412 C.3       1 UNK        -0.0050 
     10 C10        15.9175  -12.6341   20.5509 C.2       1 UNK         0.5000 
     11 N11        15.1232  -11.6124   20.8850 N.am      1 UNK        -0.5000 
     12 O12        15.5201  -13.6533   19.9889 O.2       1 UNK        -0.5000 
     13 C13        13.6697  -11.6204   20.8609 C.3       1 UNK         0.0800 
     14 C14        13.1833  -11.8790   22.2879 C.3       1 UNK         0.0800 
     15 O15        11.7710  -11.9010   22.3160 O.3       1 UNK        -0.3000 
     16 N16        11.3212  -12.9330   23.1564 N.2       1 UNK        -0.4025 
     17 C17        10.6918  -12.4578   24.2444 C.cat     1 UNK         0.8825 
     18 N18        10.5711  -11.1484   24.4877 N.2       1 UNK        -0.8000 
     19 N19        17.3756  -16.2655   24.0845 N.3       1 UNK        -0.7800 
     20 C20        17.9731  -17.3149   24.9104 C.3       1 UNK         0.0800 
     21 C21        18.6438  -16.7856   26.2010 C.3       1 UNK         0.3550 
     22 C22        19.9073  -15.9347   26.0099 C.3       1 UNK        -0.1150 
     23 F23        17.7150  -16.0964   26.8683 F         1 UNK        -0.1200 
     24 F24        18.9508  -17.8343   26.9652 F         1 UNK        -0.1200 
     25 C25        19.8531  -14.5612   26.3439 C.3       1 UNK        -0.1150 
     26 C26        20.9719  -13.7253   26.1932 C.3       1 UNK        -0.1150 
     27 C27        22.1719  -14.2469   25.6875 C.3       1 UNK        -0.1150 
     28 C28        21.1353  -16.4679   25.5225 C.3       1 UNK         0.2190 
     29 C29        22.2564  -15.6116   25.3619 C.3       1 UNK        -0.2190 
     30 C30        23.4681  -16.1482   24.8825 C.3       1 UNK         0.4730 
     31 N31        23.6223  -17.4418   24.5402 N.3       1 UNK        -0.6780 
     32 C32        22.5620  -18.2591   24.6943 C.3       1 UNK         0.4730 
     33 C33        21.3117  -17.8298   25.1799 C.3       1 UNK        -0.4470 
     34 H34        19.7883  -16.9049   22.9650 H         1 UNK         0.1150 
     35 H35        20.8729  -15.6217   21.1993 H         1 UNK         0.1150 
     36 H36        17.4963  -11.6882   21.6842 H         1 UNK         0.0600 
     37 H37        17.8931  -12.1316   20.0459 H         1 UNK         0.0600 
     38 H38        15.5599  -10.8054   21.3112 H         1 UNK         0.3000 
     39 H39        13.3046  -10.6569   20.5050 H         1 UNK         0.0600 
     40 H40        13.2829  -12.3799   20.1795 H         1 UNK         0.0600 
     41 H41        13.6233  -12.8128   22.6492 H         1 UNK         0.0600 
     42 H42        13.5192  -11.0868   22.9587 H         1 UNK         0.0600 
     43 H43        11.3687  -13.9149   22.9054 H         1 UNK         0.3800 
     44 H44         9.9240  -10.8239   25.2097 H         1 UNK         0.4600 
     45 H45        10.9486  -10.5083   23.8074 H         1 UNK         0.4600 
     46 H46         9.4824  -13.0120   25.7919 H         1 UNK         0.4600 
     47 H47        16.6044  -15.7604   24.5163 H         1 UNK         0.3800 
     48 H48        17.1485  -17.9611   25.2129 H         1 UNK         0.0600 
     49 H49        18.6325  -17.9586   24.3333 H         1 UNK         0.0600 
     50 H50        18.9461  -14.1296   26.7315 H         1 UNK         0.1150 
     51 H51        20.9060  -12.6811   26.4667 H         1 UNK         0.1150 
     52 H52        23.0327  -13.6039   25.5768 H         1 UNK         0.1150 
     53 H53        24.3384  -15.5198   24.7576 H         1 UNK         0.0120 
     54 H54        22.7143  -19.2933   24.4237 H         1 UNK         0.0120 
     55 H55        20.5228  -18.5573   25.2798 H         1 UNK         0.1550 
     56 N56        10.1714  -13.3331   25.0982 N.pl3     1 UNK        -0.8000 
     57 H57        10.2099  -14.3204   24.8589 H         1 UNK         0.4600 
@<TRIPOS>BOND
     1    1    6 2    
     2    1    2 1    
     3    1   34 1    
     4    2   19 1    
     5    2    3 2    
     6    3    4 1    
     7    3    8 1    
     8    4    9 1    
     9    4    5 2    
    10    5    6 1    
    11    5    7 1    
    12    6   35 1    
    13    9   10 1    
    14    9   36 1    
    15    9   37 1    
    16   10   11 am   BACKBONE|DICT|INTERRES
    17   10   12 2    
    18   11   13 1    
    19   11   38 1    
    20   13   14 1    
    21   13   39 1    
    22   13   40 1    
    23   14   15 1    
    24   14   41 1    
    25   14   42 1    
    26   15   16 1    
    27   16   17 1    
    28   16   43 1    
    29   17   18 1    
    30   17   56 ar   
    31   18   44 1    
    32   18   45 1    
    33   19   20 1    
    34   19   47 1    
    35   20   21 1    
    36   20   48 1    
    37   20   49 1    
    38   21   22 1    
    39   21   23 1    
    40   21   24 1    
    41   22   25 2    
    42   22   28 1    
    43   25   26 1    
    44   25   50 1    
    45   26   27 2    
    46   26   51 1    
    47   27   29 1    
    48   27   52 1    
    49   28   29 2    
    50   28   33 1    
    51   29   30 1    
    52   30   31 2    
    53   30   53 1    
    54   31   32 1    
    55   32   33 2    
    56   32   54 1    
    57   33   55 1    
    58   46   56 1    
    59   56   57 1    
@<TRIPOS>SUBSTRUCTURE
     1 UNK         1 GROUP             0       ****    0 ROOT    
