# Supplementary material for: Study of the Differential Activity of Thrombin Inhibitors Using Docking, QSAR, Molecular Dynamics, and MM-GBSA
Source: PLoS One. 2015 Nov 24;10(11):e0142774. doi: 10.1371/journal.pone.0142774 (PMC4657979; doi:10.1371/journal.pone.0142774)
Supplement: S1 File — (ZIP) [file pone.0142774.s001.zip › 155.mol2]

@<TRIPOS>MOLECULE
155
49   50    1
SMALL
USER_CHARGES


@<TRIPOS>ATOM
      1 C1         19.8072  -15.0418   23.2874 C.3       1 UNK        -0.1150 
      2 C2         18.4593  -15.1898   23.6731 C.3       1 UNK         0.1225 
      3 C3         17.4440  -14.8830   22.7408 C.3       1 UNK         0.2200 
      4 C4         17.7531  -14.3528   21.4705 C.3       1 UNK        -0.1150 
      5 C5         19.1097  -14.1350   21.1320 C.3       1 UNK         0.1800 
      6 C6         20.1230  -14.5333   22.0187 C.3       1 UNK        -0.1150 
      7 Cl7        19.5833  -13.3329   19.6799 Cl        1 UNK        -0.1800 
      8 F8         16.1480  -15.0785   23.0703 F         1 UNK        -0.2200 
      9 C9         16.6145  -14.0871   20.4892 C.3       1 UNK        -0.0050 
     10 C10        15.7979  -12.8261   20.7666 C.2       1 UNK         0.5000 
     11 N11        14.4651  -12.9679   20.8209 N.am      1 UNK        -0.5000 
     12 O12        16.3639  -11.7425   20.8860 O.2       1 UNK        -0.5000 
     13 C13        13.5250  -11.8664   20.9789 C.3       1 UNK         0.0800 
     14 C14        12.1328  -12.4009   21.3642 C.3       1 UNK         0.0800 
     15 O15        12.0931  -12.9007   22.6889 O.3       1 UNK        -0.3000 
     16 N16        12.0471  -11.8332   23.5985 N.2       1 UNK        -0.4025 
     17 C17        10.9157  -11.8292   24.3195 C.cat     1 UNK         0.8825 
     18 N18        10.5713  -10.6746   24.8921 N.2       1 UNK        -0.8000 
     19 N19        18.0914  -15.6142   24.9440 N.2       1 UNK        -0.6525 
     20 S20        19.0625  -15.8573   26.2846 S.o2      1 UNK         1.4800 
     21 C21        19.8711  -17.4108   25.9831 C.3       1 UNK         0.0000 
     22 O22        20.0390  -14.8000   26.3356 O.2       1 UNK        -0.6800 
     23 O23        18.1750  -16.0536   27.3956 O.2       1 UNK        -0.6800 
     24 C24        19.1645  -18.6164   26.1770 C.3       1 UNK        -0.1150 
     25 C25        19.8013  -19.8527   25.9518 C.3       1 UNK        -0.1150 
     26 C26        21.1509  -19.8872   25.5456 C.3       1 UNK        -0.1150 
     27 C27        21.8669  -18.6857   25.3772 C.3       1 UNK        -0.1150 
     28 C28        21.2304  -17.4483   25.6030 C.3       1 UNK        -0.1150 
     29 H29        20.6173  -15.2813   23.9561 H         1 UNK         0.1150 
     30 H30        21.1553  -14.3787   21.7478 H         1 UNK         0.1150 
     31 H31        16.9889  -13.9999   19.4722 H         1 UNK         0.0600 
     32 H32        15.9586  -14.9594   20.4843 H         1 UNK         0.0600 
     33 H33        14.0764  -13.8962   20.7325 H         1 UNK         0.3000 
     34 H34        13.8916  -11.1431   21.7092 H         1 UNK         0.0600 
     35 H35        13.4544  -11.3417   20.0251 H         1 UNK         0.0600 
     36 H36        11.3889  -11.6046   21.2785 H         1 UNK         0.0600 
     37 H37        11.8201  -13.1915   20.6808 H         1 UNK         0.0600 
     38 H38        12.6636  -11.0395   23.5078 H         1 UNK         0.3800 
     39 H39         9.6604  -10.5925   25.3940 H         1 UNK         0.4600 
     40 H40        11.1478   -9.8535   24.8075 H         1 UNK         0.4600 
     41 H41         9.3336  -12.9023   25.0798 H         1 UNK         0.4600 
     42 H42        17.1166  -15.7500   25.1807 H         1 UNK         0.4100 
     43 H43        18.1331  -18.5964   26.5014 H         1 UNK         0.1150 
     44 H44        19.2576  -20.7759   26.0934 H         1 UNK         0.1150 
     45 H45        21.6379  -20.8358   25.3725 H         1 UNK         0.1150 
     46 H46        22.9059  -18.7139   25.0759 H         1 UNK         0.1150 
     47 H47        21.7893  -16.5308   25.4872 H         1 UNK         0.1150 
     48 N48        10.1717  -12.9326   24.4940 N.pl3     1 UNK        -0.8000 
     49 H49        10.4679  -13.8172   24.0870 H         1 UNK         0.4600 
@<TRIPOS>BOND
     1    1    6 2    
     2    1    2 1    
     3    1   29 1    
     4    2   19 1    
     5    2    3 2    
     6    3    4 1    
     7    3    8 1    
     8    4    9 1    
     9    4    5 2    
    10    5    7 1    
    11    5    6 1    
    12    6   30 1    
    13    9   10 1    
    14    9   31 1    
    15    9   32 1    
    16   10   11 am   BACKBONE|DICT|INTERRES
    17   10   12 2    
    18   11   13 1    
    19   11   33 1    
    20   13   14 1    
    21   13   34 1    
    22   13   35 1    
    23   14   15 1    
    24   14   36 1    
    25   14   37 1    
    26   15   16 1    
    27   16   17 1    
    28   16   38 1    
    29   17   18 1    
    30   17   48 ar   
    31   18   39 1    
    32   18   40 1    
    33   19   20 1    
    34   19   42 1    
    35   20   21 1    
    36   20   22 2    
    37   20   23 2    
    38   21   24 2    
    39   21   28 1    
    40   24   25 1    
    41   24   43 1    
    42   25   26 2    
    43   25   44 1    
    44   26   27 1    
    45   26   45 1    
    46   27   28 2    
    47   27   46 1    
    48   28   47 1    
    49   41   48 1    
    50   48   49 1    
@<TRIPOS>SUBSTRUCTURE
     1 UNK         1 GROUP             0       ****    0 ROOT    
