# Supplementary material for: Study of the Differential Activity of Thrombin Inhibitors Using Docking, QSAR, Molecular Dynamics, and MM-GBSA
Source: PLoS One. 2015 Nov 24;10(11):e0142774. doi: 10.1371/journal.pone.0142774 (PMC4657979; doi:10.1371/journal.pone.0142774)
Supplement: S1 File — (ZIP) [file pone.0142774.s001.zip › 156.mol2]

@<TRIPOS>MOLECULE
156
57   58    1
SMALL
USER_CHARGES


@<TRIPOS>ATOM
      1 C1         19.6446  -15.4955   22.2184 C.3       1 UNK        -0.1150 
      2 C2         18.4107  -15.2172   22.8259 C.3       1 UNK         0.2000 
      3 C3         17.5706  -14.2115   22.2899 C.3       1 UNK         0.2200 
      4 C4         17.9376  -13.5074   21.1116 C.3       1 UNK        -0.1150 
      5 C5         19.2022  -13.7924   20.5368 C.3       1 UNK         0.1800 
      6 C6         20.0254  -14.7919   21.0734 C.3       1 UNK        -0.1150 
      7 Cl7        19.8245  -12.9331   19.1846 Cl        1 UNK        -0.1800 
      8 F8         16.4086  -13.9320   22.9265 F         1 UNK        -0.2200 
      9 C9         17.0558  -12.4038   20.5051 C.3       1 UNK        -0.0050 
     10 C10        15.5429  -12.4781   20.7602 C.2       1 UNK         0.5000 
     11 N11        14.9810  -11.3797   21.2874 N.am      1 UNK        -0.5000 
     12 O12        14.9200  -13.5138   20.5339 O.2       1 UNK        -0.5000 
     13 C13        13.7712  -11.3605   22.0916 C.3       1 UNK         0.0800 
     14 C14        12.4832  -11.5664   21.2875 C.3       1 UNK         0.0800 
     15 O15        11.3834  -11.5161   22.1831 O.3       1 UNK        -0.3000 
     16 N16        11.3711  -12.6316   23.0453 N.2       1 UNK        -0.4025 
     17 C17        10.7022  -12.3412   24.1745 C.cat     1 UNK         0.8825 
     18 N18        10.1711  -13.3331   24.8874 N.2       1 UNK        -0.8000 
     19 N19        18.1828  -15.7303   24.0451 N.3       1 UNK        -0.7800 
     20 C20        18.5911  -14.8350   25.1247 C.3       1 UNK         0.0800 
     21 C21        19.6379  -15.4721   26.0723 C.3       1 UNK         0.0120 
     22 C22        21.0289  -15.6200   25.4259 C.3       1 UNK         0.4730 
     23 C23        19.7735  -14.5327   27.2874 C.3       1 UNK        -0.1800 
     24 C24        19.0714  -16.8118   26.6092 C.3       1 UNK        -0.1800 
     25 C25        21.8921  -14.5065   25.2871 C.3       1 UNK        -0.4470 
     26 C26        23.2036  -14.7082   24.8235 C.3       1 UNK         0.2270 
     27 C27        23.6076  -16.0112   24.4875 C.3       1 UNK        -0.4470 
     28 C28        22.6702  -17.0531   24.6135 C.3       1 UNK         0.4730 
     29 N29        21.4114  -16.8670   25.0627 N.3       1 UNK        -0.6780 
     30 H30        20.3198  -16.2271   22.6374 H         1 UNK         0.1150 
     31 H31        20.9710  -15.0085   20.6088 H         1 UNK         0.1150 
     32 H32        17.4369  -11.4558   20.8865 H         1 UNK         0.0600 
     33 H33        17.1817  -12.3936   19.4235 H         1 UNK         0.0600 
     34 H34        15.5834  -10.5745   21.4049 H         1 UNK         0.3000 
     35 H35        13.8670  -12.1331   22.8547 H         1 UNK         0.0600 
     36 H36        13.7297  -10.4070   22.6193 H         1 UNK         0.0600 
     37 H37        12.3717  -10.7729   20.5483 H         1 UNK         0.0600 
     38 H38        12.4859  -12.5121   20.7427 H         1 UNK         0.0600 
     39 H39        11.4727  -13.5752   22.6926 H         1 UNK         0.3800 
     40 H40         9.5053  -13.1131   25.6359 H         1 UNK         0.4600 
     41 H41        10.2481  -14.2957   24.5528 H         1 UNK         0.4600 
     42 H42         9.8866  -10.8535   25.3245 H         1 UNK         0.4600 
     43 H43        18.6606  -16.6105   24.1808 H         1 UNK         0.3800 
     44 H44        18.9733  -13.8875   24.7396 H         1 UNK         0.0600 
     45 H45        17.6899  -14.5888   25.6876 H         1 UNK         0.0600 
     46 H46        20.6041  -14.8402   27.9231 H         1 UNK         0.0600 
     47 H47        19.9462  -13.4954   27.0005 H         1 UNK         0.0600 
     48 H48        18.8779  -14.5331   27.8996 H         1 UNK         0.0600 
     49 H49        19.7714  -17.2868   27.2874 H         1 UNK         0.0600 
     50 H50        18.1317  -16.6685   27.1443 H         1 UNK         0.0600 
     51 H51        18.8828  -17.5358   25.8166 H         1 UNK         0.0600 
     52 H52        21.5804  -13.5104   25.5615 H         1 UNK         0.1550 
     53 H53        23.8914  -13.8794   24.7382 H         1 UNK         0.0650 
     54 H54        24.6116  -16.2095   24.1414 H         1 UNK         0.1550 
     55 H55        22.9411  -18.0657   24.3540 H         1 UNK         0.0120 
     56 N56        10.5711  -11.0802   24.5983 N.pl3     1 UNK        -0.8000 
     57 H57        10.9566  -10.3519   24.0189 H         1 UNK         0.4600 
@<TRIPOS>BOND
     1    1    6 2    
     2    1    2 1    
     3    1   30 1    
     4    2   19 1    
     5    2    3 2    
     6    3    4 1    
     7    3    8 1    
     8    4    9 1    
     9    4    5 2    
    10    5    6 1    
    11    5    7 1    
    12    6   31 1    
    13    9   10 1    
    14    9   32 1    
    15    9   33 1    
    16   10   11 am   BACKBONE|DICT|INTERRES
    17   10   12 2    
    18   11   13 1    
    19   11   34 1    
    20   13   14 1    
    21   13   35 1    
    22   13   36 1    
    23   14   15 1    
    24   14   37 1    
    25   14   38 1    
    26   15   16 1    
    27   16   17 1    
    28   16   39 1    
    29   17   18 1    
    30   17   56 ar   
    31   18   40 1    
    32   18   41 1    
    33   19   20 1    
    34   19   43 1    
    35   20   21 1    
    36   20   44 1    
    37   20   45 1    
    38   21   22 1    
    39   21   23 1    
    40   21   24 1    
    41   22   25 2    
    42   22   29 1    
    43   23   46 1    
    44   23   47 1    
    45   23   48 1    
    46   24   49 1    
    47   24   50 1    
    48   24   51 1    
    49   25   26 1    
    50   25   52 1    
    51   26   27 2    
    52   26   53 1    
    53   27   28 1    
    54   27   54 1    
    55   28   29 2    
    56   28   55 1    
    57   42   56 1    
    58   56   57 1    
@<TRIPOS>SUBSTRUCTURE
     1 UNK         1 GROUP             0       ****    0 ROOT    
