# Supplementary material for: Study of the Differential Activity of Thrombin Inhibitors Using Docking, QSAR, Molecular Dynamics, and MM-GBSA
Source: PLoS One. 2015 Nov 24;10(11):e0142774. doi: 10.1371/journal.pone.0142774 (PMC4657979; doi:10.1371/journal.pone.0142774)
Supplement: S1 File — (ZIP) [file pone.0142774.s001.zip › 157.mol2]

@<TRIPOS>MOLECULE
157
57   58    1
SMALL
USER_CHARGES


@<TRIPOS>ATOM
      1 C1         19.7730  -14.9286   22.5170 C.3       1 UNK        -0.1150 
      2 C2         18.4667  -15.0801   23.0197 C.3       1 UNK         0.2000 
      3 C3         17.3648  -14.7216   22.2122 C.3       1 UNK         0.2200 
      4 C4         17.5733  -14.1332   20.9435 C.3       1 UNK        -0.1150 
      5 C5         18.8973  -13.8385   20.5380 C.3       1 UNK         0.1800 
      6 C6         19.9838  -14.2971   21.2874 C.3       1 UNK        -0.1150 
      7 Cl7        19.2614  -12.9331   19.1300 Cl        1 UNK        -0.1800 
      8 F8         16.1022  -14.9204   22.6647 F         1 UNK        -0.2200 
      9 C9         16.3809  -13.8871   20.0237 C.3       1 UNK        -0.0050 
     10 C10        15.5179  -12.7041   20.4358 C.2       1 UNK         0.5000 
     11 N11        14.1910  -12.8456   20.2916 N.am      1 UNK        -0.5000 
     12 O12        16.0527  -11.7000   20.8874 O.2       1 UNK        -0.5000 
     13 C13        13.1457  -11.9135   20.7140 C.3       1 UNK         0.0800 
     14 C14        13.3712  -11.3918   22.1500 C.3       1 UNK         0.0800 
     15 O15        12.1386  -11.0620   22.7670 O.3       1 UNK        -0.3000 
     16 N16        11.6148  -12.2307   23.3452 N.2       1 UNK        -0.4025 
     17 C17        10.6497  -11.9660   24.2361 C.cat     1 UNK         0.8825 
     18 N18        10.5711  -10.7984   24.8874 N.2       1 UNK        -0.8000 
     19 N19        18.2788  -15.4880   24.2867 N.3       1 UNK        -0.7800 
     20 C20        18.9196  -14.6456   25.3004 C.3       1 UNK         0.0800 
     21 C21        19.7692  -15.4482   26.3093 C.3       1 UNK         0.0000 
     22 C22        21.0360  -16.0239   25.6532 C.3       1 UNK        -0.2920 
     23 C23        20.2062  -14.4680   27.4187 C.3       1 UNK        -0.1800 
     24 C24        18.8463  -16.5109   26.9581 C.3       1 UNK        -0.1800 
     25 C25        21.2338  -17.4123   25.4742 C.3       1 UNK         0.2270 
     26 C26        22.4301  -17.8669   24.8887 C.3       1 UNK        -0.4470 
     27 C27        23.3875  -16.9180   24.4874 C.3       1 UNK         0.4730 
     28 N28        23.2094  -15.5882   24.6190 N.3       1 UNK        -0.6780 
     29 C29        22.0717  -15.1643   25.2090 C.3       1 UNK         0.4730 
     30 H30        20.6282  -15.2442   23.0874 H         1 UNK         0.1150 
     31 H31        20.9873  -14.1208   20.9382 H         1 UNK         0.1150 
     32 H32        16.7023  -13.7331   18.9946 H         1 UNK         0.0600 
     33 H33        15.7734  -14.7933   20.0115 H         1 UNK         0.0600 
     34 H34        13.8683  -13.7186   19.8991 H         1 UNK         0.3000 
     35 H35        13.0594  -11.0863   20.0093 H         1 UNK         0.0600 
     36 H36        12.2040  -12.4603   20.6604 H         1 UNK         0.0600 
     37 H37        13.9046  -12.1330   22.7489 H         1 UNK         0.0600 
     38 H38        14.0047  -10.5037   22.1315 H         1 UNK         0.0600 
     39 H39        11.7048  -13.1272   22.8868 H         1 UNK         0.3800 
     40 H40         9.7054  -10.5851   25.4258 H         1 UNK         0.4600 
     41 H41        11.2489  -10.0801   24.6861 H         1 UNK         0.4600 
     42 H42         9.0419  -12.7971   25.1999 H         1 UNK         0.4600 
     43 H43        17.3063  -15.6539   24.5205 H         1 UNK         0.3800 
     44 H44        19.5209  -13.8519   24.8547 H         1 UNK         0.0600 
     45 H45        18.1268  -14.1331   25.8415 H         1 UNK         0.0600 
     46 H46        20.9317  -14.9330   28.0874 H         1 UNK         0.0600 
     47 H47        20.6701  -13.5652   27.0208 H         1 UNK         0.0600 
     48 H48        19.3677  -14.1330   28.0269 H         1 UNK         0.0600 
     49 H49        19.3711  -17.1154   27.6875 H         1 UNK         0.0600 
     50 H50        18.0006  -16.0472   27.4683 H         1 UNK         0.0600 
     51 H51        18.4311  -17.2060   26.2285 H         1 UNK         0.0600 
     52 H52        20.4946  -18.1361   25.7809 H         1 UNK         0.0650 
     53 H53        22.6098  -18.9223   24.7486 H         1 UNK         0.1550 
     54 H54        24.3127  -17.2342   24.0285 H         1 UNK         0.0120 
     55 H55        21.9791  -14.0921   25.2958 H         1 UNK         0.0120 
     56 N56         9.7734  -12.9331   24.4874 N.pl3     1 UNK        -0.8000 
     57 H57         9.8722  -13.8486   24.0628 H         1 UNK         0.4600 
@<TRIPOS>BOND
     1    1    6 2    
     2    1    2 1    
     3    1   30 1    
     4    2   19 1    
     5    2    3 2    
     6    3    4 1    
     7    3    8 1    
     8    4    9 1    
     9    4    5 2    
    10    5    6 1    
    11    5    7 1    
    12    6   31 1    
    13    9   10 1    
    14    9   32 1    
    15    9   33 1    
    16   10   11 am   BACKBONE|DICT|INTERRES
    17   10   12 2    
    18   11   13 1    
    19   11   34 1    
    20   13   14 1    
    21   13   35 1    
    22   13   36 1    
    23   14   15 1    
    24   14   37 1    
    25   14   38 1    
    26   15   16 1    
    27   16   17 1    
    28   16   39 1    
    29   17   18 1    
    30   17   56 ar   
    31   18   40 1    
    32   18   41 1    
    33   19   20 1    
    34   19   43 1    
    35   20   21 1    
    36   20   44 1    
    37   20   45 1    
    38   21   22 1    
    39   21   23 1    
    40   21   24 1    
    41   22   25 2    
    42   22   29 1    
    43   23   46 1    
    44   23   47 1    
    45   23   48 1    
    46   24   49 1    
    47   24   50 1    
    48   24   51 1    
    49   25   26 1    
    50   25   52 1    
    51   26   27 2    
    52   26   53 1    
    53   27   28 1    
    54   27   54 1    
    55   28   29 2    
    56   29   55 1    
    57   42   56 1    
    58   56   57 1    
@<TRIPOS>SUBSTRUCTURE
     1 UNK         1 GROUP             0       ****    0 ROOT    
