# Supplementary material for: Study of the Differential Activity of Thrombin Inhibitors Using Docking, QSAR, Molecular Dynamics, and MM-GBSA
Source: PLoS One. 2015 Nov 24;10(11):e0142774. doi: 10.1371/journal.pone.0142774 (PMC4657979; doi:10.1371/journal.pone.0142774)
Supplement: S1 File — (ZIP) [file pone.0142774.s001.zip › 158.mol2]

@<TRIPOS>MOLECULE
158
58   60    1
SMALL
USER_CHARGES


@<TRIPOS>ATOM
      1 C1         19.2664  -16.1630   22.7062 C.3       1 UNK        -0.1150 
      2 C2         18.0515  -15.7120   23.2687 C.3       1 UNK         0.2000 
      3 C3         17.4510  -14.5454   22.7455 C.3       1 UNK         0.2200 
      4 C4         18.0744  -13.8004   21.7133 C.3       1 UNK        -0.1150 
      5 C5         19.3210  -14.2332   21.2049 C.3       1 UNK         0.1800 
      6 C6         19.8943  -15.4218   21.6897 C.3       1 UNK        -0.1150 
      7 Cl7        20.1712  -13.3345   19.9933 Cl        1 UNK        -0.1800 
      8 F8         16.2586  -14.1332   23.2491 F         1 UNK        -0.2200 
      9 C9         17.4033  -12.5420   21.1702 C.3       1 UNK        -0.0050 
     10 C10        15.9664  -12.7504   20.6921 C.2       1 UNK         0.5000 
     11 N11        15.1454  -11.7148   20.8873 N.am      1 UNK        -0.5000 
     12 O12        15.6129  -13.8161   20.1905 O.2       1 UNK        -0.5000 
     13 C13        13.6939  -11.7499   20.8045 C.3       1 UNK         0.0800 
     14 C14        13.1665  -11.5110   22.2187 C.3       1 UNK         0.0800 
     15 O15        11.7573  -11.6233   22.2549 O.3       1 UNK        -0.3000 
     16 N16        11.3708  -12.7415   23.0165 N.2       1 UNK        -0.4025 
     17 C17        10.7047  -12.3800   24.1275 C.cat     1 UNK         0.8825 
     18 N18        10.1710  -13.3328   24.8879 N.2       1 UNK        -0.8000 
     19 N19        17.3708  -16.4054   24.2087 N.3       1 UNK        -0.7800 
     20 C20        17.9785  -17.4083   25.0807 C.3       1 UNK         0.0800 
     21 C21        18.6489  -16.8035   26.3390 C.3       1 UNK         0.3550 
     22 C22        19.9540  -16.0346   26.0885 C.3       1 UNK        -0.1150 
     23 F23        17.7451  -16.0153   26.9259 F         1 UNK        -0.1200 
     24 F24        18.8943  -17.7922   27.1991 F         1 UNK        -0.1200 
     25 C25        19.9646  -14.6371   26.3115 C.3       1 UNK        -0.1150 
     26 C26        21.1165  -13.8721   26.0689 C.3       1 UNK        -0.1150 
     27 C27        22.2752  -14.4891   25.5715 C.3       1 UNK         0.2200 
     28 C28        21.1471  -16.6693   25.6297 C.3       1 UNK         0.0000 
     29 C29        22.3010  -15.8811   25.3617 C.3       1 UNK         0.0000 
     30 C30        23.4868  -16.4817   24.8861 C.3       1 UNK        -0.1150 
     31 C31        23.5446  -17.8693   24.6748 C.3       1 UNK        -0.1150 
     32 C32        22.4168  -18.6621   24.9450 C.3       1 UNK        -0.1150 
     33 C33        21.2320  -18.0688   25.4199 C.3       1 UNK        -0.1150 
     34 F34        23.3654  -13.7364   25.2873 F         1 UNK        -0.2200 
     35 H35        19.7409  -17.0726   23.0380 H         1 UNK         0.1150 
     36 H36        20.8280  -15.7717   21.2768 H         1 UNK         0.1150 
     37 H37        17.4302  -11.7844   21.9545 H         1 UNK         0.0600 
     38 H38        17.9445  -12.1289   20.3248 H         1 UNK         0.0600 
     39 H39        15.5511  -10.8677   21.2631 H         1 UNK         0.3000 
     40 H40        13.3366  -10.9786   20.1229 H         1 UNK         0.0600 
     41 H41        13.3308  -12.7062   20.4234 H         1 UNK         0.0600 
     42 H42        13.6557  -12.2193   22.8875 H         1 UNK         0.0600 
     43 H43        13.4434  -10.5133   22.5633 H         1 UNK         0.0600 
     44 H44        11.4516  -13.6927   22.6797 H         1 UNK         0.3800 
     45 H45         9.5061  -13.0805   25.6280 H         1 UNK         0.4600 
     46 H46        10.2401  -14.3069   24.5891 H         1 UNK         0.4600 
     47 H47         9.9101  -10.8364   25.2217 H         1 UNK         0.4600 
     48 H48        16.5507  -15.9389   24.5960 H         1 UNK         0.3800 
     49 H49        17.1605  -18.0464   25.4164 H         1 UNK         0.0600 
     50 H50        18.6421  -18.0686   24.5279 H         1 UNK         0.0600 
     51 H51        19.0804  -14.1302   26.6665 H         1 UNK         0.1150 
     52 H52        21.1025  -12.8053   26.2403 H         1 UNK         0.1150 
     53 H53        24.3653  -15.8830   24.6920 H         1 UNK         0.1150 
     54 H54        24.4555  -18.3243   24.3143 H         1 UNK         0.1150 
     55 H55        22.4604  -19.7302   24.7908 H         1 UNK         0.1150 
     56 H56        20.4002  -18.7237   25.6199 H         1 UNK         0.1150 
     57 N57        10.5712  -11.0989   24.4873 N.pl3     1 UNK        -0.8000 
     58 H58        10.9753  -10.3984   23.8859 H         1 UNK         0.4600 
@<TRIPOS>BOND
     1    1    6 2    
     2    1    2 1    
     3    1   35 1    
     4    2   19 1    
     5    2    3 2    
     6    3    4 1    
     7    3    8 1    
     8    4    9 1    
     9    4    5 2    
    10    5    6 1    
    11    5    7 1    
    12    6   36 1    
    13    9   10 1    
    14    9   37 1    
    15    9   38 1    
    16   10   11 am   BACKBONE|DICT|INTERRES
    17   10   12 2    
    18   11   13 1    
    19   11   39 1    
    20   13   14 1    
    21   13   40 1    
    22   13   41 1    
    23   14   15 1    
    24   14   42 1    
    25   14   43 1    
    26   15   16 1    
    27   16   17 1    
    28   16   44 1    
    29   17   18 1    
    30   17   57 ar   
    31   18   45 1    
    32   18   46 1    
    33   19   20 1    
    34   19   48 1    
    35   20   21 1    
    36   20   49 1    
    37   20   50 1    
    38   21   22 1    
    39   21   23 1    
    40   21   24 1    
    41   22   25 2    
    42   22   28 1    
    43   25   26 1    
    44   25   51 1    
    45   26   27 2    
    46   26   52 1    
    47   27   29 1    
    48   27   34 1    
    49   28   29 2    
    50   28   33 1    
    51   29   30 1    
    52   30   31 2    
    53   30   53 1    
    54   31   32 1    
    55   31   54 1    
    56   32   33 2    
    57   32   55 1    
    58   33   56 1    
    59   47   57 1    
    60   57   58 1    
@<TRIPOS>SUBSTRUCTURE
     1 UNK         1 GROUP             0       ****    0 ROOT    
