# Supplementary material for: Study of the Differential Activity of Thrombin Inhibitors Using Docking, QSAR, Molecular Dynamics, and MM-GBSA
Source: PLoS One. 2015 Nov 24;10(11):e0142774. doi: 10.1371/journal.pone.0142774 (PMC4657979; doi:10.1371/journal.pone.0142774)
Supplement: S1 File — (ZIP) [file pone.0142774.s001.zip › 159.mol2]

@<TRIPOS>MOLECULE
159
51   52    1
SMALL
USER_CHARGES


@<TRIPOS>ATOM
      1 C1         19.1120  -15.6303   23.1120 C.3       1 UNK        -0.1150 
      2 C2         17.7583  -15.8924   23.4156 C.3       1 UNK         0.2000 
      3 C3         16.7493  -15.3142   22.6137 C.3       1 UNK         0.2200 
      4 C4         17.0759  -14.5072   21.5025 C.3       1 UNK        -0.1150 
      5 C5         18.4392  -14.2025   21.2525 C.3       1 UNK         0.1800 
      6 C6         19.4454  -14.7749   22.0501 C.3       1 UNK        -0.1150 
      7 Cl7        18.9316  -13.1571   19.9686 Cl        1 UNK        -0.1800 
      8 F8         15.4468  -15.5781   22.8851 F         1 UNK        -0.2200 
      9 C9         15.9531  -14.0533   20.5690 C.3       1 UNK        -0.0050 
     10 C10        15.4834  -12.6192   20.7980 C.2       1 UNK         0.5000 
     11 N11        14.1618  -12.3815   20.8509 N.am      1 UNK        -0.5000 
     12 O12        16.3227  -11.7331   20.8874 O.2       1 UNK        -0.5000 
     13 C13        13.5617  -11.0520   20.9743 C.3       1 UNK         0.0800 
     14 C14        12.8788  -10.8629   22.3302 C.3       1 UNK         0.0800 
     15 O15        11.6448  -11.5585   22.3491 O.3       1 UNK        -0.3000 
     16 N16        11.6577  -12.6027   23.2873 N.2       1 UNK        -0.4025 
     17 C17        10.7973  -12.3278   24.2838 C.cat     1 UNK         0.8825 
     18 N18        10.1712  -13.3331   24.8875 N.2       1 UNK        -0.8000 
     19 N19        17.3712  -16.6490   24.4633 N.3       1 UNK        -0.7800 
     20 C20        18.2621  -17.5225   25.2206 C.3       1 UNK         0.0800 
     21 C21        18.7983  -16.8995   26.5258 C.3       1 UNK         0.2520 
     22 C22        19.9860  -15.9597   26.3446 C.3       1 UNK         0.4730 
     23 F23        17.8001  -16.2820   27.1638 F         1 UNK        -0.1200 
     24 F24        19.1881  -17.9205   27.2875 F         1 UNK        -0.1200 
     25 C25        19.8437  -14.5632   26.4872 C.3       1 UNK        -0.4470 
     26 C26        20.9585  -13.7375   26.2579 C.3       1 UNK         0.2270 
     27 C27        22.1711  -14.3385   25.8760 C.3       1 UNK        -0.4470 
     28 C28        22.2246  -15.7408   25.7782 C.3       1 UNK         0.4730 
     29 N29        21.1610  -16.5386   26.0040 N.3       1 UNK        -0.6780 
     30 H30        19.9150  -16.0603   23.6865 H         1 UNK         0.1150 
     31 H31        20.4843  -14.5641   21.8406 H         1 UNK         0.1150 
     32 H32        16.2950  -14.1326   19.5372 H         1 UNK         0.0600 
     33 H33        15.1064  -14.7364   20.6454 H         1 UNK         0.0600 
     34 H34        13.5290  -13.1624   20.7566 H         1 UNK         0.3000 
     35 H35        14.3194  -10.2760   20.8890 H         1 UNK         0.0600 
     36 H36        12.8530  -10.8937   20.1610 H         1 UNK         0.0600 
     37 H37        13.5491  -11.1361   23.1453 H         1 UNK         0.0600 
     38 H38        12.6527   -9.8049   22.4669 H         1 UNK         0.0600 
     39 H39        11.8331  -13.5525   22.9868 H         1 UNK         0.3800 
     40 H40         9.4462  -13.1273   25.5840 H         1 UNK         0.4600 
     41 H41        10.2785  -14.2900   24.5448 H         1 UNK         0.4600 
     42 H42         9.8146  -10.8745   25.3579 H         1 UNK         0.4600 
     43 H43        16.4633  -16.4317   24.8693 H         1 UNK         0.3800 
     44 H44        17.6583  -18.3899   25.4893 H         1 UNK         0.0600 
     45 H45        19.0708  -17.9130   24.6021 H         1 UNK         0.0600 
     46 H46        18.8952  -14.1330   26.7614 H         1 UNK         0.1550 
     47 H47        20.8820  -12.6649   26.3650 H         1 UNK         0.0650 
     48 H48        23.0506  -13.7411   25.6873 H         1 UNK         0.1550 
     49 H49        23.1459  -16.2346   25.5063 H         1 UNK         0.0120 
     50 N50        10.5711  -11.0757   24.6964 N.pl3     1 UNK        -0.8000 
     51 H51        11.0349  -10.3216   24.2170 H         1 UNK         0.4600 
@<TRIPOS>BOND
     1    1    6 2    
     2    1    2 1    
     3    1   30 1    
     4    2   19 1    
     5    2    3 2    
     6    3    4 1    
     7    3    8 1    
     8    4    9 1    
     9    4    5 2    
    10    5    6 1    
    11    5    7 1    
    12    6   31 1    
    13    9   10 1    
    14    9   32 1    
    15    9   33 1    
    16   10   11 am   BACKBONE|DICT|INTERRES
    17   10   12 2    
    18   11   13 1    
    19   11   34 1    
    20   13   14 1    
    21   13   35 1    
    22   13   36 1    
    23   14   15 1    
    24   14   37 1    
    25   14   38 1    
    26   15   16 1    
    27   16   17 1    
    28   16   39 1    
    29   17   18 1    
    30   17   50 ar   
    31   18   40 1    
    32   18   41 1    
    33   19   20 1    
    34   19   43 1    
    35   20   21 1    
    36   20   44 1    
    37   20   45 1    
    38   21   22 1    
    39   21   23 1    
    40   21   24 1    
    41   22   25 2    
    42   22   29 1    
    43   25   26 1    
    44   25   46 1    
    45   26   27 2    
    46   26   47 1    
    47   27   28 1    
    48   27   48 1    
    49   28   29 2    
    50   28   49 1    
    51   42   50 1    
    52   50   51 1    
@<TRIPOS>SUBSTRUCTURE
     1 UNK         1 GROUP             0       ****    0 ROOT    
