# Supplementary material for: Study of the Differential Activity of Thrombin Inhibitors Using Docking, QSAR, Molecular Dynamics, and MM-GBSA
Source: PLoS One. 2015 Nov 24;10(11):e0142774. doi: 10.1371/journal.pone.0142774 (PMC4657979; doi:10.1371/journal.pone.0142774)
Supplement: S1 File — (ZIP) [file pone.0142774.s001.zip › 160.mol2]

@<TRIPOS>MOLECULE
160
57   59    1
SMALL
USER_CHARGES


@<TRIPOS>ATOM
      1 C1         19.5938  -16.1018   22.3721 C.3       1 UNK        -0.1150 
      2 C2         18.4355  -15.7174   23.0855 C.3       1 UNK         0.2000 
      3 C3         17.7243  -14.5737   22.6578 C.3       1 UNK         0.2200 
      4 C4         18.2068  -13.7674   21.5973 C.3       1 UNK        -0.1150 
      5 C5         19.4043  -14.1330   20.9376 C.3       1 UNK         0.1800 
      6 C6         20.0700  -15.3108   21.3138 C.3       1 UNK        -0.1150 
      7 Cl7        20.1038  -13.1624   19.6874 Cl        1 UNK        -0.1800 
      8 F8         16.5712  -14.2347   23.2873 F         1 UNK        -0.2200 
      9 C9         17.4418  -12.5070   21.2097 C.3       1 UNK        -0.0050 
     10 C10        16.0112  -12.7579   20.7286 C.2       1 UNK         0.5000 
     11 N11        15.1721  -11.7295   20.8874 N.am      1 UNK        -0.5000 
     12 O12        15.6748  -13.8456   20.2634 O.2       1 UNK        -0.5000 
     13 C13        13.7198  -11.7816   20.8030 C.3       1 UNK         0.0800 
     14 C14        13.1833  -11.5370   22.2152 C.3       1 UNK         0.0800 
     15 O15        11.7711  -11.6340   22.2522 O.3       1 UNK        -0.3000 
     16 N16        11.3712  -12.7467   23.0150 N.2       1 UNK        -0.4025 
     17 C17        10.7059  -12.3818   24.1263 C.cat     1 UNK         0.8825 
     18 N18        10.5711  -11.1011   24.4874 N.2       1 UNK        -0.8000 
     19 N19        17.9496  -16.4350   24.1247 N.3       1 UNK        -0.7800 
     20 C20        18.8459  -17.3389   24.8453 C.3       1 UNK         0.0800 
     21 C21        18.2318  -17.8880   26.1490 C.3       1 UNK         0.2400 
     22 C22        17.1419  -18.9535   26.0311 C.3       1 UNK        -0.2130 
     23 F23        19.2430  -18.4286   26.8305 F         1 UNK        -0.1200 
     24 F24        17.7711  -16.8613   26.8638 F         1 UNK        -0.1200 
     25 C25        16.7963  -19.7331   27.1564 C.3       1 UNK        -0.0080 
     26 N26        15.4570  -20.1182   24.7157 N.3       1 UNK        -0.6940 
     27 C27        16.4337  -19.1936   24.8326 C.3       1 UNK         0.4250 
     28 C28        15.1257  -20.8637   25.7916 C.3       1 UNK         0.5630 
     29 C29        15.7712  -20.6922   27.0451 C.3       1 UNK        -0.0510 
     30 C30        15.3970  -21.4642   28.1638 C.3       1 UNK        -0.1970 
     31 C31        14.3873  -22.4362   28.0390 C.3       1 UNK        -0.1120 
     32 C32        13.7545  -22.6332   26.7976 C.3       1 UNK        -0.0700 
     33 C33        14.1180  -21.8451   25.6876 C.3       1 UNK        -0.3070 
     34 H34        20.1489  -16.9913   22.6277 H         1 UNK         0.1150 
     35 H35        20.9672  -15.6077   20.7927 H         1 UNK         0.1150 
     36 H36        17.4118  -11.8615   22.0874 H         1 UNK         0.0600 
     37 H37        17.9565  -11.9317   20.4463 H         1 UNK         0.0600 
     38 H38        15.5660  -10.8644   21.2336 H         1 UNK         0.3000 
     39 H39        13.3580  -11.0164   20.1164 H         1 UNK         0.0600 
     40 H40        13.3689  -12.7435   20.4252 H         1 UNK         0.0600 
     41 H41        13.6643  -12.2475   22.8874 H         1 UNK         0.0600 
     42 H42        13.4675  -10.5415   22.5599 H         1 UNK         0.0600 
     43 H43        11.4563  -13.7003   22.6856 H         1 UNK         0.3800 
     44 H44         9.9105  -10.8405   25.2231 H         1 UNK         0.4600 
     45 H45        10.9667  -10.3987   23.8828 H         1 UNK         0.4600 
     46 H46         9.5065  -13.0783   25.6268 H         1 UNK         0.4600 
     47 H47        17.3017  -15.9221   24.7134 H         1 UNK         0.3800 
     48 H48        19.1602  -18.1635   24.2046 H         1 UNK         0.0600 
     49 H49        19.7438  -16.7766   25.1073 H         1 UNK         0.0600 
     50 H50        17.2960  -19.5726   28.1020 H         1 UNK         0.1190 
     51 H51        16.6412  -18.6428   23.9290 H         1 UNK         0.0280 
     52 H52        15.8895  -21.3178   29.1145 H         1 UNK         0.1330 
     53 H53        14.1097  -23.0403   28.8907 H         1 UNK         0.1130 
     54 H54        12.9954  -23.3952   26.6956 H         1 UNK         0.1140 
     55 H55        13.6393  -22.0035   24.7326 H         1 UNK         0.1570 
     56 N56        10.1711  -13.3331   24.8874 N.pl3     1 UNK        -0.8000 
     57 H57        10.2414  -14.3076   24.5901 H         1 UNK         0.4600 
@<TRIPOS>BOND
     1    1    6 2    
     2    1    2 1    
     3    1   34 1    
     4    2   19 1    
     5    2    3 2    
     6    3    4 1    
     7    3    8 1    
     8    4    9 1    
     9    4    5 2    
    10    5    6 1    
    11    5    7 1    
    12    6   35 1    
    13    9   10 1    
    14    9   36 1    
    15    9   37 1    
    16   10   11 am   BACKBONE|DICT|INTERRES
    17   10   12 2    
    18   11   13 1    
    19   11   38 1    
    20   13   14 1    
    21   13   39 1    
    22   13   40 1    
    23   14   15 1    
    24   14   41 1    
    25   14   42 1    
    26   15   16 1    
    27   16   17 1    
    28   16   43 1    
    29   17   18 1    
    30   17   56 ar   
    31   18   44 1    
    32   18   45 1    
    33   19   20 1    
    34   19   47 1    
    35   20   21 1    
    36   20   48 1    
    37   20   49 1    
    38   21   22 1    
    39   21   23 1    
    40   21   24 1    
    41   22   25 2    
    42   22   27 1    
    43   25   29 1    
    44   25   50 1    
    45   26   28 1    
    46   26   27 2    
    47   27   51 1    
    48   28   29 2    
    49   28   33 1    
    50   29   30 1    
    51   30   31 2    
    52   30   52 1    
    53   31   32 1    
    54   31   53 1    
    55   32   33 2    
    56   32   54 1    
    57   33   55 1    
    58   46   56 1    
    59   56   57 1    
@<TRIPOS>SUBSTRUCTURE
     1 UNK         1 GROUP             0       ****    0 ROOT    
