# Supplementary material for: Study of the Differential Activity of Thrombin Inhibitors Using Docking, QSAR, Molecular Dynamics, and MM-GBSA
Source: PLoS One. 2015 Nov 24;10(11):e0142774. doi: 10.1371/journal.pone.0142774 (PMC4657979; doi:10.1371/journal.pone.0142774)
Supplement: S1 File — (ZIP) [file pone.0142774.s001.zip › 161.mol2]

@<TRIPOS>MOLECULE
161
51   52    1
SMALL
USER_CHARGES


@<TRIPOS>ATOM
      1 C1         19.2470  -16.1536   22.7555 C.3       1 UNK        -0.1150 
      2 C2         18.0370  -15.6925   23.3179 C.3       1 UNK         0.2000 
      3 C3         17.4302  -14.5375   22.7763 C.3       1 UNK         0.2200 
      4 C4         18.0566  -13.7988   21.7409 C.3       1 UNK        -0.1150 
      5 C5         19.3070  -14.2334   21.2425 C.3       1 UNK         0.1800 
      6 C6         19.8759  -15.4213   21.7341 C.3       1 UNK        -0.1150 
      7 Cl7        20.1712  -13.3352   20.0396 Cl        1 UNK        -0.1800 
      8 F8         16.2312  -14.1331   23.2692 F         1 UNK        -0.2200 
      9 C9         17.3894  -12.5416   21.1897 C.3       1 UNK        -0.0050 
     10 C10        15.9520  -12.7452   20.7112 C.2       1 UNK         0.5000 
     11 N11        15.1400  -11.6988   20.8870 N.am      1 UNK        -0.5000 
     12 O12        15.5896  -13.8168   20.2285 O.2       1 UNK        -0.5000 
     13 C13        13.6879  -11.7252   20.8128 C.3       1 UNK         0.0800 
     14 C14        13.1683  -11.4886   22.2311 C.3       1 UNK         0.0800 
     15 O15        11.7589  -11.5969   22.2715 O.3       1 UNK        -0.3000 
     16 N16        11.3713  -12.7231   23.0206 N.2       1 UNK        -0.4025 
     17 C17        10.7053  -12.3732   24.1355 C.cat     1 UNK         0.8825 
     18 N18        10.1711  -13.3326   24.8874 N.2       1 UNK        -0.8000 
     19 N19        17.3712  -16.3674   24.2809 N.3       1 UNK        -0.7800 
     20 C20        18.0087  -17.3148   25.1945 C.3       1 UNK         0.0800 
     21 C21        18.7495  -16.6420   26.3740 C.3       1 UNK         0.2520 
     22 C22        20.0969  -16.0285   26.0052 C.3       1 UNK         0.4730 
     23 F23        17.9436  -15.7309   26.9245 F         1 UNK        -0.1200 
     24 F24        18.9683  -17.5844   27.2915 F         1 UNK        -0.1200 
     25 C25        20.3274  -14.6365   26.0869 C.3       1 UNK        -0.4470 
     26 C26        21.5678  -14.1334   25.6510 C.3       1 UNK         0.2270 
     27 C27        22.5218  -15.0299   25.1336 C.3       1 UNK        -0.1395 
     28 C28        22.2148  -16.4027   25.1310 C.3       1 UNK         0.4730 
     29 N29        21.0347  -16.8962   25.5579 N.3       1 UNK        -0.6780 
     30 Cl30       24.0193  -14.4674   24.4873 Cl        1 UNK        -0.1525 
     31 H31        19.7179  -17.0620   23.0970 H         1 UNK         0.1150 
     32 H32        20.8080  -15.7772   21.3254 H         1 UNK         0.1150 
     33 H33        17.4165  -11.7822   21.9718 H         1 UNK         0.0600 
     34 H34        17.9349  -12.1305   20.3459 H         1 UNK         0.0600 
     35 H35        15.5525  -10.8482   21.2473 H         1 UNK         0.3000 
     36 H36        13.3326  -10.9468   20.1381 H         1 UNK         0.0600 
     37 H37        13.3170  -12.6768   20.4276 H         1 UNK         0.0600 
     38 H38        13.6567  -12.1980   22.8997 H         1 UNK         0.0600 
     39 H39        13.4490  -10.4925   22.5764 H         1 UNK         0.0600 
     40 H40        11.4605  -13.6719   22.6784 H         1 UNK         0.3800 
     41 H41         9.5060  -13.0860   25.6290 H         1 UNK         0.4600 
     42 H42        10.2429  -14.3048   24.5830 H         1 UNK         0.4600 
     43 H43         9.9074  -10.8415   25.2420 H         1 UNK         0.4600 
     44 H44        16.5463  -15.8969   24.6570 H         1 UNK         0.3800 
     45 H45        17.1997  -17.9180   25.6076 H         1 UNK         0.0600 
     46 H46        18.6531  -18.0188   24.6694 H         1 UNK         0.0600 
     47 H47        19.5678  -13.9619   26.4555 H         1 UNK         0.1550 
     48 H48        21.7701  -13.0727   25.6875 H         1 UNK         0.0650 
     49 H49        22.9240  -17.1227   24.7503 H         1 UNK         0.0120 
     50 N50        10.5712  -11.0954   24.5064 N.pl3     1 UNK        -0.8000 
     51 H51        10.9655  -10.3894   23.9053 H         1 UNK         0.4600 
@<TRIPOS>BOND
     1    1    6 2    
     2    1    2 1    
     3    1   31 1    
     4    2   19 1    
     5    2    3 2    
     6    3    4 1    
     7    3    8 1    
     8    4    9 1    
     9    4    5 2    
    10    5    6 1    
    11    5    7 1    
    12    6   32 1    
    13    9   10 1    
    14    9   33 1    
    15    9   34 1    
    16   10   11 am   BACKBONE|DICT|INTERRES
    17   10   12 2    
    18   11   13 1    
    19   11   35 1    
    20   13   14 1    
    21   13   36 1    
    22   13   37 1    
    23   14   15 1    
    24   14   38 1    
    25   14   39 1    
    26   15   16 1    
    27   16   17 1    
    28   16   40 1    
    29   17   18 1    
    30   17   50 ar   
    31   18   41 1    
    32   18   42 1    
    33   19   20 1    
    34   19   44 1    
    35   20   21 1    
    36   20   45 1    
    37   20   46 1    
    38   21   22 1    
    39   21   23 1    
    40   21   24 1    
    41   22   25 2    
    42   22   29 1    
    43   25   26 1    
    44   25   47 1    
    45   26   27 2    
    46   26   48 1    
    47   27   28 1    
    48   27   30 1    
    49   28   29 2    
    50   28   49 1    
    51   43   50 1    
    52   50   51 1    
@<TRIPOS>SUBSTRUCTURE
     1 UNK         1 GROUP             0       ****    0 ROOT    
