# Supplementary material for: Study of the Differential Activity of Thrombin Inhibitors Using Docking, QSAR, Molecular Dynamics, and MM-GBSA
Source: PLoS One. 2015 Nov 24;10(11):e0142774. doi: 10.1371/journal.pone.0142774 (PMC4657979; doi:10.1371/journal.pone.0142774)
Supplement: S1 File — (ZIP) [file pone.0142774.s001.zip › 162.mol2]

@<TRIPOS>MOLECULE
162
55   57    1
SMALL
USER_CHARGES


@<TRIPOS>ATOM
      1 C1         18.9387  -18.9730   25.7754 C.3       1 UNK        -0.1200 
      2 C2         19.9234  -18.2568   24.8655 C.3       1 UNK         0.0120 
      3 C3         20.4244  -19.1026   26.0172 C.3       1 UNK        -0.1200 
      4 C4         19.9137  -14.9328   22.6588 C.3       1 UNK        -0.1150 
      5 C5         18.7799  -15.4873   23.2932 C.3       1 UNK         0.2000 
      6 C6         17.5108  -15.3055   22.7028 C.3       1 UNK         0.2200 
      7 C7         17.3608  -14.5645   21.5075 C.3       1 UNK        -0.1150 
      8 C8         18.5008  -13.9637   20.9218 C.3       1 UNK         0.1800 
      9 C9         19.7712  -14.1920   21.4741 C.3       1 UNK        -0.1150 
     10 Cl10       18.3922  -12.9331   19.5449 Cl        1 UNK        -0.1800 
     11 F11        16.4285  -15.8799   23.2819 F         1 UNK        -0.2200 
     12 C12        15.9949  -14.5191   20.8322 C.3       1 UNK        -0.0050 
     13 C13        15.2365  -13.1919   20.8792 C.2       1 UNK         0.5000 
     14 N14        13.9325  -13.2725   20.5901 N.am      1 UNK        -0.5000 
     15 O15        15.8115  -12.1326   21.1204 O.2       1 UNK        -0.5000 
     16 C16        13.0574  -12.1538   20.2754 C.3       1 UNK         0.0800 
     17 C17        12.6651  -11.3324   21.5072 C.3       1 UNK         0.0800 
     18 O18        11.8048  -12.0959   22.3386 O.3       1 UNK        -0.3000 
     19 N19        12.0777  -11.7935   23.6825 N.2       1 UNK        -0.4025 
     20 C20        10.9247  -11.7558   24.3486 C.cat     1 UNK         0.8825 
     21 N21        10.1708  -12.8507   24.4869 N.2       1 UNK        -0.8000 
     22 N22        18.8225  -16.0836   24.5051 N.3       1 UNK        -0.7800 
     23 C23        20.0106  -16.7446   25.0390 C.3       1 UNK         0.0800 
     24 C24        20.2565  -18.8544   23.4827 C.3       1 UNK         0.4730 
     25 C25        19.9074  -20.1809   23.1321 C.3       1 UNK        -0.4470 
     26 C26        20.3260  -20.6937   21.8910 C.3       1 UNK         0.2270 
     27 C27        21.0725  -19.8694   21.0326 C.3       1 UNK        -0.4470 
     28 C28        21.3732  -18.5637   21.4600 C.3       1 UNK         0.4730 
     29 N29        20.9843  -18.0708   22.6534 N.3       1 UNK        -0.6780 
     30 H30        18.3790  -18.3628   26.4822 H         1 UNK         0.0600 
     31 H31        18.3940  -19.8360   25.4051 H         1 UNK         0.0600 
     32 H32        20.8418  -18.5834   26.8755 H         1 UNK         0.0600 
     33 H33        20.8868  -20.0612   25.7917 H         1 UNK         0.0600 
     34 H34        20.9037  -15.0330   23.0788 H         1 UNK         0.1150 
     35 H35        20.6445  -13.7599   21.0104 H         1 UNK         0.1150 
     36 H36        16.1271  -14.7807   19.7833 H         1 UNK         0.0600 
     37 H37        15.3530  -15.2986   21.2444 H         1 UNK         0.0600 
     38 H38        13.5419  -14.1925   20.4435 H         1 UNK         0.3000 
     39 H39        13.5389  -11.5106   19.5395 H         1 UNK         0.0600 
     40 H40        12.1773  -12.5765   19.8086 H         1 UNK         0.0600 
     41 H41        13.5614  -10.9638   22.0157 H         1 UNK         0.0600 
     42 H42        12.1069  -10.4507   21.1860 H         1 UNK         0.0600 
     43 H43        12.7875  -11.0942   23.8499 H         1 UNK         0.3800 
     44 H44         9.3200  -12.8276   25.0567 H         1 UNK         0.4600 
     45 H45        10.4593  -13.7203   24.0440 H         1 UNK         0.4600 
     46 H46         9.6465  -10.5330   25.3890 H         1 UNK         0.4600 
     47 H47        17.9357  -16.4307   24.8466 H         1 UNK         0.3800 
     48 H48        20.0285  -16.5098   26.1029 H         1 UNK         0.0600 
     49 H49        20.9465  -16.3547   24.6480 H         1 UNK         0.0600 
     50 H50        19.3619  -20.8278   23.8000 H         1 UNK         0.1550 
     51 H51        20.0861  -21.7077   21.6083 H         1 UNK         0.0650 
     52 H52        21.4246  -20.2420   20.0849 H         1 UNK         0.1550 
     53 H53        21.9469  -17.9030   20.8281 H         1 UNK         0.0120 
     54 N54        10.5711  -10.6004   24.9131 N.pl3     1 UNK        -0.8000 
     55 H55        11.1551   -9.7804   24.8590 H         1 UNK         0.4600 
@<TRIPOS>BOND
     1    1    2 1    
     2    1    3 1    
     3    1   30 1    
     4    1   31 1    
     5    2   23 1    
     6    2   24 1    
     7    2    3 1    
     8    3   32 1    
     9    3   33 1    
    10    4    9 2    
    11    4    5 1    
    12    4   34 1    
    13    5   22 1    
    14    5    6 2    
    15    6   11 1    
    16    6    7 1    
    17    7    8 2    
    18    7   12 1    
    19    8    9 1    
    20    8   10 1    
    21    9   35 1    
    22   12   13 1    
    23   12   36 1    
    24   12   37 1    
    25   13   15 2    
    26   13   14 am   BACKBONE|DICT|INTERRES
    27   14   16 1    
    28   14   38 1    
    29   16   17 1    
    30   16   39 1    
    31   16   40 1    
    32   17   18 1    
    33   17   41 1    
    34   17   42 1    
    35   18   19 1    
    36   19   20 1    
    37   19   43 1    
    38   20   21 1    
    39   20   54 ar   
    40   21   44 1    
    41   21   45 1    
    42   22   23 1    
    43   22   47 1    
    44   23   48 1    
    45   23   49 1    
    46   24   25 2    
    47   24   29 1    
    48   25   26 1    
    49   25   50 1    
    50   26   27 2    
    51   26   51 1    
    52   27   28 1    
    53   27   52 1    
    54   28   29 2    
    55   28   53 1    
    56   46   54 1    
    57   54   55 1    
@<TRIPOS>SUBSTRUCTURE
     1 UNK         1 GROUP             0       ****    0 ROOT    
