# Supplementary material for: Study of the Differential Activity of Thrombin Inhibitors Using Docking, QSAR, Molecular Dynamics, and MM-GBSA
Source: PLoS One. 2015 Nov 24;10(11):e0142774. doi: 10.1371/journal.pone.0142774 (PMC4657979; doi:10.1371/journal.pone.0142774)
Supplement: S1 File — (ZIP) [file pone.0142774.s001.zip › 163.mol2]

@<TRIPOS>MOLECULE
163
55   57    1
SMALL
USER_CHARGES


@<TRIPOS>ATOM
      1 C1         19.1610  -15.8233   27.2869 C.3       1 UNK        -0.1200 
      2 C2         19.9620  -15.2684   26.1413 C.3       1 UNK         0.0000 
      3 C3         20.1628  -14.7010   27.5191 C.3       1 UNK        -0.1200 
      4 C4         19.9741  -14.7364   22.3982 C.3       1 UNK        -0.1150 
      5 C5         18.6740  -14.8549   22.9226 C.3       1 UNK         0.2000 
      6 C6         17.5633  -14.5167   22.1211 C.3       1 UNK         0.2200 
      7 C7         17.7576  -13.9707   20.8299 C.3       1 UNK        -0.1150 
      8 C8         19.0816  -13.7215   20.3822 C.3       1 UNK         0.1800 
      9 C9         20.1706  -14.1452   21.1478 C.3       1 UNK        -0.1150 
     10 Cl10       19.4586  -12.9331   18.8944 Cl        1 UNK        -0.1800 
     11 F11        16.3092  -14.7006   22.6036 F         1 UNK        -0.2200 
     12 C12        16.5557  -13.7752   19.9056 C.3       1 UNK        -0.0050 
     13 C13        15.5151  -12.7819   20.4046 C.2       1 UNK         0.5000 
     14 N14        14.2274  -13.1423   20.2883 N.am      1 UNK        -0.5000 
     15 O15        15.8825  -11.7202   20.8874 O.2       1 UNK        -0.5000 
     16 C16        13.0564  -12.3870   20.7306 C.3       1 UNK         0.0800 
     17 C17        13.1582  -11.9653   22.2099 C.3       1 UNK         0.0800 
     18 O18        11.8804  -11.6284   22.7161 O.3       1 UNK        -0.3000 
     19 N19        11.3203  -12.7345   23.3789 N.2       1 UNK        -0.4025 
     20 C20        10.6930  -12.3774   24.5125 C.cat     1 UNK         0.8825 
     21 N21        10.1711  -13.3331   25.2783 N.2       1 UNK        -0.8000 
     22 N22        18.5076  -15.2160   24.2060 N.3       1 UNK        -0.7800 
     23 C23        19.2536  -14.3920   25.1537 C.3       1 UNK         0.0800 
     24 C24        21.1371  -16.0680   25.6057 C.3       1 UNK        -0.2920 
     25 C25        22.4062  -15.4717   25.4606 C.3       1 UNK         0.2270 
     26 C26        23.4480  -16.2239   24.8880 C.3       1 UNK        -0.4470 
     27 C27        23.1792  -17.5480   24.4917 C.3       1 UNK         0.4730 
     28 N28        21.9675  -18.1272   24.6206 N.3       1 UNK        -0.6780 
     29 C29        20.9696  -17.3950   25.1609 C.3       1 UNK         0.4730 
     30 H30        18.1065  -15.5601   27.3375 H         1 UNK         0.0600 
     31 H31        19.3958  -16.8188   27.6573 H         1 UNK         0.0600 
     32 H32        19.7728  -13.7056   27.7110 H         1 UNK         0.0600 
     33 H33        21.0675  -14.9486   28.0696 H         1 UNK         0.0600 
     34 H34        20.8354  -15.0256   22.9807 H         1 UNK         0.1150 
     35 H35        21.1704  -13.9766   20.7870 H         1 UNK         0.1150 
     36 H36        16.8625  -13.4651   18.9089 H         1 UNK         0.0600 
     37 H37        16.0815  -14.7488   19.7793 H         1 UNK         0.0600 
     38 H38        14.0406  -14.0453   19.8756 H         1 UNK         0.3000 
     39 H39        12.9059  -11.5158   20.0916 H         1 UNK         0.0600 
     40 H40        12.1889  -13.0315   20.5890 H         1 UNK         0.0600 
     41 H41        13.6387  -12.7435   22.8090 H         1 UNK         0.0600 
     42 H42        13.7770  -11.0750   22.3044 H         1 UNK         0.0600 
     43 H43        11.3769  -13.6835   23.0296 H         1 UNK         0.3800 
     44 H44         9.4583  -13.0640   25.9719 H         1 UNK         0.4600 
     45 H45        10.2239  -14.3006   24.9767 H         1 UNK         0.4600 
     46 H46         9.8595  -10.8326   25.5725 H         1 UNK         0.4600 
     47 H47        17.5386  -15.3311   24.4789 H         1 UNK         0.3800 
     48 H48        18.5709  -13.7337   25.6842 H         1 UNK         0.0600 
     49 H49        19.9817  -13.7334   24.6839 H         1 UNK         0.0600 
     50 H50        22.5751  -14.4520   25.7743 H         1 UNK         0.0650 
     51 H51        24.4352  -15.8017   24.7722 H         1 UNK         0.1550 
     52 H52        23.9586  -18.1590   24.0582 H         1 UNK         0.0120 
     53 H53        20.0070  -17.8791   25.2296 H         1 UNK         0.0120 
     54 N54        10.5715  -11.0988   24.8835 N.pl3     1 UNK        -0.8000 
     55 H55        10.9881  -10.4024   24.2879 H         1 UNK         0.4600 
@<TRIPOS>BOND
     1    1    2 1    
     2    1    3 1    
     3    1   30 1    
     4    1   31 1    
     5    2   23 1    
     6    2   24 1    
     7    2    3 1    
     8    3   32 1    
     9    3   33 1    
    10    4    9 2    
    11    4    5 1    
    12    4   34 1    
    13    5   22 1    
    14    5    6 2    
    15    6   11 1    
    16    6    7 1    
    17    7    8 2    
    18    7   12 1    
    19    8    9 1    
    20    8   10 1    
    21    9   35 1    
    22   12   13 1    
    23   12   36 1    
    24   12   37 1    
    25   13   15 2    
    26   13   14 am   BACKBONE|DICT|INTERRES
    27   14   16 1    
    28   14   38 1    
    29   16   17 1    
    30   16   39 1    
    31   16   40 1    
    32   17   18 1    
    33   17   41 1    
    34   17   42 1    
    35   18   19 1    
    36   19   20 1    
    37   19   43 1    
    38   20   21 1    
    39   20   54 ar   
    40   21   44 1    
    41   21   45 1    
    42   22   23 1    
    43   22   47 1    
    44   23   48 1    
    45   23   49 1    
    46   24   25 2    
    47   24   29 1    
    48   25   26 1    
    49   25   50 1    
    50   26   27 2    
    51   26   51 1    
    52   27   28 1    
    53   27   52 1    
    54   28   29 2    
    55   29   53 1    
    56   46   54 1    
    57   54   55 1    
@<TRIPOS>SUBSTRUCTURE
     1 UNK         1 GROUP             0       ****    0 ROOT    
