# Supplementary material for: Study of the Differential Activity of Thrombin Inhibitors Using Docking, QSAR, Molecular Dynamics, and MM-GBSA
Source: PLoS One. 2015 Nov 24;10(11):e0142774. doi: 10.1371/journal.pone.0142774 (PMC4657979; doi:10.1371/journal.pone.0142774)
Supplement: S1 File — (ZIP) [file pone.0142774.s001.zip › 164.mol2]

@<TRIPOS>MOLECULE
164
52   53    1
SMALL
USER_CHARGES


@<TRIPOS>ATOM
      1 N1         19.0327  -15.7964   22.5530 N.ar      1 UNK        -0.5675 
      2 C2         17.8933  -15.4904   23.0413 C.ar      1 UNK         0.5675 
      3 C3         17.0784  -14.3427   22.4873 C.ar      1 UNK         0.5000 
      4 N4         17.7075  -13.6098   21.5467 N.ar      1 UNK        -0.1925 
      5 C5         18.9708  -14.0453   21.1301 C.ar      1 UNK         0.1225 
      6 C6         19.5983  -15.1256   21.6372 C.ar      1 UNK         0.0075 
      7 O7         15.9357  -14.1069   22.8875 O.2       1 UNK        -0.5000 
      8 C8         19.7710  -13.4226   20.0873 C.1       1 UNK         0.5600 
      9 N9         20.4133  -12.9331   19.2590 N.1       1 UNK        -0.5600 
     10 C10        17.1579  -12.3540   21.0143 C.3       1 UNK        -0.0500 
     11 C11        15.9320  -12.5361   20.1108 C.2       1 UNK         0.5000 
     12 N12        14.7336  -12.4518   20.7086 N.am      1 UNK        -0.5000 
     13 O13        16.0849  -12.7415   18.9077 O.2       1 UNK        -0.5000 
     14 C14        13.4357  -12.6607   20.0807 C.3       1 UNK         0.0800 
     15 C15        12.5152  -13.4081   21.0551 C.3       1 UNK         0.0800 
     16 O16        12.1327  -12.5528   22.1259 O.3       1 UNK        -0.3000 
     17 N17        11.7711  -13.3205   23.2477 N.2       1 UNK        -0.4025 
     18 C18        10.9683  -12.6337   24.0829 C.cat     1 UNK         0.8825 
     19 N19        10.1711  -13.3331   24.8874 N.2       1 UNK        -0.8000 
     20 N20        17.3713  -16.1546   24.0876 N.2       1 UNK        -0.7025 
     21 C21        18.0052  -17.2568   24.8301 C.3       1 UNK         0.0800 
     22 C22        18.6305  -16.7803   26.1572 C.3       1 UNK         0.3550 
     23 C23        19.8584  -15.8885   25.9934 C.ar      1 UNK        -0.1150 
     24 C24        21.0304  -16.4051   25.3983 C.ar      1 UNK        -0.1150 
     25 C25        22.1709  -15.5931   25.2458 C.ar      1 UNK        -0.1150 
     26 C26        22.1481  -14.2568   25.6870 C.ar      1 UNK        -0.1150 
     27 C27        20.9857  -13.7335   26.2847 C.ar      1 UNK        -0.1150 
     28 C28        19.8482  -14.5475   26.4378 C.ar      1 UNK        -0.1150 
     29 F29        17.6900  -16.1583   26.8720 F         1 UNK        -0.1200 
     30 F30        19.0026  -17.8627   26.8413 F         1 UNK        -0.1200 
     31 H31        20.5712  -15.4345   21.2797 H         1 UNK         0.1150 
     32 H32        16.8835  -11.7330   21.8643 H         1 UNK         0.0600 
     33 H33        17.9113  -11.7727   20.4867 H         1 UNK         0.0600 
     34 H34        14.7242  -12.3104   21.7080 H         1 UNK         0.3000 
     35 H35        12.9987  -11.7046   19.7908 H         1 UNK         0.0600 
     36 H36        13.5497  -13.2555   19.1734 H         1 UNK         0.0600 
     37 H37        11.6146  -13.7329   20.5326 H         1 UNK         0.0600 
     38 H38        13.0157  -14.3137   21.4075 H         1 UNK         0.0600 
     39 H39        11.7030  -14.3325   23.1918 H         1 UNK         0.3800 
     40 H40         9.4749  -12.9112   25.5130 H         1 UNK         0.4600 
     41 H41        10.1710  -14.3427   24.7659 H         1 UNK         0.4600 
     42 H42        10.3190  -10.8154   24.7526 H         1 UNK         0.4600 
     43 H43        16.4873  -15.8069   24.4575 H         1 UNK         0.3800 
     44 H44        17.2252  -17.9873   25.0463 H         1 UNK         0.0600 
     45 H45        18.7386  -17.7719   24.2096 H         1 UNK         0.0600 
     46 H46        21.0587  -17.4295   25.0575 H         1 UNK         0.1150 
     47 H47        23.0661  -15.9985   24.7983 H         1 UNK         0.1150 
     48 H48        23.0272  -13.6390   25.5795 H         1 UNK         0.1150 
     49 H49        20.9673  -12.7092   26.6306 H         1 UNK         0.1150 
     50 H50        18.9711  -14.1332   26.9064 H         1 UNK         0.1150 
     51 N51        10.9711  -11.2987   24.1452 N.pl3     1 UNK        -0.8000 
     52 H52        11.5700  -10.7902   23.5126 H         1 UNK         0.4600 
@<TRIPOS>BOND
     1    1    6 ar   
     2    1    2 ar   
     3    2   20 1    
     4    2    3 ar   
     5    3    4 ar   
     6    3    7 2    
     7    4    5 ar   
     8    4   10 1    
     9    5    8 1    
    10    5    6 ar   
    11    6   31 1    
    12    8    9 3    
    13   10   11 1    
    14   10   32 1    
    15   10   33 1    
    16   11   12 am   BACKBONE|DICT|INTERRES
    17   11   13 2    
    18   12   14 1    
    19   12   34 1    
    20   14   15 1    
    21   14   35 1    
    22   14   36 1    
    23   15   16 1    
    24   15   37 1    
    25   15   38 1    
    26   16   17 1    
    27   17   18 1    
    28   17   39 1    
    29   18   19 1    
    30   18   51 ar   
    31   19   40 1    
    32   19   41 1    
    33   20   21 1    
    34   20   43 1    
    35   21   22 1    
    36   21   44 1    
    37   21   45 1    
    38   22   23 1    
    39   22   29 1    
    40   22   30 1    
    41   23   24 ar   
    42   23   28 ar   
    43   24   25 ar   
    44   24   46 1    
    45   25   26 ar   
    46   25   47 1    
    47   26   27 ar   
    48   26   48 1    
    49   27   28 ar   
    50   27   49 1    
    51   28   50 1    
    52   42   51 1    
    53   51   52 1    
@<TRIPOS>SUBSTRUCTURE
     1 UNK         1 GROUP             0       ****    0 ROOT    
