# Supplementary material for: Study of the Differential Activity of Thrombin Inhibitors Using Docking, QSAR, Molecular Dynamics, and MM-GBSA
Source: PLoS One. 2015 Nov 24;10(11):e0142774. doi: 10.1371/journal.pone.0142774 (PMC4657979; doi:10.1371/journal.pone.0142774)
Supplement: S1 File — (ZIP) [file pone.0142774.s001.zip › 165.mol2]

@<TRIPOS>MOLECULE
165
54   55    1
SMALL
USER_CHARGES


@<TRIPOS>ATOM
      1 N1         19.0695  -15.9117   22.5679 N.ar      1 UNK        -0.5675 
      2 C2         17.9601  -15.5042   23.0395 C.ar      1 UNK         0.5675 
      3 C3         17.2506  -14.3091   22.4485 C.ar      1 UNK         0.5000 
      4 N4         17.9147  -13.6689   21.4482 N.ar      1 UNK        -0.1925 
      5 C5         19.1983  -14.1687   21.1188 C.ar      1 UNK         0.1225 
      6 C6         19.7184  -15.2767   21.6872 C.ar      1 UNK         0.0075 
      7 O7         16.1486  -13.9666   22.8875 O.2       1 UNK        -0.5000 
      8 C8         19.9773  -13.3554   20.0927 C.3       1 UNK        -0.1800 
      9 C9         17.3644  -12.4483   20.8022 C.3       1 UNK        -0.0500 
     10 C10        15.8970  -12.5433   20.3687 C.2       1 UNK         0.5000 
     11 N11        15.0895  -11.6131   20.8875 N.am      1 UNK        -0.5000 
     12 O12        15.5230  -13.4389   19.6136 O.2       1 UNK        -0.5000 
     13 C13        13.6365  -11.6320   20.8697 C.3       1 UNK         0.0800 
     14 C14        13.1668  -11.8391   22.3097 C.3       1 UNK         0.0800 
     15 O15        11.7553  -11.8999   22.3496 O.3       1 UNK        -0.3000 
     16 N16        11.3377  -12.9332   23.2060 N.2       1 UNK        -0.4025 
     17 C17        10.6959  -12.4603   24.2869 C.cat     1 UNK         0.8825 
     18 N18        10.1711  -13.3330   25.1450 N.2       1 UNK        -0.8000 
     19 N19        17.3714  -16.1155   24.0867 N.2       1 UNK        -0.7025 
     20 C20        17.9267  -17.2404   24.8582 C.3       1 UNK         0.0800 
     21 C21        18.5644  -16.7772   26.1838 C.3       1 UNK         0.3550 
     22 C22        19.8152  -15.9170   26.0178 C.ar      1 UNK        -0.1150 
     23 C23        20.9759  -16.4624   25.4259 C.ar      1 UNK        -0.1150 
     24 C24        22.1321  -15.6741   25.2622 C.ar      1 UNK        -0.1150 
     25 C25        22.1363  -14.3324   25.6871 C.ar      1 UNK        -0.1150 
     26 C26        20.9859  -13.7815   26.2834 C.ar      1 UNK        -0.1150 
     27 C27        19.8350  -14.5725   26.4501 C.ar      1 UNK        -0.1150 
     28 F28        17.6378  -16.1296   26.8935 F         1 UNK        -0.1200 
     29 F29        18.9069  -17.8665   26.8724 F         1 UNK        -0.1200 
     30 H30        20.7005  -15.6287   21.4114 H         1 UNK         0.1150 
     31 H31        20.9709  -13.7747   19.9547 H         1 UNK         0.0600 
     32 H32        19.4926  -13.3757   19.1165 H         1 UNK         0.0600 
     33 H33        20.1080  -12.3231   20.4197 H         1 UNK         0.0600 
     34 H34        17.4945  -11.6272   21.5081 H         1 UNK         0.0600 
     35 H35        17.8814  -12.1394   19.8995 H         1 UNK         0.0600 
     36 H36        15.5215  -10.8926   21.4517 H         1 UNK         0.3000 
     37 H37        13.2616  -10.6841   20.4860 H         1 UNK         0.0600 
     38 H38        13.2458  -12.4206   20.2237 H         1 UNK         0.0600 
     39 H39        13.6345  -12.7404   22.7140 H         1 UNK         0.0600 
     40 H40        13.4906  -11.0039   22.9323 H         1 UNK         0.0600 
     41 H41        11.3853  -13.9150   22.9556 H         1 UNK         0.3800 
     42 H42         9.4724  -13.0096   25.8287 H         1 UNK         0.4600 
     43 H43        10.2269  -14.3239   24.9313 H         1 UNK         0.4600 
     44 H44         9.9182  -10.8163   25.2258 H         1 UNK         0.4600 
     45 H45        16.4884  -15.7324   24.4199 H         1 UNK         0.3800 
     46 H46        17.1032  -17.9206   25.0773 H         1 UNK         0.0600 
     47 H47        18.6368  -17.8094   24.2583 H         1 UNK         0.0600 
     48 H48        20.9824  -17.4896   25.0926 H         1 UNK         0.1150 
     49 H49        23.0173  -16.1008   24.8147 H         1 UNK         0.1150 
     50 H50        23.0250  -13.7310   25.5668 H         1 UNK         0.1150 
     51 H51        20.9818  -12.7530   26.6167 H         1 UNK         0.1150 
     52 H52        18.9707  -14.1336   26.9183 H         1 UNK         0.1150 
     53 N53        10.5711  -11.1487   24.5127 N.pl3     1 UNK        -0.8000 
     54 H54        10.9510  -10.5173   23.8251 H         1 UNK         0.4600 
@<TRIPOS>BOND
     1    1    6 ar   
     2    1    2 ar   
     3    2   19 1    
     4    2    3 ar   
     5    3    4 ar   
     6    3    7 2    
     7    4    9 1    
     8    4    5 ar   
     9    5    8 1    
    10    5    6 ar   
    11    6   30 1    
    12    8   31 1    
    13    8   32 1    
    14    8   33 1    
    15    9   10 1    
    16    9   34 1    
    17    9   35 1    
    18   10   11 am   BACKBONE|DICT|INTERRES
    19   10   12 2    
    20   11   13 1    
    21   11   36 1    
    22   13   14 1    
    23   13   37 1    
    24   13   38 1    
    25   14   15 1    
    26   14   39 1    
    27   14   40 1    
    28   15   16 1    
    29   16   17 1    
    30   16   41 1    
    31   17   18 1    
    32   17   53 ar   
    33   18   42 1    
    34   18   43 1    
    35   19   20 1    
    36   19   45 1    
    37   20   21 1    
    38   20   46 1    
    39   20   47 1    
    40   21   22 1    
    41   21   28 1    
    42   21   29 1    
    43   22   23 ar   
    44   22   27 ar   
    45   23   24 ar   
    46   23   48 1    
    47   24   25 ar   
    48   24   49 1    
    49   25   26 ar   
    50   25   50 1    
    51   26   27 ar   
    52   26   51 1    
    53   27   52 1    
    54   44   53 1    
    55   53   54 1    
@<TRIPOS>SUBSTRUCTURE
     1 UNK         1 GROUP             0       ****    0 ROOT    
