# Supplementary material for: Study of the Differential Activity of Thrombin Inhibitors Using Docking, QSAR, Molecular Dynamics, and MM-GBSA
Source: PLoS One. 2015 Nov 24;10(11):e0142774. doi: 10.1371/journal.pone.0142774 (PMC4657979; doi:10.1371/journal.pone.0142774)
Supplement: S1 File — (ZIP) [file pone.0142774.s001.zip › 166.mol2]

@<TRIPOS>MOLECULE
166
54   55    1
SMALL
USER_CHARGES


@<TRIPOS>ATOM
      1 N1         19.0375  -15.9639   22.5597 N.ar      1 UNK        -0.5675 
      2 C2         17.9242  -15.5890   23.0482 C.ar      1 UNK         0.5675 
      3 C3         17.1643  -14.4193   22.4700 C.ar      1 UNK         0.5000 
      4 N4         17.8106  -13.7315   21.4957 N.ar      1 UNK        -0.1925 
      5 C5         19.1096  -14.1846   21.1505 C.ar      1 UNK         0.1225 
      6 C6         19.6620  -15.2925   21.6883 C.ar      1 UNK         0.0075 
      7 O7         16.0404  -14.1330   22.8928 O.2       1 UNK        -0.5000 
      8 C8         19.8644  -13.3337   20.1356 C.3       1 UNK        -0.1800 
      9 C9         17.2202  -12.4926   20.9307 C.3       1 UNK        -0.0500 
     10 C10        15.7849  -12.6053   20.3946 C.2       1 UNK         0.5000 
     11 N11        14.8906  -11.7328   20.8874 N.am      1 UNK        -0.5000 
     12 O12        15.5122  -13.4471   19.5405 O.2       1 UNK        -0.5000 
     13 C13        13.4826  -11.6718   20.5090 C.3       1 UNK         0.0800 
     14 C14        12.6453  -12.6359   21.3617 C.3       1 UNK         0.0800 
     15 O15        12.2172  -12.0345   22.5797 O.3       1 UNK        -0.3000 
     16 N16        11.4535  -12.9804   23.2864 N.2       1 UNK        -0.4025 
     17 C17        10.7413  -12.4735   24.3081 C.cat     1 UNK         0.8825 
     18 N18        10.5712  -11.1602   24.4874 N.2       1 UNK        -0.8000 
     19 N19        17.3711  -16.2039   24.1092 N.2       1 UNK        -0.7025 
     20 C20        17.9433  -17.3095   24.8900 C.3       1 UNK         0.0800 
     21 C21        18.5598  -16.8031   26.2053 C.3       1 UNK        -0.0050 
     22 C22        19.8421  -16.0117   26.0161 C.ar      1 UNK        -0.1150 
     23 C23        20.9923  -16.6504   25.5067 C.ar      1 UNK        -0.1150 
     24 C24        22.1668  -15.9118   25.2707 C.ar      1 UNK        -0.1150 
     25 C25        22.1984  -14.5336   25.5500 C.ar      1 UNK         0.2200 
     26 C26        21.0626  -13.8963   26.0873 C.ar      1 UNK        -0.1150 
     27 C27        19.8836  -14.6330   26.3141 C.ar      1 UNK        -0.1150 
     28 F28        23.3208  -13.8238   25.2874 F         1 UNK        -0.2200 
     29 H29        20.6511  -15.6123   21.3981 H         1 UNK         0.1150 
     30 H30        19.3606  -13.3343   19.1689 H         1 UNK         0.0600 
     31 H31        20.8663  -13.7318   19.9720 H         1 UNK         0.0600 
     32 H32        19.9844  -12.3083   20.4869 H         1 UNK         0.0600 
     33 H33        17.2675  -11.7318   21.7081 H         1 UNK         0.0600 
     34 H34        17.7776  -12.0999   20.0901 H         1 UNK         0.0600 
     35 H35        15.2111  -11.0628   21.5725 H         1 UNK         0.3000 
     36 H36        13.1112  -10.6515   20.6081 H         1 UNK         0.0600 
     37 H37        13.3793  -11.9341   19.4547 H         1 UNK         0.0600 
     38 H38        11.7712  -12.9281   20.7826 H         1 UNK         0.0600 
     39 H39        13.2003  -13.5572   21.5535 H         1 UNK         0.0600 
     40 H40        11.5257  -13.9761   23.1085 H         1 UNK         0.3800 
     41 H41         9.8954  -10.8186   25.1737 H         1 UNK         0.4600 
     42 H42        11.0203  -10.5298   23.8418 H         1 UNK         0.4600 
     43 H43         9.4545  -12.9950   25.8113 H         1 UNK         0.4600 
     44 H44        16.4901  -15.8178   24.4456 H         1 UNK         0.3800 
     45 H45        17.1296  -17.9974   25.1206 H         1 UNK         0.0600 
     46 H46        18.6647  -17.8748   24.2998 H         1 UNK         0.0600 
     47 H47        17.8321  -16.1957   26.7462 H         1 UNK         0.0600 
     48 H48        18.7765  -17.6516   26.8553 H         1 UNK         0.0600 
     49 H49        20.9707  -17.7052   25.2755 H         1 UNK         0.1150 
     50 H50        23.0416  -16.3996   24.8674 H         1 UNK         0.1150 
     51 H51        21.0891  -12.8389   26.3086 H         1 UNK         0.1150 
     52 H52        19.0094  -14.1332   26.7049 H         1 UNK         0.1150 
     53 N53        10.1711  -13.3329   25.1533 N.pl3     1 UNK        -0.8000 
     54 H54        10.2349  -14.3275   24.9621 H         1 UNK         0.4600 
@<TRIPOS>BOND
     1    1    6 ar   
     2    1    2 ar   
     3    2   19 1    
     4    2    3 ar   
     5    3    7 2    
     6    3    4 ar   
     7    4    9 1    
     8    4    5 ar   
     9    5    8 1    
    10    5    6 ar   
    11    6   29 1    
    12    8   30 1    
    13    8   31 1    
    14    8   32 1    
    15    9   10 1    
    16    9   33 1    
    17    9   34 1    
    18   10   11 am   BACKBONE|DICT|INTERRES
    19   10   12 2    
    20   11   13 1    
    21   11   35 1    
    22   13   14 1    
    23   13   36 1    
    24   13   37 1    
    25   14   15 1    
    26   14   38 1    
    27   14   39 1    
    28   15   16 1    
    29   16   17 1    
    30   16   40 1    
    31   17   18 1    
    32   17   53 ar   
    33   18   41 1    
    34   18   42 1    
    35   19   20 1    
    36   19   44 1    
    37   20   21 1    
    38   20   45 1    
    39   20   46 1    
    40   21   22 1    
    41   21   47 1    
    42   21   48 1    
    43   22   23 ar   
    44   22   27 ar   
    45   23   24 ar   
    46   23   49 1    
    47   24   25 ar   
    48   24   50 1    
    49   25   26 ar   
    50   25   28 1    
    51   26   27 ar   
    52   26   51 1    
    53   27   52 1    
    54   43   53 1    
    55   53   54 1    
@<TRIPOS>SUBSTRUCTURE
     1 UNK         1 GROUP             0       ****    0 ROOT    
