# Supplementary material for: Study of the Differential Activity of Thrombin Inhibitors Using Docking, QSAR, Molecular Dynamics, and MM-GBSA
Source: PLoS One. 2015 Nov 24;10(11):e0142774. doi: 10.1371/journal.pone.0142774 (PMC4657979; doi:10.1371/journal.pone.0142774)
Supplement: S1 File — (ZIP) [file pone.0142774.s001.zip › 167.mol2]

@<TRIPOS>MOLECULE
167
54   55    1
SMALL
USER_CHARGES


@<TRIPOS>ATOM
      1 N1         19.0599  -15.8698   22.5594 N.ar      1 UNK        -0.5675 
      2 C2         17.9473  -15.4733   23.0322 C.ar      1 UNK         0.5675 
      3 C3         17.2112  -14.2990   22.4299 C.ar      1 UNK         0.5000 
      4 N4         17.8474  -13.6757   21.4004 N.ar      1 UNK        -0.1925 
      5 C5         19.1558  -14.1330   21.1014 C.ar      1 UNK         0.1225 
      6 C6         19.7036  -15.2183   21.6873 C.ar      1 UNK         0.0075 
      7 O7         16.1151  -13.9605   22.8874 O.2       1 UNK        -0.5000 
      8 C8         19.9404  -13.2846   20.1067 C.3       1 UNK        -0.1800 
      9 C9         17.2547  -12.5147   20.6808 C.3       1 UNK        -0.0500 
     10 C10        15.7657  -12.6372   20.3271 C.2       1 UNK         0.5000 
     11 N11        14.9542  -11.7331   20.8876 N.am      1 UNK        -0.5000 
     12 O12        15.3751  -13.5385   19.5875 O.2       1 UNK        -0.5000 
     13 C13        13.5028  -11.8239   20.9222 C.3       1 UNK         0.0800 
     14 C14        12.9952  -11.0709   22.1608 C.3       1 UNK         0.0800 
     15 O15        11.6352  -11.3768   22.4105 O.3       1 UNK        -0.3000 
     16 N16        11.5322  -12.5327   23.2089 N.2       1 UNK        -0.4025 
     17 C17        10.7548  -12.3022   24.2804 C.cat     1 UNK         0.8825 
     18 N18        10.5712  -11.0668   24.7573 N.2       1 UNK        -0.8000 
     19 N19        17.3711  -16.0817   24.0874 N.2       1 UNK        -0.7025 
     20 C20        17.9087  -17.2176   24.8499 C.3       1 UNK         0.0800 
     21 C21        18.5645  -16.7533   26.1612 C.3       1 UNK        -0.0050 
     22 C22        19.8576  -15.9805   25.9655 C.ar      1 UNK        -0.1150 
     23 C23        19.9520  -14.6323   26.3711 C.ar      1 UNK        -0.1150 
     24 C24        21.1403  -13.9102   26.1501 C.ar      1 UNK        -0.1150 
     25 C25        22.2353  -14.5300   25.5172 C.ar      1 UNK         0.2200 
     26 C26        22.1470  -15.8750   25.1136 C.ar      1 UNK         0.2200 
     27 C27        20.9634  -16.6006   25.3450 C.ar      1 UNK        -0.1150 
     28 F28        23.3712  -13.8296   25.2874 F         1 UNK        -0.2200 
     29 F29        23.1932  -16.4660   24.4882 F         1 UNK        -0.2200 
     30 H30        20.7066  -15.5315   21.4405 H         1 UNK         0.1150 
     31 H31        19.5306  -13.3685   19.1004 H         1 UNK         0.0600 
     32 H32        20.9741  -13.6246   20.0533 H         1 UNK         0.0600 
     33 H33        19.9644  -12.2365   20.4076 H         1 UNK         0.0600 
     34 H34        17.4250  -11.6240   21.2870 H         1 UNK         0.0600 
     35 H35        17.7219  -12.3211   19.7201 H         1 UNK         0.0600 
     36 H36        15.3819  -11.0041   21.4422 H         1 UNK         0.3000 
     37 H37        13.0725  -11.4059   20.0115 H         1 UNK         0.0600 
     38 H38        13.2012  -12.8718   20.9698 H         1 UNK         0.0600 
     39 H39        13.6044  -11.3052   23.0344 H         1 UNK         0.0600 
     40 H40        13.0895   -9.9953   22.0067 H         1 UNK         0.0600 
     41 H41        11.6766  -13.4570   22.8229 H         1 UNK         0.3800 
     42 H42         9.8323  -10.8775   25.4428 H         1 UNK         0.4600 
     43 H43        11.0118  -10.3039   24.2683 H         1 UNK         0.4600 
     44 H44         9.4691  -13.1485   25.6121 H         1 UNK         0.4600 
     45 H45        16.4808  -15.7062   24.4093 H         1 UNK         0.3800 
     46 H46        17.0709  -17.8740   25.0861 H         1 UNK         0.0600 
     47 H47        18.5953  -17.8073   24.2423 H         1 UNK         0.0600 
     48 H48        17.8586  -16.1467   26.7311 H         1 UNK         0.0600 
     49 H49        18.7796  -17.6210   26.7860 H         1 UNK         0.0600 
     50 H50        19.1135  -14.1433   26.8455 H         1 UNK         0.1150 
     51 H51        21.2077  -12.8770   26.4591 H         1 UNK         0.1150 
     52 H52        20.9015  -17.6296   25.0234 H         1 UNK         0.1150 
     53 N53        10.1711  -13.3331   24.8874 N.pl3     1 UNK        -0.8000 
     54 H54        10.2736  -14.2807   24.5169 H         1 UNK         0.4600 
@<TRIPOS>BOND
     1    1    6 ar   
     2    1    2 ar   
     3    2   19 1    
     4    2    3 ar   
     5    3    4 ar   
     6    3    7 2    
     7    4    9 1    
     8    4    5 ar   
     9    5    8 1    
    10    5    6 ar   
    11    6   30 1    
    12    8   31 1    
    13    8   32 1    
    14    8   33 1    
    15    9   10 1    
    16    9   34 1    
    17    9   35 1    
    18   10   11 am   BACKBONE|DICT|INTERRES
    19   10   12 2    
    20   11   13 1    
    21   11   36 1    
    22   13   14 1    
    23   13   37 1    
    24   13   38 1    
    25   14   15 1    
    26   14   39 1    
    27   14   40 1    
    28   15   16 1    
    29   16   17 1    
    30   16   41 1    
    31   17   18 1    
    32   17   53 ar   
    33   18   42 1    
    34   18   43 1    
    35   19   20 1    
    36   19   45 1    
    37   20   21 1    
    38   20   46 1    
    39   20   47 1    
    40   21   22 1    
    41   21   48 1    
    42   21   49 1    
    43   22   23 ar   
    44   22   27 ar   
    45   23   24 ar   
    46   23   50 1    
    47   24   25 ar   
    48   24   51 1    
    49   25   26 ar   
    50   25   28 1    
    51   26   27 ar   
    52   26   29 1    
    53   27   52 1    
    54   44   53 1    
    55   53   54 1    
@<TRIPOS>SUBSTRUCTURE
     1 UNK         1 GROUP             0       ****    0 ROOT    
