# Supplementary material for: Study of the Differential Activity of Thrombin Inhibitors Using Docking, QSAR, Molecular Dynamics, and MM-GBSA
Source: PLoS One. 2015 Nov 24;10(11):e0142774. doi: 10.1371/journal.pone.0142774 (PMC4657979; doi:10.1371/journal.pone.0142774)
Supplement: S1 File — (ZIP) [file pone.0142774.s001.zip › 168.mol2]

@<TRIPOS>MOLECULE
168
54   55    1
SMALL
USER_CHARGES


@<TRIPOS>ATOM
      1 N1         19.0514  -15.8684   22.5596 N.ar      1 UNK        -0.5675 
      2 C2         17.9211  -15.5339   23.0415 C.ar      1 UNK         0.5675 
      3 C3         17.1464  -14.3624   22.4874 C.ar      1 UNK         0.5000 
      4 N4         17.7971  -13.6271   21.5553 N.ar      1 UNK        -0.1925 
      5 C5         19.0501  -14.1140   21.1149 C.ar      1 UNK         0.1225 
      6 C6         19.6228  -15.2225   21.6319 C.ar      1 UNK         0.0075 
      7 O7         16.0102  -14.1079   22.8979 O.2       1 UNK        -0.5000 
      8 C8         19.6937  -13.3239   19.9841 C.3       1 UNK        -0.1800 
      9 C9         17.2199  -12.3368   21.1122 C.3       1 UNK        -0.0500 
     10 C10        15.8749  -12.4606   20.3830 C.2       1 UNK         0.5000 
     11 N11        14.8672  -11.7330   20.8893 N.am      1 UNK        -0.5000 
     12 O12        15.7709  -13.1809   19.3916 O.2       1 UNK        -0.5000 
     13 C13        13.4855  -11.7324   20.4267 C.3       1 UNK         0.0800 
     14 C14        12.6338  -12.6572   21.3057 C.3       1 UNK         0.0800 
     15 O15        12.1808  -12.0170   22.4978 O.3       1 UNK        -0.3000 
     16 N16        11.3711  -12.9384   23.1840 N.2       1 UNK        -0.4025 
     17 C17        10.7179  -12.4492   24.2521 C.cat     1 UNK         0.8825 
     18 N18        10.1711  -13.3331   25.0848 N.2       1 UNK        -0.8000 
     19 N19        17.3711  -16.1789   24.0875 N.2       1 UNK        -0.7025 
     20 C20        17.9462  -17.3045   24.8372 C.3       1 UNK         0.0800 
     21 C21        18.5598  -16.8382   26.1695 C.3       1 UNK        -0.0050 
     22 C22        19.8419  -16.0393   26.0069 C.ar      1 UNK        -0.1150 
     23 C23        19.8638  -14.6584   26.2998 C.ar      1 UNK        -0.1150 
     24 C24        21.0371  -13.9084   26.0874 C.ar      1 UNK        -0.1150 
     25 C25        22.1847  -14.5332   25.5598 C.ar      1 UNK         0.2200 
     26 C26        22.1753  -15.9142   25.2946 C.ar      1 UNK        -0.1150 
     27 C27        21.0101  -16.6683   25.5236 C.ar      1 UNK         0.2200 
     28 F28        23.2958  -13.8087   25.2874 F         1 UNK        -0.2200 
     29 F29        21.0123  -17.9965   25.2572 F         1 UNK        -0.2200 
     30 H30        20.5712  -15.5782   21.2576 H         1 UNK         0.1150 
     31 H31        20.5714  -13.8481   19.6056 H         1 UNK         0.0600 
     32 H32        19.0068  -13.2050   19.1459 H         1 UNK         0.0600 
     33 H33        20.0246  -12.3437   20.3287 H         1 UNK         0.0600 
     34 H34        17.0853  -11.7332   22.0096 H         1 UNK         0.0600 
     35 H35        17.8759  -11.7361   20.4900 H         1 UNK         0.0600 
     36 H36        15.0734  -11.1491   21.6871 H         1 UNK         0.3000 
     37 H37        13.0849  -10.7186   20.4417 H         1 UNK         0.0600 
     38 H38        13.4400  -12.0688   19.3896 H         1 UNK         0.0600 
     39 H39        11.7711  -12.9743   20.7221 H         1 UNK         0.0600 
     40 H40        13.1896  -13.5683   21.5407 H         1 UNK         0.0600 
     41 H41        11.4142  -13.9320   22.9853 H         1 UNK         0.3800 
     42 H42         9.4744  -13.0157   25.7719 H         1 UNK         0.4600 
     43 H43        10.2176  -14.3199   24.8446 H         1 UNK         0.4600 
     44 H44         9.9117  -10.8193   25.1986 H         1 UNK         0.4600 
     45 H45        16.4854  -15.8095   24.4300 H         1 UNK         0.3800 
     46 H46        17.1342  -18.0011   25.0462 H         1 UNK         0.0600 
     47 H47        18.6672  -17.8506   24.2288 H         1 UNK         0.0600 
     48 H48        17.8304  -16.2487   26.7276 H         1 UNK         0.0600 
     49 H49        18.7759  -17.7065   26.7930 H         1 UNK         0.0600 
     50 H50        18.9777  -14.1656   26.6727 H         1 UNK         0.1150 
     51 H51        21.0467  -12.8488   26.3004 H         1 UNK         0.1150 
     52 H52        23.0605  -16.3946   24.9056 H         1 UNK         0.1150 
     53 N53        10.5712  -11.1416   24.4873 N.pl3     1 UNK        -0.8000 
     54 H54        11.0032  -10.4911   23.8502 H         1 UNK         0.4600 
@<TRIPOS>BOND
     1    1    6 ar   
     2    1    2 ar   
     3    2   19 1    
     4    2    3 ar   
     5    3    4 ar   
     6    3    7 2    
     7    4    9 1    
     8    4    5 ar   
     9    5    8 1    
    10    5    6 ar   
    11    6   30 1    
    12    8   31 1    
    13    8   32 1    
    14    8   33 1    
    15    9   10 1    
    16    9   34 1    
    17    9   35 1    
    18   10   11 am   BACKBONE|DICT|INTERRES
    19   10   12 2    
    20   11   13 1    
    21   11   36 1    
    22   13   14 1    
    23   13   37 1    
    24   13   38 1    
    25   14   15 1    
    26   14   39 1    
    27   14   40 1    
    28   15   16 1    
    29   16   17 1    
    30   16   41 1    
    31   17   18 1    
    32   17   53 ar   
    33   18   42 1    
    34   18   43 1    
    35   19   20 1    
    36   19   45 1    
    37   20   21 1    
    38   20   46 1    
    39   20   47 1    
    40   21   22 1    
    41   21   48 1    
    42   21   49 1    
    43   22   23 ar   
    44   22   27 ar   
    45   23   24 ar   
    46   23   50 1    
    47   24   25 ar   
    48   24   51 1    
    49   25   26 ar   
    50   25   28 1    
    51   26   27 ar   
    52   26   52 1    
    53   27   29 1    
    54   44   53 1    
    55   53   54 1    
@<TRIPOS>SUBSTRUCTURE
     1 UNK         1 GROUP             0       ****    0 ROOT    
