# Supplementary material for: Study of the Differential Activity of Thrombin Inhibitors Using Docking, QSAR, Molecular Dynamics, and MM-GBSA
Source: PLoS One. 2015 Nov 24;10(11):e0142774. doi: 10.1371/journal.pone.0142774 (PMC4657979; doi:10.1371/journal.pone.0142774)
Supplement: S1 File — (ZIP) [file pone.0142774.s001.zip › 169.mol2]

@<TRIPOS>MOLECULE
169
57   58    1
SMALL
USER_CHARGES


@<TRIPOS>ATOM
      1 N1         19.0787  -15.9393   22.6964 N.ar      1 UNK        -0.5675 
      2 C2         17.9521  -15.5504   23.1400 C.ar      1 UNK         0.5675 
      3 C3         17.1981  -14.4123   22.4871 C.ar      1 UNK         0.5000 
      4 N4         17.8431  -13.7913   21.4625 N.ar      1 UNK        -0.1925 
      5 C5         19.1691  -14.2242   21.2104 C.ar      1 UNK         0.1225 
      6 C6         19.7280  -15.2864   21.8289 C.ar      1 UNK         0.0075 
      7 O7         16.0775  -14.1008   22.8998 O.2       1 UNK        -0.5000 
      8 C8         19.9554  -13.3760   20.2188 C.3       1 UNK        -0.1800 
      9 C9         17.2565  -12.6497   20.7012 C.3       1 UNK        -0.0500 
     10 C10        15.7530  -12.7240   20.3929 C.2       1 UNK         0.5000 
     11 N11        15.0013  -11.7331   20.8874 N.am      1 UNK        -0.5000 
     12 O12        15.2977  -13.6621   19.7415 O.2       1 UNK        -0.5000 
     13 C13        13.5468  -11.7427   20.9619 C.3       1 UNK         0.0800 
     14 C14        13.1096  -10.9012   22.1736 C.3       1 UNK         0.0800 
     15 O15        11.7448  -11.1216   22.4888 O.3       1 UNK        -0.3000 
     16 N16        11.6107  -12.2744   23.2873 N.2       1 UNK        -0.4025 
     17 C17        10.7801  -12.0559   24.3222 C.cat     1 UNK         0.8825 
     18 N18        10.1711  -13.0962   24.8874 N.2       1 UNK        -0.8000 
     19 N19        17.3711  -16.1305   24.2083 N.2       1 UNK        -0.7025 
     20 C20        17.8409  -17.2822   24.9913 C.3       1 UNK         0.0800 
     21 C21        18.5247  -16.8391   26.2965 C.3       1 UNK        -0.0050 
     22 C22        19.9100  -16.2876   26.0390 C.ar      1 UNK        -0.1150 
     23 C23        20.1484  -14.8989   26.0883 C.ar      1 UNK        -0.1150 
     24 C24        21.3828  -14.3865   25.6473 C.ar      1 UNK        -0.1150 
     25 C25        22.3758  -15.2563   25.1479 C.ar      1 UNK         0.1500 
     26 C26        22.1548  -16.6486   25.1573 C.ar      1 UNK        -0.1150 
     27 C27        20.9275  -17.1623   25.6083 C.ar      1 UNK        -0.1150 
     28 C28        23.6127  -14.6829   24.4873 C.3       1 UNK         0.4500 
     29 F29        24.1505  -13.7310   25.2277 F         1 UNK        -0.2000 
     30 F30        24.5375  -15.6092   24.2351 F         1 UNK        -0.2000 
     31 F31        23.2369  -14.1331   23.3393 F         1 UNK        -0.2000 
     32 H32        20.7453  -15.5771   21.6144 H         1 UNK         0.1150 
     33 H33        20.9979  -13.6838   20.2100 H         1 UNK         0.0600 
     34 H34        19.5835  -13.5066   19.2033 H         1 UNK         0.0600 
     35 H35        19.9363  -12.3191   20.4873 H         1 UNK         0.0600 
     36 H36        17.4797  -11.7329   21.2490 H         1 UNK         0.0600 
     37 H37        17.6997  -12.5334   19.7158 H         1 UNK         0.0600 
     38 H38        15.4773  -10.9838   21.3712 H         1 UNK         0.3000 
     39 H39        13.1155  -11.3474   20.0416 H         1 UNK         0.0600 
     40 H40        13.1913  -12.7692   21.0671 H         1 UNK         0.0600 
     41 H41        13.7350  -11.1178   23.0400 H         1 UNK         0.0600 
     42 H42        13.2511   -9.8411   21.9596 H         1 UNK         0.0600 
     43 H43        11.7811  -13.1955   22.9057 H         1 UNK         0.3800 
     44 H44         9.4445  -12.9331   25.5959 H         1 UNK         0.4600 
     45 H45        10.2877  -14.0325   24.5118 H         1 UNK         0.4600 
     46 H46         9.8075  -10.6499   25.4700 H         1 UNK         0.4600 
     47 H47        16.4825  -15.7331   24.5124 H         1 UNK         0.3800 
     48 H48        16.9615  -17.8770   25.2393 H         1 UNK         0.0600 
     49 H49        18.4851  -17.9239   24.3896 H         1 UNK         0.0600 
     50 H50        17.9173  -16.0922   26.8104 H         1 UNK         0.0600 
     51 H51        18.6052  -17.6850   26.9804 H         1 UNK         0.0600 
     52 H52        19.3706  -14.2202   26.4084 H         1 UNK         0.1150 
     53 H53        21.5461  -13.3191   25.6392 H         1 UNK         0.1150 
     54 H54        22.9012  -17.3264   24.7706 H         1 UNK         0.1150 
     55 H55        20.7452  -18.2259   25.5586 H         1 UNK         0.1150 
     56 N56        10.5712  -10.8271   24.8061 N.pl3     1 UNK        -0.8000 
     57 H57        11.0416  -10.0575   24.3572 H         1 UNK         0.4600 
@<TRIPOS>BOND
     1    1    6 ar   
     2    1    2 ar   
     3    2   19 1    
     4    2    3 ar   
     5    3    7 2    
     6    3    4 ar   
     7    4    9 1    
     8    4    5 ar   
     9    5    8 1    
    10    5    6 ar   
    11    6   32 1    
    12    8   33 1    
    13    8   34 1    
    14    8   35 1    
    15    9   10 1    
    16    9   36 1    
    17    9   37 1    
    18   10   11 am   BACKBONE|DICT|INTERRES
    19   10   12 2    
    20   11   13 1    
    21   11   38 1    
    22   13   14 1    
    23   13   39 1    
    24   13   40 1    
    25   14   15 1    
    26   14   41 1    
    27   14   42 1    
    28   15   16 1    
    29   16   17 1    
    30   16   43 1    
    31   17   18 1    
    32   17   56 ar   
    33   18   44 1    
    34   18   45 1    
    35   19   20 1    
    36   19   47 1    
    37   20   21 1    
    38   20   48 1    
    39   20   49 1    
    40   21   22 1    
    41   21   50 1    
    42   21   51 1    
    43   22   23 ar   
    44   22   27 ar   
    45   23   24 ar   
    46   23   52 1    
    47   24   25 ar   
    48   24   53 1    
    49   25   26 ar   
    50   25   28 1    
    51   26   27 ar   
    52   26   54 1    
    53   27   55 1    
    54   28   29 1    
    55   28   30 1    
    56   28   31 1    
    57   46   56 1    
    58   56   57 1    
@<TRIPOS>SUBSTRUCTURE
     1 UNK         1 GROUP             0       ****    0 ROOT    
