# Supplementary material for: Study of the Differential Activity of Thrombin Inhibitors Using Docking, QSAR, Molecular Dynamics, and MM-GBSA
Source: PLoS One. 2015 Nov 24;10(11):e0142774. doi: 10.1371/journal.pone.0142774 (PMC4657979; doi:10.1371/journal.pone.0142774)
Supplement: S1 File — (ZIP) [file pone.0142774.s001.zip › 170.mol2]

@<TRIPOS>MOLECULE
170
58   59    1
SMALL
USER_CHARGES


@<TRIPOS>ATOM
      1 N1         19.0090  -15.8845   22.5084 N.ar      1 UNK        -0.5675 
      2 C2         17.9004  -15.5313   23.0241 C.ar      1 UNK         0.5675 
      3 C3         17.1213  -14.3558   22.4874 C.ar      1 UNK         0.5000 
      4 N4         17.7466  -13.6309   21.5300 N.ar      1 UNK        -0.1925 
      5 C5         19.0098  -14.1052   21.0956 C.ar      1 UNK         0.1225 
      6 C6         19.5863  -15.2182   21.5996 C.ar      1 UNK         0.0075 
      7 O7         16.0015  -14.0930   22.9324 O.2       1 UNK        -0.5000 
      8 C8         19.6746  -13.2883   19.9954 C.3       1 UNK        -0.1800 
      9 C9         17.1703  -12.3390   21.0819 C.3       1 UNK        -0.0500 
     10 C10        15.8312  -12.4158   20.3291 C.2       1 UNK         0.5000 
     11 N11        14.7258  -12.3085   21.0812 N.am      1 UNK        -0.5000 
     12 O12        15.8161  -12.5331   19.1047 O.2       1 UNK        -0.5000 
     13 C13        13.3436  -12.2421   20.6309 C.3       1 UNK         0.0800 
     14 C14        12.5696  -11.2867   21.5587 C.3       1 UNK         0.0800 
     15 O15        12.5226  -11.7891   22.8877 O.3       1 UNK        -0.3000 
     16 N16        11.4685  -12.7043   23.0742 N.2       1 UNK        -0.4025 
     17 C17        10.7435  -12.3715   24.1595 C.cat     1 UNK         0.8825 
     18 N18        10.1711  -13.3331   24.8874 N.2       1 UNK        -0.8000 
     19 N19        17.3711  -16.1637   24.0874 N.2       1 UNK        -0.7025 
     20 C20        17.9698  -17.2687   24.8460 C.3       1 UNK         0.0800 
     21 C21        18.7721  -16.7502   26.0519 C.3       1 UNK        -0.0050 
     22 C22        20.1667  -16.2750   25.6878 C.ar      1 UNK        -0.1150 
     23 C23        21.1441  -17.2155   25.3085 C.ar      1 UNK        -0.1150 
     24 C24        22.4240  -16.7908   24.9085 C.ar      1 UNK        -0.1150 
     25 C25        22.7502  -15.4121   24.8877 C.ar      1 UNK         0.0850 
     26 C26        21.7705  -14.4789   25.2873 C.ar      1 UNK        -0.1150 
     27 C27        20.4857  -14.9017   25.6824 C.ar      1 UNK        -0.1150 
     28 O28        23.9752  -14.9224   24.4862 O.3       1 UNK        -0.2850 
     29 C29        25.0408  -15.8559   24.3622 C.3       1 UNK         0.1100 
     30 H30        20.5490  -15.5539   21.2391 H         1 UNK         0.1150 
     31 H31        19.9850  -12.3105   20.3649 H         1 UNK         0.0600 
     32 H32        19.0102  -13.1636   19.1400 H         1 UNK         0.0600 
     33 H33        20.5711  -13.7937   19.6340 H         1 UNK         0.0600 
     34 H34        17.0200  -11.7331   21.9757 H         1 UNK         0.0600 
     35 H35        17.8446  -11.7331   20.4874 H         1 UNK         0.0600 
     36 H36        14.8602  -12.2831   22.0818 H         1 UNK         0.3000 
     37 H37        13.2926  -11.8795   19.6034 H         1 UNK         0.0600 
     38 H38        12.9055  -13.2403   20.6412 H         1 UNK         0.0600 
     39 H39        13.0529  -10.3087   21.5744 H         1 UNK         0.0600 
     40 H40        11.5592  -11.1142   21.1882 H         1 UNK         0.0600 
     41 H41        11.5614  -13.6648   22.7690 H         1 UNK         0.3800 
     42 H42         9.4883  -13.0858   25.6128 H         1 UNK         0.4600 
     43 H43        10.2535  -14.3064   24.5889 H         1 UNK         0.4600 
     44 H44         9.8849  -10.8409   25.2260 H         1 UNK         0.4600 
     45 H45        16.4932  -15.7900   24.4456 H         1 UNK         0.3800 
     46 H46        17.1453  -17.8823   25.2099 H         1 UNK         0.0600 
     47 H47        18.5698  -17.9105   24.1999 H         1 UNK         0.0600 
     48 H48        18.2301  -15.9433   26.5484 H         1 UNK         0.0600 
     49 H49        18.8644  -17.5431   26.7953 H         1 UNK         0.0600 
     50 H50        20.9080  -18.2696   25.3045 H         1 UNK         0.1150 
     51 H51        23.1344  -17.5463   24.6110 H         1 UNK         0.1150 
     52 H52        22.0034  -13.4245   25.2874 H         1 UNK         0.1150 
     53 H53        19.7458  -14.1683   25.9687 H         1 UNK         0.1150 
     54 H54        25.9692  -15.3332   24.1479 H         1 UNK         0.0300 
     55 H55        25.1921  -16.4138   25.2873 H         1 UNK         0.0300 
     56 H56        24.8673  -16.5550   23.5434 H         1 UNK         0.0300 
     57 N57        10.5712  -11.0930   24.5105 N.pl3     1 UNK        -0.8000 
     58 H58        11.0521  -10.3804   23.9852 H         1 UNK         0.4600 
@<TRIPOS>BOND
     1    1    6 ar   
     2    1    2 ar   
     3    2   19 1    
     4    2    3 ar   
     5    3    4 ar   
     6    3    7 2    
     7    4    9 1    
     8    4    5 ar   
     9    5    8 1    
    10    5    6 ar   
    11    6   30 1    
    12    8   31 1    
    13    8   32 1    
    14    8   33 1    
    15    9   10 1    
    16    9   34 1    
    17    9   35 1    
    18   10   11 am   BACKBONE|DICT|INTERRES
    19   10   12 2    
    20   11   13 1    
    21   11   36 1    
    22   13   14 1    
    23   13   37 1    
    24   13   38 1    
    25   14   15 1    
    26   14   39 1    
    27   14   40 1    
    28   15   16 1    
    29   16   17 1    
    30   16   41 1    
    31   17   18 1    
    32   17   57 ar   
    33   18   42 1    
    34   18   43 1    
    35   19   20 1    
    36   19   45 1    
    37   20   21 1    
    38   20   46 1    
    39   20   47 1    
    40   21   22 1    
    41   21   48 1    
    42   21   49 1    
    43   22   23 ar   
    44   22   27 ar   
    45   23   24 ar   
    46   23   50 1    
    47   24   25 ar   
    48   24   51 1    
    49   25   26 ar   
    50   25   28 1    
    51   26   27 ar   
    52   26   52 1    
    53   27   53 1    
    54   28   29 1    
    55   29   54 1    
    56   29   55 1    
    57   29   56 1    
    58   44   57 1    
    59   57   58 1    
@<TRIPOS>SUBSTRUCTURE
     1 UNK         1 GROUP             0       ****    0 ROOT    
