# Supplementary material for: Study of the Differential Activity of Thrombin Inhibitors Using Docking, QSAR, Molecular Dynamics, and MM-GBSA
Source: PLoS One. 2015 Nov 24;10(11):e0142774. doi: 10.1371/journal.pone.0142774 (PMC4657979; doi:10.1371/journal.pone.0142774)
Supplement: S1 File — (ZIP) [file pone.0142774.s001.zip › 171.mol2]

@<TRIPOS>MOLECULE
171
62   63    1
SMALL
USER_CHARGES


@<TRIPOS>ATOM
      1 N1         18.9898  -15.8533   22.4948 N.ar      1 UNK        -0.5675 
      2 C2         17.8768  -15.5149   23.0104 C.ar      1 UNK         0.5675 
      3 C3         17.0618  -14.3762   22.4447 C.ar      1 UNK         0.5000 
      4 N4         17.6582  -13.6692   21.4528 N.ar      1 UNK        -0.1925 
      5 C5         18.9673  -14.0723   21.0856 C.ar      1 UNK         0.1225 
      6 C6         19.5737  -15.1566   21.6147 C.ar      1 UNK         0.0075 
      7 O7         15.9363  -14.1316   22.8882 O.2       1 UNK        -0.5000 
      8 C8         19.6657  -13.1918   20.0580 C.3       1 UNK        -0.1800 
      9 C9         17.0017  -12.4551   20.9029 C.3       1 UNK        -0.0500 
     10 C10        15.5729  -12.6434   20.3659 C.2       1 UNK         0.5000 
     11 N11        14.6259  -11.8647   20.9106 N.am      1 UNK        -0.5000 
     12 O12        15.3478  -13.4620   19.4764 O.2       1 UNK        -0.5000 
     13 C13        13.2012  -11.9545   20.6206 C.3       1 UNK         0.0800 
     14 C14        12.4103  -11.0779   21.6085 C.3       1 UNK         0.0800 
     15 O15        12.4793  -11.5901   22.9332 O.3       1 UNK        -0.3000 
     16 N16        11.5340  -12.6110   23.1570 N.2       1 UNK        -0.4025 
     17 C17        10.7647  -12.3349   24.2286 C.cat     1 UNK         0.8825 
     18 N18        10.1711  -13.3331   24.8874 N.2       1 UNK        -0.8000 
     19 N19        17.3712  -16.1440   24.0875 N.2       1 UNK        -0.7025 
     20 C20        17.9566  -17.2847   24.8043 C.3       1 UNK         0.0800 
     21 C21        18.6453  -16.8385   26.1044 C.3       1 UNK        -0.0050 
     22 C22        19.9257  -16.0507   25.8881 C.ar      1 UNK        -0.1150 
     23 C23        20.0355  -14.7294   26.3531 C.ar      1 UNK        -0.1150 
     24 C24        21.2174  -14.0085   26.1228 C.ar      1 UNK        -0.1150 
     25 C25        22.3024  -14.5758   25.4227 C.ar      1 UNK         0.0850 
     26 C26        22.2024  -15.9156   24.9444 C.ar      1 UNK         0.0850 
     27 C27        21.0064  -16.6360   25.1994 C.ar      1 UNK        -0.1150 
     28 O28        23.3866  -13.7331   25.2873 O.3       1 UNK        -0.2850 
     29 C29        24.5045  -14.0823   24.4875 C.3       1 UNK         0.1100 
     30 O30        23.2579  -16.4795   24.2562 O.3       1 UNK        -0.2850 
     31 C31        23.1021  -17.7712   23.6872 C.3       1 UNK         0.1100 
     32 H32        20.5712  -15.4355   21.3092 H         1 UNK         0.1150 
     33 H33        20.6711  -13.5635   19.8567 H         1 UNK         0.0600 
     34 H34        19.1291  -13.1945   19.1093 H         1 UNK         0.0600 
     35 H35        19.7697  -12.1685   20.4209 H         1 UNK         0.0600 
     36 H36        16.9902  -11.7244   21.7084 H         1 UNK         0.0600 
     37 H37        17.5432  -11.9837   20.0915 H         1 UNK         0.0600 
     38 H38        14.9052  -11.2113   21.6283 H         1 UNK         0.3000 
     39 H39        13.0279  -11.6072   19.6017 H         1 UNK         0.0600 
     40 H40        12.8651  -12.9917   20.6648 H         1 UNK         0.0600 
     41 H41        12.8035  -10.0604   21.6062 H         1 UNK         0.0600 
     42 H42        11.3715  -10.9939   21.2876 H         1 UNK         0.0600 
     43 H43        11.6834  -13.5523   22.8166 H         1 UNK         0.3800 
     44 H44         9.4734  -13.1163   25.6079 H         1 UNK         0.4600 
     45 H45        10.2667  -14.2947   24.5544 H         1 UNK         0.4600 
     46 H46         9.8477  -10.8563   25.3270 H         1 UNK         0.4600 
     47 H47        16.4975  -15.7705   24.4572 H         1 UNK         0.3800 
     48 H48        17.1398  -17.9629   25.0519 H         1 UNK         0.0600 
     49 H49        18.6320  -17.8460   24.1587 H         1 UNK         0.0600 
     50 H50        17.9502  -16.2493   26.7051 H         1 UNK         0.0600 
     51 H51        18.8856  -17.7153   26.7065 H         1 UNK         0.0600 
     52 H52        19.2191  -14.2620   26.8843 H         1 UNK         0.1150 
     53 H53        21.2923  -12.9934   26.4866 H         1 UNK         0.1150 
     54 H54        20.8852  -17.6527   24.8611 H         1 UNK         0.1150 
     55 H55        25.2024  -13.2452   24.4875 H         1 UNK         0.0300 
     56 H56        25.0404  -14.9433   24.8874 H         1 UNK         0.0300 
     57 H57        24.2153  -14.2698   23.4534 H         1 UNK         0.0300 
     58 H58        24.0090  -18.0338   23.1427 H         1 UNK         0.0300 
     59 H59        22.9492  -18.5306   24.4548 H         1 UNK         0.0300 
     60 H60        22.2739  -17.7974   22.9778 H         1 UNK         0.0300 
     61 N61        10.5712  -11.0764   24.6364 N.pl3     1 UNK        -0.8000 
     62 H62        11.0697  -10.3391   24.1642 H         1 UNK         0.4600 
@<TRIPOS>BOND
     1    1    6 ar   
     2    1    2 ar   
     3    2   19 1    
     4    2    3 ar   
     5    3    7 2    
     6    3    4 ar   
     7    4    9 1    
     8    4    5 ar   
     9    5    8 1    
    10    5    6 ar   
    11    6   32 1    
    12    8   33 1    
    13    8   34 1    
    14    8   35 1    
    15    9   10 1    
    16    9   36 1    
    17    9   37 1    
    18   10   11 am   BACKBONE|DICT|INTERRES
    19   10   12 2    
    20   11   13 1    
    21   11   38 1    
    22   13   14 1    
    23   13   39 1    
    24   13   40 1    
    25   14   15 1    
    26   14   41 1    
    27   14   42 1    
    28   15   16 1    
    29   16   17 1    
    30   16   43 1    
    31   17   18 1    
    32   17   61 ar   
    33   18   44 1    
    34   18   45 1    
    35   19   20 1    
    36   19   47 1    
    37   20   21 1    
    38   20   48 1    
    39   20   49 1    
    40   21   22 1    
    41   21   50 1    
    42   21   51 1    
    43   22   23 ar   
    44   22   27 ar   
    45   23   24 ar   
    46   23   52 1    
    47   24   25 ar   
    48   24   53 1    
    49   25   26 ar   
    50   25   28 1    
    51   26   27 ar   
    52   26   30 1    
    53   27   54 1    
    54   28   29 1    
    55   29   55 1    
    56   29   56 1    
    57   29   57 1    
    58   30   31 1    
    59   31   58 1    
    60   31   59 1    
    61   31   60 1    
    62   46   61 1    
    63   61   62 1    
@<TRIPOS>SUBSTRUCTURE
     1 UNK         1 GROUP             0       ****    0 ROOT    
