# Supplementary material for: Study of the Differential Activity of Thrombin Inhibitors Using Docking, QSAR, Molecular Dynamics, and MM-GBSA
Source: PLoS One. 2015 Nov 24;10(11):e0142774. doi: 10.1371/journal.pone.0142774 (PMC4657979; doi:10.1371/journal.pone.0142774)
Supplement: S1 File — (ZIP) [file pone.0142774.s001.zip › 172.mol2]

@<TRIPOS>MOLECULE
172
60   61    1
SMALL
USER_CHARGES


@<TRIPOS>ATOM
      1 N1         19.0484  -15.8540   22.5563 N.ar      1 UNK        -0.5675 
      2 C2         17.9312  -15.4849   23.0407 C.ar      1 UNK         0.5675 
      3 C3         17.1769  -14.3047   22.4727 C.ar      1 UNK         0.5000 
      4 N4         17.8185  -13.6242   21.4958 N.ar      1 UNK        -0.1925 
      5 C5         19.0712  -14.1323   21.0751 C.ar      1 UNK         0.1225 
      6 C6         19.6316  -15.2329   21.6202 C.ar      1 UNK         0.0075 
      7 O7         16.0527  -14.0081   22.8876 O.2       1 UNK        -0.5000 
      8 C8         19.7335  -13.3721   19.9335 C.3       1 UNK        -0.1800 
      9 C9         17.2292  -12.3817   20.9464 C.3       1 UNK        -0.0500 
     10 C10        16.0728  -12.6180   19.9644 C.2       1 UNK         0.5000 
     11 N11        14.8687  -12.8415   20.5046 N.am      1 UNK        -0.5000 
     12 O12        16.2747  -12.5897   18.7517 O.2       1 UNK        -0.5000 
     13 C13        13.6389  -13.1110   19.7742 C.3       1 UNK         0.0800 
     14 C14        12.6100  -13.7119   20.7434 C.3       1 UNK         0.0800 
     15 O15        12.1796  -12.7294   21.6790 O.3       1 UNK        -0.3000 
     16 N16        11.7716  -13.3329   22.8839 N.2       1 UNK        -0.4025 
     17 C17        11.1004  -12.4608   23.6555 C.cat     1 UNK         0.8825 
     18 N18        11.3718  -11.1528   23.6225 N.2       1 UNK        -0.8000 
     19 N19        17.3699  -16.1140   24.0876 N.2       1 UNK        -0.7025 
     20 C20        17.8837  -17.2726   24.8250 C.3       1 UNK         0.0800 
     21 C21        18.5128  -16.8354   26.1551 C.3       1 UNK        -0.0050 
     22 C22        19.8617  -16.1756   25.9619 C.ar      1 UNK        -0.1150 
     23 C23        20.0110  -14.7802   26.1134 C.ar      1 UNK        -0.1150 
     24 C24        21.2564  -14.1738   25.8575 C.ar      1 UNK        -0.1150 
     25 C25        22.3500  -14.9625   25.4406 C.ar      1 UNK        -0.1150 
     26 C26        22.2024  -16.3563   25.3018 C.ar      1 UNK        -0.1150 
     27 C27        20.9610  -16.9606   25.5617 C.ar      1 UNK        -0.1150 
     28 C28        23.7014  -14.3354   25.1932 C.3       1 UNK        -0.0050 
     29 C29        24.0887  -14.1467   23.7411 C.3       1 UNK        -0.1800 
     30 H30        20.5793  -15.6034   21.2608 H         1 UNK         0.1150 
     31 H31        20.6041  -13.9169   19.5676 H         1 UNK         0.0600 
     32 H32        19.0562  -13.2537   19.0872 H         1 UNK         0.0600 
     33 H33        20.0799  -12.3927   20.2637 H         1 UNK         0.0600 
     34 H34        16.8539  -11.7723   21.7679 H         1 UNK         0.0600 
     35 H35        17.9653  -11.7332   20.4861 H         1 UNK         0.0600 
     36 H36        14.8176  -12.8927   21.5128 H         1 UNK         0.3000 
     37 H37        13.2678  -12.1996   19.2998 H         1 UNK         0.0600 
     38 H38        13.8393  -13.8247   18.9734 H         1 UNK         0.0600 
     39 H39        11.7452  -14.0671   20.1834 H         1 UNK         0.0600 
     40 H40        13.0406  -14.5879   21.2339 H         1 UNK         0.0600 
     41 H41        11.5771  -14.3302   22.9249 H         1 UNK         0.3800 
     42 H42        10.8621  -10.5056   24.2044 H         1 UNK         0.4600 
     43 H43        12.0629  -10.8281   22.9638 H         1 UNK         0.4600 
     44 H44         9.5819  -12.3460   25.0780 H         1 UNK         0.4600 
     45 H45        16.4866  -15.7345   24.4249 H         1 UNK         0.3800 
     46 H46        17.0358  -17.9263   25.0292 H         1 UNK         0.0600 
     47 H47        18.5793  -17.8509   24.2167 H         1 UNK         0.0600 
     48 H48        17.8455  -16.1554   26.6880 H         1 UNK         0.0600 
     49 H49        18.6370  -17.7015   26.8057 H         1 UNK         0.0600 
     50 H50        19.1718  -14.1695   26.4143 H         1 UNK         0.1150 
     51 H51        21.3668  -13.1059   25.9808 H         1 UNK         0.1150 
     52 H52        23.0422  -16.9645   24.9975 H         1 UNK         0.1150 
     53 H53        20.8489  -18.0277   25.4364 H         1 UNK         0.1150 
     54 H54        23.7606  -13.3697   25.6873 H         1 UNK         0.0600 
     55 H55        24.4391  -14.9932   25.6378 H         1 UNK         0.0600 
     56 H56        24.9402  -13.4644   23.6875 H         1 UNK         0.0600 
     57 H57        24.3853  -15.0937   23.2930 H         1 UNK         0.0600 
     58 H58        23.2454  -13.7330   23.1942 H         1 UNK         0.0600 
     59 N59        10.1712  -12.9330   24.4879 N.pl3     1 UNK        -0.8000 
     60 H60        10.0030  -13.9322   24.5033 H         1 UNK         0.4600 
@<TRIPOS>BOND
     1    1    6 ar   
     2    1    2 ar   
     3    2   19 1    
     4    2    3 ar   
     5    3    4 ar   
     6    3    7 2    
     7    4    9 1    
     8    4    5 ar   
     9    5    8 1    
    10    5    6 ar   
    11    6   30 1    
    12    8   31 1    
    13    8   32 1    
    14    8   33 1    
    15    9   10 1    
    16    9   34 1    
    17    9   35 1    
    18   10   11 am   BACKBONE|DICT|INTERRES
    19   10   12 2    
    20   11   13 1    
    21   11   36 1    
    22   13   14 1    
    23   13   37 1    
    24   13   38 1    
    25   14   15 1    
    26   14   39 1    
    27   14   40 1    
    28   15   16 1    
    29   16   17 1    
    30   16   41 1    
    31   17   18 1    
    32   17   59 ar   
    33   18   42 1    
    34   18   43 1    
    35   19   20 1    
    36   19   45 1    
    37   20   21 1    
    38   20   46 1    
    39   20   47 1    
    40   21   22 1    
    41   21   48 1    
    42   21   49 1    
    43   22   23 ar   
    44   22   27 ar   
    45   23   24 ar   
    46   23   50 1    
    47   24   25 ar   
    48   24   51 1    
    49   25   26 ar   
    50   25   28 1    
    51   26   27 ar   
    52   26   52 1    
    53   27   53 1    
    54   28   29 1    
    55   28   54 1    
    56   28   55 1    
    57   29   56 1    
    58   29   57 1    
    59   29   58 1    
    60   44   59 1    
    61   59   60 1    
@<TRIPOS>SUBSTRUCTURE
     1 UNK         1 GROUP             0       ****    0 ROOT    
