# Supplementary material for: Study of the Differential Activity of Thrombin Inhibitors Using Docking, QSAR, Molecular Dynamics, and MM-GBSA
Source: PLoS One. 2015 Nov 24;10(11):e0142774. doi: 10.1371/journal.pone.0142774 (PMC4657979; doi:10.1371/journal.pone.0142774)
Supplement: S1 File — (ZIP) [file pone.0142774.s001.zip › 173.mol2]

@<TRIPOS>MOLECULE
173
61   63    1
SMALL
USER_CHARGES


@<TRIPOS>ATOM
      1 N1         18.5760  -16.2614   22.2727 N.ar      1 UNK        -0.5675 
      2 C2         17.4882  -15.8460   22.7883 C.ar      1 UNK         0.5675 
      3 C3         16.9039  -14.5073   22.4036 C.ar      1 UNK         0.5000 
      4 N4         17.6317  -13.7903   21.5058 N.ar      1 UNK        -0.1925 
      5 C5         18.9156  -14.2976   21.1900 C.ar      1 UNK         0.1225 
      6 C6         19.3361  -15.5163   21.5878 C.ar      1 UNK         0.0075 
      7 O7         15.8356  -14.1296   22.8952 O.2       1 UNK        -0.5000 
      8 C8         19.8133  -13.3609   20.3916 C.3       1 UNK        -0.1800 
      9 C9         17.1454  -12.4952   20.9564 C.3       1 UNK        -0.0500 
     10 C10        15.6829  -12.4987   20.4853 C.2       1 UNK         0.5000 
     11 N11        14.9191  -11.5020   20.9447 N.am      1 UNK        -0.5000 
     12 O12        15.2627  -13.3949   19.7551 O.2       1 UNK        -0.5000 
     13 C13        13.4647  -11.5139   20.9663 C.3       1 UNK         0.0800 
     14 C14        12.9977  -10.7196   22.1971 C.3       1 UNK         0.0800 
     15 O15        11.6536  -11.0276   22.5173 O.3       1 UNK        -0.3000 
     16 N16        11.6122  -12.1848   23.3191 N.2       1 UNK        -0.4025 
     17 C17        10.7813  -12.0030   24.3598 C.cat     1 UNK         0.8825 
     18 N18        10.1710  -13.0647   24.8834 N.2       1 UNK        -0.8000 
     19 N19        16.7964  -16.5763   23.6858 N.2       1 UNK        -0.7025 
     20 C20        17.1400  -17.9111   24.1999 C.3       1 UNK         0.0800 
     21 C21        17.6406  -17.8334   25.6533 C.3       1 UNK        -0.0050 
     22 C22        18.8612  -16.9549   25.8452 C.ar      1 UNK        -0.1150 
     23 C23        18.8421  -15.8557   26.7441 C.ar      1 UNK        -0.1150 
     24 C24        19.9338  -14.9558   26.8101 C.ar      1 UNK        -0.1150 
     25 C25        19.9857  -17.1803   25.0281 C.ar      1 UNK        -0.1150 
     26 C26        21.0386  -16.2638   25.0851 C.ar      1 UNK        -0.1150 
     27 C27        21.0231  -15.1784   25.9478 C.ar      1 UNK        -0.1150 
     28 C28        22.2298  -14.3094   25.7164 C.3       1 UNK        -0.0050 
     29 C29        22.7603  -14.7850   24.3437 C.3       1 UNK        -0.1200 
     30 C30        22.1873  -16.2059   24.1354 C.3       1 UNK        -0.0050 
     31 H31        20.3239  -15.8695   21.3285 H         1 UNK         0.1150 
     32 H32        19.8372  -12.3596   20.8224 H         1 UNK         0.0600 
     33 H33        20.8396  -13.7296   20.3829 H         1 UNK         0.0600 
     34 H34        19.4835  -13.3001   19.3540 H         1 UNK         0.0600 
     35 H35        17.2895  -11.7382   21.7268 H         1 UNK         0.0600 
     36 H36        17.6984  -12.1531   20.0866 H         1 UNK         0.0600 
     37 H37        15.3764  -10.7725   21.4759 H         1 UNK         0.3000 
     38 H38        13.0587  -11.0842   20.0498 H         1 UNK         0.0600 
     39 H39        13.1055  -12.5437   21.0233 H         1 UNK         0.0600 
     40 H40        13.6439  -10.9080   23.0573 H         1 UNK         0.0600 
     41 H41        13.0751   -9.6514   21.9973 H         1 UNK         0.0600 
     42 H42        11.7826  -13.0978   22.9187 H         1 UNK         0.3800 
     43 H43         9.4457  -12.9317   25.5991 H         1 UNK         0.4600 
     44 H44        10.2993  -13.9911   24.4872 H         1 UNK         0.4600 
     45 H45         9.7101  -10.6314   25.4506 H         1 UNK         0.4600 
     46 H46        16.0314  -16.0983   24.1587 H         1 UNK         0.3800 
     47 H47        17.8679  -18.3979   23.5515 H         1 UNK         0.0600 
     48 H48        16.2427  -18.5286   24.1604 H         1 UNK         0.0600 
     49 H49        17.8732  -18.8338   26.0202 H         1 UNK         0.0600 
     50 H50        16.8392  -17.4547   26.2757 H         1 UNK         0.0600 
     51 H51        17.9739  -15.6803   27.3634 H         1 UNK         0.1150 
     52 H52        19.9076  -14.0991   27.4683 H         1 UNK         0.1150 
     53 H53        20.0061  -17.9855   24.3087 H         1 UNK         0.1150 
     54 H54        21.9833  -13.2478   25.7297 H         1 UNK         0.0600 
     55 H55        22.9709  -14.5207   26.4873 H         1 UNK         0.0600 
     56 H56        22.3620  -14.1328   23.5676 H         1 UNK         0.0600 
     57 H57        23.8484  -14.7507   24.2786 H         1 UNK         0.0600 
     58 H58        22.9114  -16.9866   24.3710 H         1 UNK         0.0600 
     59 H59        21.7705  -16.3706   23.1407 H         1 UNK         0.0600 
     60 N60        10.5711  -10.7904   24.8860 N.pl3     1 UNK        -0.8000 
     61 H61        11.0594  -10.0046   24.4877 H         1 UNK         0.4600 
@<TRIPOS>BOND
     1    1    6 ar   
     2    1    2 ar   
     3    2   19 1    
     4    2    3 ar   
     5    3    4 ar   
     6    3    7 2    
     7    4    9 1    
     8    4    5 ar   
     9    5    8 1    
    10    5    6 ar   
    11    6   31 1    
    12    8   32 1    
    13    8   33 1    
    14    8   34 1    
    15    9   10 1    
    16    9   35 1    
    17    9   36 1    
    18   10   11 am   BACKBONE|DICT|INTERRES
    19   10   12 2    
    20   11   13 1    
    21   11   37 1    
    22   13   14 1    
    23   13   38 1    
    24   13   39 1    
    25   14   15 1    
    26   14   40 1    
    27   14   41 1    
    28   15   16 1    
    29   16   17 1    
    30   16   42 1    
    31   17   18 1    
    32   17   60 ar   
    33   18   43 1    
    34   18   44 1    
    35   19   20 1    
    36   19   46 1    
    37   20   21 1    
    38   20   47 1    
    39   20   48 1    
    40   21   22 1    
    41   21   49 1    
    42   21   50 1    
    43   22   23 ar   
    44   22   25 ar   
    45   23   24 ar   
    46   23   51 1    
    47   24   27 ar   
    48   24   52 1    
    49   25   26 ar   
    50   25   53 1    
    51   26   27 ar   
    52   26   30 1    
    53   27   28 1    
    54   28   29 1    
    55   28   54 1    
    56   28   55 1    
    57   29   30 1    
    58   29   56 1    
    59   29   57 1    
    60   30   58 1    
    61   30   59 1    
    62   45   60 1    
    63   60   61 1    
@<TRIPOS>SUBSTRUCTURE
     1 UNK         1 GROUP             0       ****    0 ROOT    
