# Supplementary material for: Study of the Differential Activity of Thrombin Inhibitors Using Docking, QSAR, Molecular Dynamics, and MM-GBSA
Source: PLoS One. 2015 Nov 24;10(11):e0142774. doi: 10.1371/journal.pone.0142774 (PMC4657979; doi:10.1371/journal.pone.0142774)
Supplement: S1 File — (ZIP) [file pone.0142774.s001.zip › 174.mol2]

@<TRIPOS>MOLECULE
174
60   62    1
SMALL
USER_CHARGES


@<TRIPOS>ATOM
      1 N1         18.9937  -16.0121   22.5128 N.3       1 UNK        -0.5675 
      2 C2         17.9434  -15.6403   23.1302 C.3       1 UNK         0.5675 
      3 C3         17.1653  -14.4189   22.6971 C.ar      1 UNK         0.5000 
      4 N4         17.6982  -13.7439   21.6506 N.ar      1 UNK        -0.1925 
      5 C5         18.9550  -14.1863   21.1697 C.3       1 UNK         0.1225 
      6 C6         19.5505  -15.3108   21.6188 C.3       1 UNK         0.0075 
      7 O7         16.1146  -14.1039   23.2642 O.2       1 UNK        -0.5000 
      8 C8         19.6000  -13.2984   20.1121 C.3       1 UNK        -0.1800 
      9 C9         17.0016  -12.5659   21.0813 C.3       1 UNK        -0.0500 
     10 C10        15.5350  -12.8561   20.7429 C.2       1 UNK         0.5000 
     11 N11        14.6264  -11.9530   21.1411 N.am      1 UNK        -0.5000 
     12 O12        15.2453  -13.8752   20.1260 O.2       1 UNK        -0.5000 
     13 C13        13.1717  -12.0945   21.0494 C.3       1 UNK         0.0800 
     14 C14        12.6423  -13.3841   21.6913 C.3       1 UNK         0.0800 
     15 O15        12.2334  -13.1646   23.0267 O.3       1 UNK        -0.3000 
     16 N16        11.6580  -11.8888   23.1598 N.2       1 UNK        -0.4025 
     17 C17        10.7948  -11.8435   24.1849 C.cat     1 UNK         0.8825 
     18 N18        10.1625  -12.9587   24.5421 N.2       1 UNK        -0.8000 
     19 N19        17.4666  -16.3299   24.1829 N.3       1 UNK        -0.7025 
     20 C20        17.9872  -17.6124   24.6793 C.3       1 UNK         0.0800 
     21 C21        18.8413  -17.4718   25.9534 C.3       1 UNK        -0.0050 
     22 C22        19.8644  -16.3409   25.9218 C.3       1 UNK        -0.1150 
     23 C23        19.4714  -15.0723   26.4011 C.3       1 UNK        -0.1150 
     24 C24        20.3700  -13.9917   26.3931 C.3       1 UNK        -0.1150 
     25 C25        21.6653  -14.1613   25.8794 C.3       1 UNK        -0.1150 
     26 C26        21.1875  -16.5225   25.4293 C.3       1 UNK         0.0000 
     27 C27        22.0781  -15.4160   25.3969 C.3       1 UNK         0.0000 
     28 C28        23.3862  -15.5614   24.8910 C.3       1 UNK        -0.1150 
     29 C29        23.8293  -16.8111   24.4236 C.3       1 UNK        -0.1150 
     30 C30        22.9635  -17.9183   24.4653 C.3       1 UNK        -0.1150 
     31 C31        21.6549  -17.7768   24.9669 C.3       1 UNK        -0.1150 
     32 H32        20.5100  -15.6238   21.2333 H         1 UNK         0.1150 
     33 H33        20.6038  -13.6558   19.8797 H         1 UNK         0.0600 
     34 H34        19.0332  -13.3140   19.1815 H         1 UNK         0.0600 
     35 H35        19.7045  -12.2707   20.4598 H         1 UNK         0.0600 
     36 H36        17.0739  -11.6998   21.7371 H         1 UNK         0.0600 
     37 H37        17.4934  -12.2433   20.1619 H         1 UNK         0.0600 
     38 H38        14.9701  -11.1535   21.6516 H         1 UNK         0.3000 
     39 H39        12.6695  -11.2165   21.4603 H         1 UNK         0.0600 
     40 H40        12.9287  -12.1318   19.9881 H         1 UNK         0.0600 
     41 H41        11.7648  -13.7236   21.1400 H         1 UNK         0.0600 
     42 H42        13.3857  -14.1733   21.6098 H         1 UNK         0.0600 
     43 H43        11.9119  -11.1110   22.5640 H         1 UNK         0.3800 
     44 H44         9.4597  -12.9103   25.2871 H         1 UNK         0.4600 
     45 H45        10.2793  -13.8260   24.0119 H         1 UNK         0.4600 
     46 H46         9.7471  -10.6197   25.4773 H         1 UNK         0.4600 
     47 H47        16.6688  -15.9246   24.6536 H         1 UNK         0.3800 
     48 H48        17.1162  -18.2243   24.9144 H         1 UNK         0.0600 
     49 H49        18.5138  -18.1358   23.8818 H         1 UNK         0.0600 
     50 H50        18.1863  -17.3409   26.8163 H         1 UNK         0.0600 
     51 H51        19.3702  -18.4059   26.1453 H         1 UNK         0.0600 
     52 H52        18.4722  -14.9209   26.7815 H         1 UNK         0.1150 
     53 H53        20.0630  -13.0273   26.7714 H         1 UNK         0.1150 
     54 H54        22.3457  -13.3237   25.8650 H         1 UNK         0.1150 
     55 H55        24.0627  -14.7188   24.8755 H         1 UNK         0.1150 
     56 H56        24.8349  -16.9218   24.0451 H         1 UNK         0.1150 
     57 H57        23.3044  -18.8811   24.1141 H         1 UNK         0.1150 
     58 H58        21.0238  -18.6512   24.9886 H         1 UNK         0.1150 
     59 N59        10.5672  -10.7055   24.8487 N.pl3     1 UNK        -0.8000 
     60 H60        11.0876   -9.8887   24.5683 H         1 UNK         0.4600 
@<TRIPOS>BOND
     1    1    6 1    
     2    1    2 2    
     3    2   19 1    
     4    2    3 ar   
     5    3    7 2    
     6    3    4 ar   
     7    4    9 1    
     8    4    5 ar   
     9    5    8 1    
    10    5    6 2    
    11    6   32 1    
    12    8   33 1    
    13    8   34 1    
    14    8   35 1    
    15    9   10 1    
    16    9   36 1    
    17    9   37 1    
    18   10   11 am   BACKBONE|DICT|INTERRES
    19   10   12 2    
    20   11   13 1    
    21   11   38 1    
    22   13   14 1    
    23   13   39 1    
    24   13   40 1    
    25   14   15 1    
    26   14   41 1    
    27   14   42 1    
    28   15   16 1    
    29   16   17 1    
    30   16   43 1    
    31   17   18 1    
    32   17   59 ar   
    33   18   44 1    
    34   18   45 1    
    35   19   20 1    
    36   19   47 1    
    37   20   21 1    
    38   20   48 1    
    39   20   49 1    
    40   21   22 1    
    41   21   50 1    
    42   21   51 1    
    43   22   23 2    
    44   22   26 1    
    45   23   24 1    
    46   23   52 1    
    47   24   25 2    
    48   24   53 1    
    49   25   27 1    
    50   25   54 1    
    51   26   27 2    
    52   26   31 1    
    53   27   28 1    
    54   28   29 2    
    55   28   55 1    
    56   29   30 1    
    57   29   56 1    
    58   30   31 2    
    59   30   57 1    
    60   31   58 1    
    61   46   59 1    
    62   59   60 1    
@<TRIPOS>SUBSTRUCTURE
     1 UNK         1 GROUP             0       ****    0 ROOT    
