# Supplementary material for: Study of the Differential Activity of Thrombin Inhibitors Using Docking, QSAR, Molecular Dynamics, and MM-GBSA
Source: PLoS One. 2015 Nov 24;10(11):e0142774. doi: 10.1371/journal.pone.0142774 (PMC4657979; doi:10.1371/journal.pone.0142774)
Supplement: S1 File — (ZIP) [file pone.0142774.s001.zip › 175.mol2]

@<TRIPOS>MOLECULE
175
64   66    1
SMALL
USER_CHARGES


@<TRIPOS>ATOM
      1 N1         19.3582  -13.3383   20.4451 N.ar      1 UNK        -0.5675 
      2 C2         18.8964  -14.1813   21.2740 C.ar      1 UNK         0.5675 
      3 C3         17.3945  -14.3220   21.4689 C.ar      1 UNK         0.5000 
      4 N4         16.6431  -13.7558   20.4896 N.ar      1 UNK        -0.1925 
      5 C5         17.3398  -13.1263   19.4338 C.ar      1 UNK         0.1225 
      6 C6         18.6750  -12.9331   19.4654 C.ar      1 UNK         0.0075 
      7 O7         16.9142  -14.8708   22.4613 O.2       1 UNK        -0.5000 
      8 C8         16.4995  -12.7556   18.2180 C.3       1 UNK        -0.1800 
      9 C9         15.1756  -13.9532   20.4751 C.3       1 UNK        -0.0500 
     10 C10        14.4486  -12.9206   21.3334 C.2       1 UNK         0.5000 
     11 N11        14.1807  -11.7356   20.7578 N.am      1 UNK        -0.5000 
     12 O12        14.1689  -13.2203   22.4872 O.2       1 UNK        -0.5000 
     13 C13        13.5801  -10.4988   21.2812 C.3       1 UNK         0.0800 
     14 C14        12.8283  -10.5898   22.6208 C.3       1 UNK         0.0800 
     15 O15        11.5856  -11.2632   22.4883 O.3       1 UNK        -0.3000 
     16 N16        11.5522  -12.4280   23.2775 N.2       1 UNK        -0.4025 
     17 C17        10.7576  -12.2669   24.3455 C.cat     1 UNK         0.8825 
     18 N18        10.1712  -13.3328   24.8876 N.2       1 UNK        -0.8000 
     19 N19        19.8090  -14.9330   21.9226 N.2       1 UNK        -0.7025 
     20 C20        19.6432  -16.1702   22.7006 C.3       1 UNK         0.0800 
     21 C21        20.0751  -15.9893   24.1686 C.3       1 UNK         0.0550 
     22 C22        19.4913  -17.0400   25.1077 C.ar      1 UNK        -0.0575 
     23 C23        19.2575  -18.3675   24.6759 C.ar      1 UNK        -0.1150 
     24 C24        18.6751  -19.3100   25.5447 C.ar      1 UNK        -0.1150 
     25 C25        18.3237  -18.9340   26.8536 C.ar      1 UNK        -0.1150 
     26 C26        19.1448  -16.6734   26.4238 C.ar      1 UNK        -0.1150 
     27 C27        18.5684  -17.6197   27.2892 C.ar      1 UNK        -0.1150 
     28 C28        21.5922  -15.8983   24.3380 C.ar      1 UNK        -0.0575 
     29 C29        22.4003  -17.0574   24.2842 C.ar      1 UNK        -0.1150 
     30 C30        23.8029  -16.9572   24.3679 C.ar      1 UNK        -0.1150 
     31 C31        24.4128  -15.6950   24.4874 C.ar      1 UNK        -0.1150 
     32 C32        23.6170  -14.5364   24.5507 C.ar      1 UNK        -0.1150 
     33 C33        22.2125  -14.6380   24.4880 C.ar      1 UNK        -0.1150 
     34 H34        19.1927  -12.5112   18.6198 H         1 UNK         0.1150 
     35 H35        17.1182  -12.2933   17.4491 H         1 UNK         0.0600 
     36 H36        16.0567  -13.6428   17.7640 H         1 UNK         0.0600 
     37 H37        15.7133  -12.0461   18.4704 H         1 UNK         0.0600 
     38 H38        14.7312  -13.9664   19.4825 H         1 UNK         0.0600 
     39 H39        14.9346  -14.9445   20.8651 H         1 UNK         0.0600 
     40 H40        14.4953  -11.6628   19.8029 H         1 UNK         0.3000 
     41 H41        14.3878   -9.7737   21.3855 H         1 UNK         0.0600 
     42 H42        12.9054  -10.0996   20.5230 H         1 UNK         0.0600 
     43 H43        13.4592  -10.9915   23.4076 H         1 UNK         0.0600 
     44 H44        12.5938   -9.5749   22.9422 H         1 UNK         0.0600 
     45 H45        11.8110  -13.3252   22.8869 H         1 UNK         0.3800 
     46 H46         9.4616  -13.1856   25.6123 H         1 UNK         0.4600 
     47 H47        10.2939  -14.2654   24.4849 H         1 UNK         0.4600 
     48 H48         9.8140  -10.9040   25.5630 H         1 UNK         0.4600 
     49 H49        20.7714  -14.6961   21.7269 H         1 UNK         0.3800 
     50 H50        18.6219  -16.5375   22.6402 H         1 UNK         0.0600 
     51 H51        20.2499  -16.9431   22.2275 H         1 UNK         0.0600 
     52 H52        19.6571  -15.0370   24.5014 H         1 UNK         0.0600 
     53 H53        19.5170  -18.6758   23.6740 H         1 UNK         0.1150 
     54 H54        18.4946  -20.3190   25.2045 H         1 UNK         0.1150 
     55 H55        17.8730  -19.6490   27.5260 H         1 UNK         0.1150 
     56 H56        19.3133  -15.6650   26.7734 H         1 UNK         0.1150 
     57 H57        18.2974  -17.3359   28.2968 H         1 UNK         0.1150 
     58 H58        21.9519  -18.0318   24.1630 H         1 UNK         0.1150 
     59 H59        24.4120  -17.8478   24.3258 H         1 UNK         0.1150 
     60 H60        25.4893  -15.6155   24.5444 H         1 UNK         0.1150 
     61 H61        24.0899  -13.5713   24.6595 H         1 UNK         0.1150 
     62 H62        21.6141  -13.7395   24.5328 H         1 UNK         0.1150 
     63 N63        10.5712  -11.0598   24.8874 N.pl3     1 UNK        -0.8000 
     64 H64        11.0172  -10.2714   24.4479 H         1 UNK         0.4600 
@<TRIPOS>BOND
     1    1    6 ar   
     2    1    2 ar   
     3    2   19 1    
     4    2    3 ar   
     5    3    7 2    
     6    3    4 ar   
     7    4    9 1    
     8    4    5 ar   
     9    5    6 ar   
    10    5    8 1    
    11    6   34 1    
    12    8   35 1    
    13    8   36 1    
    14    8   37 1    
    15    9   10 1    
    16    9   38 1    
    17    9   39 1    
    18   10   11 am   BACKBONE|DICT|INTERRES
    19   10   12 2    
    20   11   13 1    
    21   11   40 1    
    22   13   14 1    
    23   13   41 1    
    24   13   42 1    
    25   14   15 1    
    26   14   43 1    
    27   14   44 1    
    28   15   16 1    
    29   16   17 1    
    30   16   45 1    
    31   17   18 1    
    32   17   63 ar   
    33   18   46 1    
    34   18   47 1    
    35   19   20 1    
    36   19   49 1    
    37   20   21 1    
    38   20   50 1    
    39   20   51 1    
    40   21   22 1    
    41   21   28 1    
    42   21   52 1    
    43   22   23 ar   
    44   22   26 ar   
    45   23   24 ar   
    46   23   53 1    
    47   24   25 ar   
    48   24   54 1    
    49   25   27 ar   
    50   25   55 1    
    51   26   27 ar   
    52   26   56 1    
    53   27   57 1    
    54   28   29 ar   
    55   28   33 ar   
    56   29   30 ar   
    57   29   58 1    
    58   30   31 ar   
    59   30   59 1    
    60   31   32 ar   
    61   31   60 1    
    62   32   33 ar   
    63   32   61 1    
    64   33   62 1    
    65   48   63 1    
    66   63   64 1    
@<TRIPOS>SUBSTRUCTURE
     1 UNK         1 GROUP             0       ****    0 ROOT    
