# Supplementary material for: Study of the Differential Activity of Thrombin Inhibitors Using Docking, QSAR, Molecular Dynamics, and MM-GBSA
Source: PLoS One. 2015 Nov 24;10(11):e0142774. doi: 10.1371/journal.pone.0142774 (PMC4657979; doi:10.1371/journal.pone.0142774)
Supplement: S1 File — (ZIP) [file pone.0142774.s001.zip › 176.mol2]

@<TRIPOS>MOLECULE
176
51   52    1
SMALL
USER_CHARGES


@<TRIPOS>ATOM
      1 N1         19.0901  -15.9147   22.5925 N.ar      1 UNK        -0.5675 
      2 C2         17.9719  -15.5163   23.0509 C.ar      1 UNK         0.5675 
      3 C3         17.2547  -14.3350   22.4444 C.ar      1 UNK         0.5000 
      4 N4         17.9154  -13.7264   21.4245 N.ar      1 UNK        -0.1925 
      5 C5         19.2227  -14.1724   21.1342 C.ar      1 UNK         0.1825 
      6 C6         19.7496  -15.2622   21.7308 C.ar      1 UNK         0.0075 
      7 O7         16.1572  -13.9827   22.8874 O.2       1 UNK        -0.5000 
      8 C8         17.3734  -12.5968   20.6307 C.3       1 UNK        -0.0500 
      9 C9         15.8753  -12.6602   20.3029 C.2       1 UNK         0.5000 
     10 N10        15.1062  -11.7331   20.8874 N.am      1 UNK        -0.5000 
     11 O11        15.4444  -13.5374   19.5571 O.2       1 UNK        -0.5000 
     12 C12        13.6493  -11.7205   20.9092 C.3       1 UNK         0.0800 
     13 C13        13.1939  -11.8524   22.3652 C.3       1 UNK         0.0800 
     14 O14        11.7794  -11.8984   22.4319 O.3       1 UNK        -0.3000 
     15 N15        11.3593  -12.9330   23.2873 N.2       1 UNK        -0.4025 
     16 C16        10.7036  -12.4605   24.3614 C.cat     1 UNK         0.8825 
     17 N17        10.1711  -13.3331   25.2142 N.2       1 UNK        -0.8000 
     18 N18        17.3711  -16.1291   24.0874 N.2       1 UNK        -0.7025 
     19 C19        17.8955  -17.2702   24.8549 C.3       1 UNK         0.0800 
     20 C20        18.5042  -16.8275   26.1982 C.3       1 UNK         0.3550 
     21 C21        19.7880  -16.0187   26.0502 C.ar      1 UNK        -0.1150 
     22 C22        19.7862  -14.6188   26.2365 C.ar      1 UNK        -0.1150 
     23 C23        20.9745  -13.8784   26.0914 C.ar      1 UNK        -0.1150 
     24 C24        22.1712  -14.5318   25.7419 C.ar      1 UNK        -0.1150 
     25 C25        20.9934  -16.6659   25.7007 C.ar      1 UNK        -0.1150 
     26 C26        22.1810  -15.9251   25.5475 C.ar      1 UNK        -0.1150 
     27 F27        17.5911  -16.1325   26.8803 F         1 UNK        -0.1200 
     28 F28        18.7777  -17.9256   26.9038 F         1 UNK        -0.1200 
     29 Cl29       20.2516  -13.2977   20.0468 Cl        1 UNK        -0.0600 
     30 H30        20.7564  -15.5762   21.5016 H         1 UNK         0.1150 
     31 H31        17.6074  -11.6706   21.1567 H         1 UNK         0.0600 
     32 H32        17.8516  -12.5325   19.6555 H         1 UNK         0.0600 
     33 H33        15.5716  -11.0341   21.4510 H         1 UNK         0.3000 
     34 H34        13.2854  -10.7854   20.4839 H         1 UNK         0.0600 
     35 H35        13.2272  -12.5296   20.3104 H         1 UNK         0.0600 
     36 H36        13.6602  -12.7355   22.8090 H         1 UNK         0.0600 
     37 H37        13.5338  -10.9906   22.9398 H         1 UNK         0.0600 
     38 H38        11.4017  -13.9148   23.0347 H         1 UNK         0.3800 
     39 H39         9.4624  -13.0048   25.8862 H         1 UNK         0.4600 
     40 H40        10.2210  -14.3236   25.0006 H         1 UNK         0.4600 
     41 H41         9.9005  -10.8208   25.2877 H         1 UNK         0.4600 
     42 H42        16.4916  -15.7332   24.4156 H         1 UNK         0.3800 
     43 H43        17.0591  -17.9432   25.0453 H         1 UNK         0.0600 
     44 H44        18.6166  -17.8372   24.2659 H         1 UNK         0.0600 
     45 H45        18.8729  -14.1059   26.4923 H         1 UNK         0.1150 
     46 H46        20.9675  -12.8090   26.2491 H         1 UNK         0.1150 
     47 H47        23.0853  -13.9660   25.6359 H         1 UNK         0.1150 
     48 H48        21.0104  -17.7350   25.5475 H         1 UNK         0.1150 
     49 H49        23.1019  -16.4265   25.2884 H         1 UNK         0.1150 
     50 N50        10.5711  -11.1500   24.5892 N.pl3     1 UNK        -0.8000 
     51 H51        10.9587  -10.5139   23.9106 H         1 UNK         0.4600 
@<TRIPOS>BOND
     1    1    6 ar   
     2    1    2 ar   
     3    2   18 1    
     4    2    3 ar   
     5    3    4 ar   
     6    3    7 2    
     7    4    8 1    
     8    4    5 ar   
     9    5    6 ar   
    10    5   29 1    
    11    6   30 1    
    12    8    9 1    
    13    8   31 1    
    14    8   32 1    
    15    9   10 am   BACKBONE|DICT|INTERRES
    16    9   11 2    
    17   10   12 1    
    18   10   33 1    
    19   12   13 1    
    20   12   34 1    
    21   12   35 1    
    22   13   14 1    
    23   13   36 1    
    24   13   37 1    
    25   14   15 1    
    26   15   16 1    
    27   15   38 1    
    28   16   17 1    
    29   16   50 ar   
    30   17   39 1    
    31   17   40 1    
    32   18   19 1    
    33   18   42 1    
    34   19   20 1    
    35   19   43 1    
    36   19   44 1    
    37   20   21 1    
    38   20   27 1    
    39   20   28 1    
    40   21   22 ar   
    41   21   25 ar   
    42   22   23 ar   
    43   22   45 1    
    44   23   24 ar   
    45   23   46 1    
    46   24   26 ar   
    47   24   47 1    
    48   25   26 ar   
    49   25   48 1    
    50   26   49 1    
    51   41   50 1    
    52   50   51 1    
@<TRIPOS>SUBSTRUCTURE
     1 UNK         1 GROUP             0       ****    0 ROOT    
