# Supplementary material for: Study of the Differential Activity of Thrombin Inhibitors Using Docking, QSAR, Molecular Dynamics, and MM-GBSA
Source: PLoS One. 2015 Nov 24;10(11):e0142774. doi: 10.1371/journal.pone.0142774 (PMC4657979; doi:10.1371/journal.pone.0142774)
Supplement: S1 File — (ZIP) [file pone.0142774.s001.zip › 177.mol2]

@<TRIPOS>MOLECULE
177
60   61    1
SMALL
USER_CHARGES


@<TRIPOS>ATOM
      1 N1         18.8252  -16.1167   22.4263 N.ar      1 UNK        -0.5675 
      2 C2         17.6711  -15.7948   22.8606 C.ar      1 UNK         0.5675 
      3 C3         17.0202  -14.4956   22.4612 C.ar      1 UNK         0.5000 
      4 N4         17.7448  -13.7100   21.6306 N.ar      1 UNK        -0.1925 
      5 C5         19.0054  -14.2016   21.2149 C.ar      1 UNK         0.1225 
      6 C6         19.4981  -15.3853   21.6398 C.ar      1 UNK         0.0075 
      7 O7         15.9026  -14.1992   22.8874 O.2       1 UNK        -0.5000 
      8 C8         19.7511  -13.3305   20.2106 C.3       1 UNK        -0.1800 
      9 C9         17.1936  -12.4056   21.2009 C.3       1 UNK        -0.0500 
     10 C10        16.1034  -12.5732   20.1191 C.2       1 UNK         0.5000 
     11 N11        14.7961  -12.3070   20.3901 N.am      1 UNK        -0.1400 
     12 O12        16.4818  -12.9590   19.0115 O.2       1 UNK        -0.5000 
     13 C13        14.3781  -11.6095   21.6239 C.3       1 UNK        -0.0500 
     14 C14        12.9028  -11.2173   21.7901 C.3       1 UNK         0.0800 
     15 O15        12.3032  -12.1057   22.7265 O.3       1 UNK        -0.3000 
     16 N16        10.9712  -11.7263   22.8874 N.2       1 UNK        -0.4025 
     17 C17        10.6013  -11.7834   24.1716 C.cat     1 UNK         0.8825 
     18 N18        10.1712  -12.9331   24.6957 N.2       1 UNK        -0.8000 
     19 N19        16.9715  -16.5768   23.7053 N.2       1 UNK        -0.7025 
     20 C20        17.4326  -17.8346   24.3105 C.3       1 UNK         0.0800 
     21 C21        17.9668  -17.5913   25.7307 C.3       1 UNK        -0.0050 
     22 C22        19.1781  -16.6802   25.7620 C.ar      1 UNK        -0.1150 
     23 C23        20.4380  -17.1698   25.3624 C.ar      1 UNK        -0.1150 
     24 C24        21.5386  -16.2975   25.2781 C.ar      1 UNK        -0.1150 
     25 C25        21.3834  -14.9335   25.5943 C.ar      1 UNK        -0.1150 
     26 C26        19.0305  -15.3196   26.1034 C.ar      1 UNK        -0.1150 
     27 C27        20.1319  -14.4476   26.0239 C.ar      1 UNK        -0.1150 
     28 C28        22.5550  -13.9952   25.4384 C.3       1 UNK        -0.0650 
     29 C29        13.7705  -12.6429   19.4008 C.3       1 UNK        -0.1100 
     30 H30        20.4593  -15.7389   21.2926 H         1 UNK         0.1150 
     31 H31        20.6682  -13.8234   19.8875 H         1 UNK         0.0600 
     32 H32        19.1512  -13.1595   19.3170 H         1 UNK         0.0600 
     33 H33        20.0383  -12.3710   20.6386 H         1 UNK         0.0600 
     34 H34        16.8513  -11.8791   22.0873 H         1 UNK         0.0600 
     35 H35        17.9479  -11.7331   20.8059 H         1 UNK         0.0600 
     36 H36        14.5711  -12.2408   22.4838 H         1 UNK         0.0600 
     37 H37        14.9710  -10.6964   21.6876 H         1 UNK         0.0600 
     38 H38        12.8769  -10.2164   22.2260 H         1 UNK         0.0600 
     39 H39        12.3426  -11.1426   20.8587 H         1 UNK         0.0600 
     40 H40        10.6951  -10.9170   22.3516 H         1 UNK         0.3800 
     41 H41         9.5850  -12.9254   25.5345 H         1 UNK         0.4600 
     42 H42        10.2458  -13.7937   24.1585 H         1 UNK         0.4600 
     43 H43         9.8927  -10.5893   25.6578 H         1 UNK         0.4600 
     44 H44        16.1382  -16.1564   24.1092 H         1 UNK         0.3800 
     45 H45        16.5871  -18.5213   24.3517 H         1 UNK         0.0600 
     46 H46        18.1884  -18.3088   23.6838 H         1 UNK         0.0600 
     47 H47        17.1819  -17.1597   26.3510 H         1 UNK         0.0600 
     48 H48        18.2302  -18.5423   26.1949 H         1 UNK         0.0600 
     49 H49        20.5552  -18.2073   25.0865 H         1 UNK         0.1150 
     50 H50        22.4962  -16.6738   24.9493 H         1 UNK         0.1150 
     51 H51        18.0663  -14.9338   26.4000 H         1 UNK         0.1150 
     52 H52        20.0041  -13.4032   26.2715 H         1 UNK         0.1150 
     53 H53        23.3712  -14.3007   26.0874 H         1 UNK         0.0600 
     54 H54        22.9137  -14.0187   24.4097 H         1 UNK         0.0600 
     55 H55        22.2733  -12.9716   25.6874 H         1 UNK         0.0600 
     56 H56        12.9246  -13.1405   19.8763 H         1 UNK         0.0600 
     57 H57        13.4183  -11.7330   18.9149 H         1 UNK         0.0600 
     58 H58        14.1144  -13.3234   18.6201 H         1 UNK         0.0600 
     59 N59        10.5711  -10.6576   24.8874 N.pl3     1 UNK        -0.8000 
     60 H60        10.9854   -9.8120   24.5314 H         1 UNK         0.4600 
@<TRIPOS>BOND
     1    1    6 ar   
     2    1    2 ar   
     3    2   19 1    
     4    2    3 ar   
     5    3    4 ar   
     6    3    7 2    
     7    4    9 1    
     8    4    5 ar   
     9    5    8 1    
    10    5    6 ar   
    11    6   30 1    
    12    8   31 1    
    13    8   32 1    
    14    8   33 1    
    15    9   10 1    
    16    9   34 1    
    17    9   35 1    
    18   10   11 am   BACKBONE|DICT|INTERRES
    19   10   12 2    
    20   11   13 1    
    21   11   29 1    
    22   13   14 1    
    23   13   36 1    
    24   13   37 1    
    25   14   15 1    
    26   14   38 1    
    27   14   39 1    
    28   15   16 1    
    29   16   17 1    
    30   16   40 1    
    31   17   18 1    
    32   17   59 ar   
    33   18   41 1    
    34   18   42 1    
    35   19   20 1    
    36   19   44 1    
    37   20   21 1    
    38   20   45 1    
    39   20   46 1    
    40   21   22 1    
    41   21   47 1    
    42   21   48 1    
    43   22   23 ar   
    44   22   26 ar   
    45   23   24 ar   
    46   23   49 1    
    47   24   25 ar   
    48   24   50 1    
    49   25   27 ar   
    50   25   28 1    
    51   26   27 ar   
    52   26   51 1    
    53   27   52 1    
    54   28   53 1    
    55   28   54 1    
    56   28   55 1    
    57   29   56 1    
    58   29   57 1    
    59   29   58 1    
    60   43   59 1    
    61   59   60 1    
@<TRIPOS>SUBSTRUCTURE
     1 UNK         1 GROUP             0       ****    0 ROOT    
